# Supplementary material for: Global transcriptional regulation of innate immunity by ATF-7 in C. elegans
Source: PLoS Genet. 2019 Feb 21;15(2):e1007830. doi: 10.1371/journal.pgen.1007830 (PMC6400416; doi:10.1371/journal.pgen.1007830)
Supplement: S1 Table — See separate electronic (.xlsx) file. (XLSX) [file pgen.1007830.s007.xlsx]

## Sheet: N2_up
				average TPMs						effect of PA14 exposure (N2)				effect of PA14 (pmk-1 mutant)				effect of PA14 (atf-7 mutant)				effect of pmk-1 loss (on OP50)				effect of atf-7 loss (on OP50)
Chr:Start:End	Gene Name	WBgene;	Transcript;	N2_OP50_average_TPMs	N2_PA14_average_TPMs	pmk-1(km25)_OP50_average_TPMs	pmk-1(km25)_PA14_average_TPMs	atf-7(qd22qd130)_OP50_average_TPMs	atf-7(qd22qd130)_PA14_average_TPMs	baseMean_N2_PA14/OP50	log2(FoldChange_N2_PA14/OP50)	pvalue_N2_PA14/OP50	padj_N2_PA14/OP50	baseMean_pmk-1(km25)_PA14/OP50	log2(FoldChange_pmk-1(km25)_PA14/OP50)	pvalue_pmk-1(km25)_PA14/OP50	padj_pmk-1(km25)_PA14/OP50	baseMean_atf-7(qd22qd130)_PA14/OP50	log2(FoldChange_atf-7(qd22qd130)_PA14/OP50)	pvalue_atf-7(qd22qd130)_PA14/OP50	padj_atf-7(qd22qd130)_PA14/OP50	baseMean_OP50_pmk-1(km25)/N2	log2(FoldChange_OP50_pmk-1(km25)/N2)	pvalue_OP50_pmk-1(km25)/N2	padj_OP50_pmk-1(km25)/N2	baseMean_OP50_atf-7(qd22qd130)/N2	log2(FoldChange_OP50_atf-7(qd22qd130)/N2)	pvalue_OP50_atf-7(qd22qd130)/N2	padj_OP50_atf-7(qd22qd130)/N2
IV:12913470:12916469	C32H11.1	WBGene00007864;WBGene00007864;	C32H11.1a;C32H11.1b;	0.133333	199.913	0.0833333	0.466667	0.0466667	2.235	3786.34	11.0929	2.6617e-57	1.38692e-54	10.1573	3.4807	0.0107897	0.0508914	35.9295	8.77374	4.57799e-11	2.54233e-09	2.46362	-1.16229	0.567904	1	1.55556	-4.10936	0.0965684	1
IV:12956530:12959529	F55G11.6	WBGene00010126	F55G11.6	0.04	5.18333	0.0466667	0.123333	0.04	0.59	64.0597	9.24617	2.55779e-14	1.70969e-12	1.37983	2.78104	0.285702	1	6.13123	6.2186	0.000879842	1	0.146768	0.639371	0.875489	1	0	0	1	1
IV:13238705:13241704	rpl-12	WBGene00004424;	JC8.3c.7;	0.703333	112.31	153.683	1.03667	1.06333	27.745	192.316	8.38681	1.18002e-15	9.07864e-14	268.641	-7.68475	5.00011e-29	6.13181e-27	44.85	5.36739	2.05061e-09	8.9978e-08	241.726	8.7666	2.04088e-20	4.66007e-18	1.65534	1.18022	0.484615	1
II:10474640:10477639	clec-58	WBGene00014043	ZK666.3	0.03	2.29	0.07	0.226667	0.03	0.8	34.1842	8.33972	1.33887e-11	6.42183e-10	4.13933	2.40335	0.0453038	1	10.2247	6.95732	1.57096e-05	1	0.593888	2.54067	0.505227	1	0	0	1	1
IV:12959023:12962022	F55G11.7	WBGene00010127;	F55G11.7.2;	0.06	4.24333	0.0333333	0.683333	0.0566667	1.365	53.8972	8.0302	8.35948e-11	3.62988e-09	9.24983	6.6748	1.14753e-06	1.73635e-05	14.4065	6.47404	1.12945e-05	0.00023942	0.168121	-1.28418	0.752979	1	0.300709	-0.0488477	0.990449	1
V:16222827:16225826	stdh-2	WBGene00008678	F11A5.12	0.07	6.54333	0.0466667	0.313333	0.15	4.38	79.8598	7.6997	1.14804e-12	6.31202e-11	4.06437	4.47059	0.00413029	1	48.4301	5.13008	6.1908e-14	4.50576e-12	0.528457	-1.25844	0.755097	1	1.77506	2.05684	0.29272	1
II:3021932:3024931	clec-2	WBGene00015198	B0454.7	0.143333	24.4133	0.0833333	0.156667	0.0933333	0.435	395.737	7.54017	6.42625e-41	2.07513e-38	3.43453	1.28715	0.264787	1	7.09086	2.61051	0.0549126	1	2.98632	-1.21775	0.331809	1	2.94625	-0.895918	0.546419	1
V:13736975:13739974	F35E12.5	WBGene00009429	F35E12.5	12.7267	2426.16	0.706667	32.7567	0.496667	127.835	33950.4	7.34687	9.91791e-160	4.54776e-156	536.495	5.74906	3.91393e-21	2.83827e-19	1514.56	7.9574	7.3155e-90	1.73337e-86	209.291	-4.49964	8.10983e-14	8.70883e-12	189.166	-4.78368	2.31767e-44	3.91127e-41
III:10792849:10795848	clec-163	WBGene00012661	Y39A1B.1	0.06	3.15	0.0533333	0.27	0.14	0.835	45.89	6.89253	1.72189e-10	7.19087e-09	4.2652	3.57418	0.00978377	0.0469408	12.3122	2.74124	0.0171918	0.104306	0.690955	-0.38961	0.897776	1	2.00193	2.22468	0.293844	1
IV:3955505:3958504	clec-74	WBGene00021585	Y46C8AL.8	0.123333	12.87	0.193333	0.116667	0.103333	0.355	242.047	6.83805	1.26937e-31	2.71989e-29	5.28406	-0.739526	0.473927	0.709265	7.47981	1.95836	0.17101	1	5.02078	0.558375	0.587505	1	3.38486	-0.28173	0.844063	1
V:18758786:18761785	F11D11.3	WBGene00008698	F11D11.3	0.0333333	0.84	0.0566667	9.6	0.136667	11.975	12.0148	6.83041	1.36466e-06	2.85233e-05	166.456	8.98448	1.07211e-17	5.79953e-16	160.48	6.88312	9.5133e-30	1.87844e-27	0.299284	1.55025	0.70093	1	1.49554	4.00354	0.0887674	1
IV:14790037:14793036	gdi-1	WBGene00001558;	Y57G11C.10c.2;	0.386667	33.7733	48.5967	0.716667	0.676667	3.9	225.364	6.72183	4.20232e-29	7.96253e-27	358.354	-6.23556	3.01971e-36	5.35839e-34	27.8219	2.5565	0.00393168	0.0340548	320.82	7.284	9.85093e-34	5.77531e-31	6.01403	1.12427	0.316092	1
V:15919809:15922808	cdr-1	WBGene00000412	F35E8.11	1.43667	166.193	1.49	31.1667	1.13	36.355	1873.87	6.65535	1.24944e-43	4.7743e-41	419.891	4.49032	1.29926e-27	1.46311e-25	361.559	4.92673	2.72744e-37	9.0879e-35	33.8456	-0.14691	0.72636	0.894815	28.6048	-0.384188	0.440918	0.829712
II:3207252:3210251	sdz-35	WBGene00022570	ZC239.12	0.0633333	1.95	0.226667	22.0467	0.316667	13.58	18.7718	6.50016	3.67494e-06	6.98635e-05	251.853	6.98734	1.34859e-49	4.32712e-47	118.027	5.51625	1.09196e-23	1.65149e-21	1.93615	3.15396	0.106145	1	2.85139	3.90106	0.030873	1
V:18785289:18788288	Y17D7B.3	WBGene00012451	Y17D7B.3	0.0933333	3.15	0.18	10.0767	0.133333	11.225	26.8736	6.11892	3.90212e-08	1.09102e-06	99.7594	6.42246	6.53748e-27	7.05656e-25	85.488	7.06458	0.000218328	0.00314585	1.41081	1.50767	0.41475	1	1.04079	1.07367	0.708969	1
X:10868738:10871737	pgp-7	WBGene00004001	T21E8.2	0.09	6.15	0.0833333	18.0633	0.11	17.89	345.589	6.08143	4.57098e-38	1.30999e-35	1163.47	8.08495	2.40653e-130	4.69735e-127	852.003	7.38464	4.32563e-80	7.09569e-77	8.79847	-0.34537	0.674035	1	10.0258	0.304329	0.704783	1
V:4898583:4901582	ugt-10	WBGene00020594	T19H12.11	0.0666667	3.47667	0.0766667	0.633333	0.0866667	0.255	75.6348	6.02179	4.03328e-20	4.51078e-18	16.4733	3.52026	2.60226e-05	0.000286971	6.22877	1.72084	0.224789	1	2.31331	0.0855307	0.956202	1	2.44639	0.48288	0.796209	1
IV:12967790:12970789	F55G11.2	WBGene00010123	F55G11.2	12.7267	926.053	1.99	57.9	4.63333	185.76	12490.5	5.97052	1.6512e-206	3.7857e-202	910.236	4.94836	1.31992e-73	8.5879e-71	2188.01	5.2091	2.6654e-87	5.68397e-84	215.382	-2.88225	2.03415e-36	1.33711e-33	235.239	-1.47402	4.06767e-10	9.80647e-08
IV:12919764:12922763	C32H11.4	WBGene00007867	C32H11.4	19.4233	1378.12	1.68	60.1333	10.3833	241.375	20836.5	5.93609	4.82389e-125	1.38247e-121	1045.15	5.27395	1.26757e-101	1.74649e-98	3254.84	4.39953	1.37488e-47	7.15107e-45	347.666	-3.76934	3.69317e-46	3.48314e-43	452.698	-0.908411	0.000100602	0.0058543
V:15914580:15917579	gst-38	WBGene00001786	F35E8.8	6.11333	431.063	4.64667	207.843	6.75333	206.23	3962.3	5.92945	7.95518e-167	4.55971e-163	2206.04	5.57511	7.22854e-74	4.83755e-71	1681.78	4.81214	6.83925e-109	2.43079e-105	102.724	-0.599254	0.00906364	0.0720863	118.607	0.140887	0.515989	0.860663
IV:12970475:12973474	F55G11.3	WBGene00014771	F55G11.3	0.0733333	2.71667	0.0333333	0.606667	0.0366667	0.24	34.938	5.92551	1.94784e-07	4.87002e-06	8.51576	6.56049	3.00764e-05	0.000325095	2.46846	4.90407	0.0595277	1	0.533247	-2.71309	0.493572	1	0.484515	-2.43504	0.542504	1
II:4882249:4885248	gst-8	WBGene00001756	F11G11.1	0.113333	3.22333	0.193333	1.46667	0.34	1.615	22.6679	5.88529	2.87e-07	6.90457e-06	12.276	3.51633	4.29387e-05	0.000446524	12.2421	2.42192	0.00631645	0.0494948	1.22707	1.36398	0.593539	1	2.26151	2.60878	0.15088	1
IV:3924917:3927916	clec-68	WBGene00018970	F56D6.1	0.07	3	0.04	0.0266667	0.0266667	0.055	55.6406	5.85193	4.19755e-16	3.34157e-14	0.335771	-1.86053	0.644748	1	0.568272	2.77852	0.527569	1	1.17452	-1.5344	0.564389	1	0.789073	-3.13997	0.384347	1
IV:6821007:6824006	C17H12.6	WBGene00015932;WBGene00015932;	C17H12.6a;C17H12.6b;	1.66667	93.65	0.14	0.323333	0.333333	1.37	1071.97	5.81478	2.62505e-41	8.72239e-39	2.47427	2.69151	0.106272	1	14.4014	2.42813	0.00653161	0.050754	18.4924	-5.93151	1.54211e-06	4.79934e-05	18.901	-2.85684	0.000153819	0.00808164
IV:12958936:12961935	F55G11.7	WBGene00010127;	F55G11.7.1;	0.0733333	1.53667	0.0333333	0.26	0.0466667	0.41	20.9526	5.72208	3.29781e-05	0.000500059	3.34518	5.20502	0.00186289	1	4.34063	5.72622	0.00661773	1	0.394011	-2.26025	0.57499	1	0.359915	-1.98925	0.621652	1
III:3256896:3259895	Y53G8AM.5	WBGene00021805	Y53G8AM.5	0.62	33.3233	0.283333	1.35	0.506667	3.195	244.345	5.70913	1.36816e-52	6.67401e-50	12.1541	2.66282	0.00507673	0.027355	24.1531	2.71837	0.000426518	0.00552581	5.95142	-1.56968	0.149814	1	7.34561	-0.306166	0.750855	1
V:3584523:3587522	rpl-11.1	WBGene00004422;	T22F3.4b.1;	3.97	205.103	281.753	7.80333	4.47	300.035	1199.58	5.51946	2.33486e-21	2.94128e-19	1812.36	-5.18113	1.35503e-05	0.000160217	1583.25	6.06048	2.17056e-42	9.07593e-40	1610.76	6.00294	1.65942e-31	7.82525e-29	47.9687	0.167947	0.781136	0.953975
V:4033038:4036037	C49G7.7	WBGene00016785;	C49G7.7.2;	0.11	2.43667	0.0566667	6.02667	0.103333	12.22	26.4869	5.48585	8.83796e-08	2.34795e-06	75.8811	8.74656	2.39287e-12	8.1347e-11	112.827	7.97628	1.08088e-16	9.80845e-15	0.731211	-1.85421	0.527539	1	1.0196	-0.0927554	0.964061	1
IV:3940203:3943202	clec-174	WBGene00021580	Y46C8AL.2	2.09333	106.45	1.82667	9.57667	0.696667	6.38	1942.48	5.45462	1.19398e-84	1.09497e-81	231.93	2.43943	4.10005e-08	8.09743e-07	117.781	3.17672	4.81261e-07	1.38128e-05	74.1567	-0.366426	0.418769	0.717531	50.3081	-1.64082	0.00243444	0.0597573
II:8743749:8746748	mak-1	WBGene00010681;WBGene00010681;	K08F8.1c.4;K08F8.1e.6;	1.70333	80.55	91.6733	2.21333	1.36667	60.14	1661.63	5.36214	1.21467e-90	1.54716e-87	2069.95	-5.33346	2.88726e-52	1.04043e-49	1084.36	5.38947	5.54516e-67	5.91253e-64	1856.93	5.57503	7.71177e-115	5.57612e-111	61.9468	-0.345812	0.329854	0.75688
III:6214077:6217076	C23G10.11	WBGene00016017;	C23G10.11.1;	0.36	4.09	0.426667	1.29	0.586667	3.375	8.46023	5.32709	0.000253338	0.00295437	2.63017	2.81931	0.0953666	1	6.98498	3.34597	0.00748096	1	0.496289	0.587204	0.856736	1	0.834637	1.85169	0.446979	1
II:4305505:4308504	Y52E8A.3	WBGene00021796;	Y52E8A.3.1;	2.54667	105.237	3.13667	8.23667	2.69333	47.05	624.944	5.18417	4.03769e-19	4.16991e-17	73.7873	1.48115	0.0049765	0.026883	257.22	4.0648	3.11956e-27	5.45284e-25	33.5847	0.112162	0.871101	0.954648	30.1257	0.0712412	0.916976	0.982185
IV:12939906:12942905	dod-24	WBGene00007875	C32H11.12	51.9233	2005.3	0.836667	81.0567	13.2567	431.59	31613.4	5.04945	3.20546e-87	3.34053e-84	1438.05	6.73857	8.1275e-46	2.29362e-43	5948.15	4.90044	1.89612e-119	1.01087e-115	908.266	-6.21899	9.10929e-36	5.81173e-33	1025.18	-1.97845	1.32184e-19	8.92289e-17
V:2590987:2593986	irg-3	WBGene00018760;WBGene00018760;	F53E10.4a;F53E10.4b;	6.12667	213.347	4.19333	144.403	7.04	189.735	2038.73	4.93393	1.6884e-90	1.9355e-87	1570.35	5.20418	1.08382e-154	2.53863e-151	1632.72	4.68846	5.86176e-62	5.43488e-59	99.8797	-0.742802	0.012954	0.0937601	122.486	0.199915	0.471536	0.841724
V:7636605:7639604	clec-45	WBGene00017199	F07C4.2	0.483333	12.5933	0.156667	0.216667	0.166667	0.555	47.9295	4.92824	9.98736e-15	6.89699e-13	0.583948	1.28149	0.743812	1	1.72353	3.24475	0.188154	1	1.61767	-3.21124	0.0964199	1	1.48946	-2.93753	0.145911	1
V:1176860:1179859	T21H3.1	WBGene00020662;	T21H3.1b;	2.14667	69.8	62.4867	1.62	1.23	52.54	254.71	4.90831	1.981e-50	8.73428e-48	245.184	-5.37902	2.20383e-36	3.9708e-34	165.91	5.50041	8.52248e-36	2.55975e-33	223.356	4.76185	1.08297e-42	8.38996e-40	11.1103	-0.902804	0.162907	1
V:16291209:16294208	oac-5	WBGene00007829	C31A11.1	0.05	1.13	0.0133333	0.0266667	0.0566667	0.135	35.324	4.87656	1.73225e-09	6.37484e-08	0.505763	2.47729	0.419389	1	4.89391	1.57314	0.346442	1	1.15739	-3.82165	0.222559	1	2.27022	0.191734	0.924677	1
III:3115506:3118505	nipa-1	WBGene00021820;	Y53G8B.4b;	0.646667	20.1633	12.5533	1.01667	0.463333	9.855	434.159	4.8257	1.17472e-27	2.07175e-25	305.397	-3.60387	2.03447e-09	4.82321e-08	185.451	4.36997	4.99282e-26	8.45016e-24	268.899	4.14975	8.18496e-11	5.95799e-09	22.2303	-0.519529	0.395036	0.802175
IV:12434327:12437326	F08G5.6	WBGene00008584;	F08G5.6.2;	5.15667	164.387	0.53	1.44667	0.64	4.835	2456.6	4.79571	7.81155e-60	4.97487e-57	30.358	1.62959	0.00022139	0.0019114	68.0031	2.8359	7.42187e-05	0.00125017	89.2622	-3.63054	4.76189e-27	1.75076e-24	83.8916	-3.11359	9.14227e-21	6.38414e-18
III:11401517:11404516	Y47D3B.12	WBGene00185055	Y47D3B.12	0.126667	1.16	0.84	1.09	0.573333	0.865	5.87813	4.78552	0.00254862	0.0205044	10.1547	0.531573	0.496994	0.727295	7.38325	0.601149	0.635836	1	3.94072	4.23349	0.0108528	1	2.84705	3.87654	0.0453853	1
V:11889695:11892694	sodh-2	WBGene00010791	K12G11.4	0.266667	6.9	0.25	1.02667	0.426667	3.73	92.7173	4.69556	1.78438e-13	1.10569e-11	17.9362	2.32743	0.0021158	0.0132085	48.0805	3.07227	1.17303e-05	0.000247183	6.04384	-0.30824	0.767133	1	8.37598	0.802555	0.396289	1
V:13770008:13773007	F20G2.5	WBGene00008988	F20G2.5	1.67333	48.1833	0.653333	9.84333	1.21667	10.84	1006.82	4.64594	3.70682e-43	1.34899e-40	241.95	4.01436	6.44786e-44	1.67809e-41	220.563	3.0446	1.66137e-17	1.64784e-15	50.1439	-1.55901	0.000169314	0.0029769	59.0002	-0.463317	0.220897	0.66194
IV:12935238:12938237	dod-21	WBGene00007873	C32H11.10	6.53667	188.727	0.75	1.17333	0.98	11.235	2771.69	4.63966	1.17628e-25	1.84716e-23	29.4301	0.711161	0.23541	0.476201	151.543	3.47249	2.03823e-06	5.13775e-05	113.407	-3.36824	1.45642e-11	1.19218e-09	107.555	-2.83589	2.10341e-05	0.00165101
II:3018408:3021407	clec-3	WBGene00016577	C41H7.7	1.71333	48.6667	0.38	12.3133	1.11333	26.515	920.347	4.63083	1.6345e-49	6.81348e-47	264.983	5.13242	1.08066e-30	1.39847e-28	447.118	4.50219	1.368e-42	5.83451e-40	41.1088	-2.39003	6.24686e-05	0.00126879	51.8348	-0.636257	0.109914	0.50382
V:16067738:16070737	cyp-35D1	WBGene00008829	F14H3.10	0.846667	22.84	1.20667	19.5767	1.78667	21.645	495.278	4.5553	5.95849e-21	7.22806e-19	496.692	4.11567	2.68117e-26	2.82887e-24	438.749	3.5002	1.26415e-33	3.24796e-31	43.8694	0.31696	0.4338	0.728383	55.102	1.06969	0.0105045	0.149732
IV:13239057:13242056	rpl-12	WBGene00004424;	JC8.3c.6;	1.54	38.8467	112.837	1.59333	1.20667	242.875	213.035	4.53448	2.68644e-19	2.81243e-17	694.32	-6.26853	2.98779e-07	5.05658e-06	1209.93	7.77275	1.79888e-47	9.1336e-45	623.563	6.1714	9.84809e-08	4.07681e-06	13.7987	-0.369776	0.513105	1
V:1178104:1181103	F25A2.1	WBGene00017764	F25A2.1	0.51	12.7567	0.0566667	0.126667	0.146667	1.24	141.731	4.52938	4.31238e-40	1.31827e-37	1.17378	2.54351	0.334222	1	12.2322	3.43871	0.00685664	0.0527481	5.76288	-5.14756	0.000531411	1	6.18445	-2.23	0.0622402	1
X:3111842:3114841	gpd-3	WBGene00001685;	K10B3.7.2;	1.44333	36.62	84.4667	1.98333	1.95333	62.735	569.193	4.51457	3.81332e-10	1.52049e-08	1389.75	-5.39573	6.10891e-78	4.61578e-75	868.926	5.00224	6.51815e-21	8.12863e-19	1245.28	5.73336	1.47213e-78	3.19334e-75	49.4459	0.433083	0.292131	0.725953
X:3287985:3290984	K09C4.4	WBGene00019549	K09C4.4	0.08	1.40667	0.0466667	0.19	0.04	0.17	27.5959	4.4931	1.74003e-05	0.000281935	4.27911	2.93106	0.0237548	0.0943224	2.97543	3.06315	0.144846	1	1.60344	-1.36756	0.504593	1	1.38807	-1.68223	0.514067	1
III:11919235:11922234	trap-4	WBGene00013238;	Y56A3A.21.2;	2.00667	50.3733	50.2133	3.96333	2.28333	81.14	358.057	4.47695	1.50526e-23	2.14354e-21	403.226	-3.63782	1.24435e-10	3.4781e-09	501.404	5.09069	1.13631e-35	3.36553e-33	351.54	4.5027	2.54042e-47	2.62414e-44	29.1427	0.188735	0.723004	0.936045
V:10578307:10581306	lpd-9	WBGene00003065;	T21C9.5b;	1.33667	28.7567	38.71	2.57333	1.29	19.17	97.5597	4.46773	1.8475e-18	1.79482e-16	142.11	-3.93636	8.7844e-10	2.20297e-08	65.0865	4.14169	9.25459e-06	0.000199861	124.345	4.8816	5.36633e-21	1.3228e-18	7.45263	-0.00382107	0.996126	1
V:10295899:10298898	B0024.4	WBGene00007097	B0024.4	5.77667	146.507	11.2533	188.347	7.08	130.27	2395.7	4.44057	1.38974e-90	1.67697e-87	3576.42	4.16483	4.11541e-26	4.24649e-24	1894.59	4.07381	2.40215e-76	3.41506e-73	272.679	0.740957	0.080653	0.312025	206.112	0.28209	0.161926	0.593215
II:5182586:5185585	crh-2	WBGene00016162;	C27D6.4d;	0.533333	12.3333	14.64	0.61	1.20667	10.09	211.047	4.41199	1.11969e-14	7.68595e-13	277.938	-4.61112	2.04341e-35	3.54538e-33	173.128	3.02529	3.52875e-09	1.48716e-07	249.659	4.7187	3.38352e-29	1.46791e-26	28.0394	1.23487	0.0535966	0.364467
II:2585412:2588411	F33H12.7	WBGene00045457	F33H12.7	0.963333	21.85	1.14333	40.1367	4.71	73.615	126.81	4.3977	7.36871e-20	7.96898e-18	264.495	5.33069	3.13142e-30	3.98627e-28	392.774	3.8646	3.62837e-24	5.6478e-22	11.3573	0.05533	0.946492	0.98081	31.9037	2.40353	9.85433e-06	0.000863896
V:15814964:15817963	F54B8.4	WBGene00010019;	F54B8.4b;	7.9	189.303	6.03	377.077	13.37	498.045	527.588	4.39061	1.29055e-57	6.88104e-55	1153.4	6.11308	1.01959e-181	3.98033e-178	1260.69	5.16205	2.08713e-54	1.39087e-51	37.9531	-0.643804	0.141946	0.427511	58.0438	0.807456	0.0257896	0.25037
V:13729277:13732276	dct-17	WBGene00009431;WBGene00009431;WBGene00009431;WBGene00009431;	F35E12.7a;F35E12.7b;F35E12.7c;F35E12.7d;	19.93	473.987	9.97667	65.79	9.73	113.23	11286.3	4.34621	4.59407e-59	2.70072e-56	1972.16	2.7951	3.75483e-36	6.61274e-34	2472.66	3.40629	3.20773e-34	8.76986e-32	735.131	-1.19344	5.3028e-10	3.37326e-08	690.212	-1.0601	3.64597e-08	5.95439e-06
V:4032976:4035975	C49G7.7	WBGene00016785;	C49G7.7.1;	0.1	0.726667	0.0533333	0.786667	0.0966667	0.825	8.00114	4.30383	0.000406421	0.00443926	9.49406	6.70743	1.24379e-06	1.86872e-05	8.20067	4.70734	0.00106024	1	0.38785	-2.24034	0.578523	1	0.680287	-0.103783	0.968547	1
V:16492950:16495949	comt-2	WBGene00012518	Y32B12A.3	0.45	8.66	0.183333	0.17	0.59	1.865	59.6934	4.30314	1.34135e-18	1.30865e-16	1.60971	-0.0363559	0.980487	1	15.1712	1.67536	0.0283701	0.148501	3.56405	-1.92187	0.108431	1	6.09848	0.4681	0.612483	1
I:1867766:1870765	scm-1	WBGene00004743;	M01D7.2b;	0.976667	21.0967	20.1133	2.01333	0.816667	12.91	324.428	4.26849	6.90243e-20	7.60827e-18	356.913	-3.3084	1.29538e-11	4.03354e-10	177.228	3.95403	1.40653e-15	1.17379e-13	307.628	4.23971	6.17856e-22	1.63446e-19	25.5553	-0.31241	0.643872	0.910158
I:12430001:12433000	clec-17	WBGene00008477	E03H4.10	0.153333	2.86667	0.206667	0.87	0.22	1.915	51.2317	4.21478	1.5716e-10	6.62355e-09	20.0541	2.35219	6.45154e-05	0.000643862	33.3596	3.20374	5.86026e-07	1.65086e-05	5.46118	0.240465	0.803678	1	5.64948	0.569328	0.554978	1
III:872032:875031	T24C4.4	WBGene00020760	T24C4.4	7.32	158.177	3.92333	174.117	6.07333	260.955	875.878	4.21444	2.25239e-67	1.66582e-64	1070.16	5.59406	1.72869e-115	3.11471e-112	1241.58	5.32694	1.40899e-111	6.00934e-108	62.8919	-1.14391	0.00374566	0.0372576	72.1539	-0.271806	0.421663	0.818684
IV:12934772:12937771	C32H11.9	WBGene00007872	C32H11.9	6.96333	148.953	0.393333	0.52	0.43	1.825	2240.91	4.20099	1.01887e-36	2.74819e-34	13.4231	0.499436	0.481754	0.715317	29.5245	2.06765	0.00450254	0.0378913	116.82	-4.48187	2.88083e-19	5.57954e-17	107.784	-4.17775	8.376e-19	5.3007e-16
X:17400071:17403070	F11C7.6	WBGene00017378;	F11C7.6a;	0.16	1.40667	0.533333	0.8	0.303333	0.71	7.35859	4.16973	0.00559828	0.0384632	6.58644	0.735096	0.372451	0.622692	4.27452	1.57691	0.444731	1	2.62217	2.57599	0.13415	1	1.38853	1.58908	0.62894	1
X:11406044:11409043	F08B12.4	WBGene00008572;	F08B12.4c.2;	5.39333	99.0067	99.11	8.04667	4.68333	164.08	158.851	4.12727	4.10318e-24	6.03036e-22	171.553	-3.62088	1.65311e-08	3.5105e-07	247.107	5.21995	8.68634e-23	1.23491e-20	151.272	4.10399	3.81703e-34	2.36568e-31	14.5525	-0.123997	0.841832	1
I:8447358:8450357	F10D11.6	WBGene00008652;	F10D11.6b;	1.26667	24.7767	33.4233	2.65	0.98	33.445	836.808	4.10182	9.12734e-18	8.33715e-16	1309.3	-3.67123	1.76579e-05	0.000202349	1022.83	5.10914	5.17708e-15	4.15042e-13	1134.21	4.61266	4.8074e-21	1.19864e-18	71.703	-0.386609	0.216684	0.658721
II:12579599:12582598	clec-4	WBGene00012583	Y38E10A.5	13.9333	277.607	2.31667	51.36	11.6333	214.46	5328.81	4.09973	1.29364e-34	3.15525e-32	1103.6	4.54132	1.12928e-82	1.01735e-79	3686.87	4.11032	2.00905e-49	1.09854e-46	324.931	-2.79455	6.93937e-54	8.36271e-51	473.626	-0.270372	0.108982	0.501474
IV:12434302:12437301	F08G5.6	WBGene00008584;	F08G5.6.1;	41.7333	811.7	0.726667	2.39333	0.803333	6.605	12096.8	4.05467	2.30023e-41	7.75551e-39	48.5202	1.87107	0.000173174	0.00154172	94.5491	3.00016	2.88848e-11	1.64697e-09	673.439	-6.14922	4.50656e-82	1.08618e-78	616.462	-5.78763	2.1518e-101	1.0894e-97
IV:4116232:4119231	drd-50	WBGene00018643	F49F1.1	1.39333	25.8167	0.546667	1.39333	0.493333	1.345	315.141	4.0525	2.49134e-27	4.29466e-25	24.0684	1.49867	0.0181305	0.0769134	19.8651	1.35268	0.145638	0.418749	23.1059	-1.62082	0.0110735	0.0834923	21.2778	-1.56884	0.038923	0.308868
V:11041317:11044316	C45B11.2	WBGene00008105	C45B11.2	0.293333	4.65667	0.103333	12.7533	0.536667	14.53	46.9519	4.03731	4.71386e-14	3.0703e-12	140.199	7.73276	9.91868e-25	9.33033e-23	124.538	4.75625	1.13681e-21	1.50574e-19	3.23299	-2.17467	0.129746	1	7.25972	1.00505	0.273298	1
V:9376905:9379904	E02C12.10	WBGene00017095	E02C12.10	0.0333333	0.253333	0.03	0.276667	0.0266667	0.15	6.7546	4.02137	0.00628429	0.0423018	8.71822	4.05962	0.0050865	0.0273829	3.34868	4.28622	0.0526625	1	0.834313	0.174689	0.961865	1	0.537054	-1.02746	0.798798	1
I:9644199:9647198	T05F1.9	WBGene00011494	T05F1.9	0.586667	10.4167	0.136667	11.68	0.36	14.015	158.115	4.01368	9.00181e-30	1.77918e-27	195.048	6.87884	5.12507e-37	9.68101e-35	178.677	5.28325	2.5896e-19	2.92186e-17	10.4605	-2.59173	0.00540652	0.0493181	13.0754	-0.750276	0.363435	1
IV:1562581:1565580	Y41D4B.15	WBGene00021517	Y41D4B.15	0.38	6.56667	0.233333	4.59333	0.376667	4.11	104.47	4.00931	5.72003e-19	5.75189e-17	81.9268	4.51478	2.89216e-24	2.67759e-22	60.8928	3.47527	3.188e-10	1.56646e-08	8.98465	-0.940724	0.254598	0.571802	10.7121	-0.0256635	0.972021	1
V:3522087:3525086	irg-1	WBGene00015574	C07G3.2	9.10333	165.54	7.56667	393.15	9.79667	447.905	1145.34	3.9761	1.62466e-51	7.60173e-49	2977.66	5.82502	2.96897e-46	8.58545e-44	2667.49	5.4269	7.49006e-73	8.40661e-70	112.998	-0.506523	0.317035	0.631392	126.099	0.117518	0.718502	0.934395
II:3560162:3563161	W10G11.2	WBGene00021135	W10G11.2	0.273333	3.45	0.883333	1.96333	1.14	2.415	21.9877	3.95482	0.00119992	0.0111269	17.8666	1.36843	0.138904	0.338346	21.6842	1.08063	0.14529	0.418238	5.82254	1.81372	0.157496	1	7.69995	2.48015	0.00867126	1
III:12019812:12022811	brp-1	WBGene00000273;	Y79H2A.1c;	5.09	92.04	62.6067	19.5367	1.95667	86.755	2324.85	3.9542	1.33369e-12	7.28034e-11	2124.12	-1.6469	0.0878007	0.247808	1864.01	5.43902	2.10496e-31	4.66845e-29	1587.84	3.41297	4.04856e-13	4.12307e-11	169.371	-1.44705	0.010669	0.151195
V:4116933:4119932	T05B4.9	WBGene00020240	T05B4.9	0.22	2.87	0.216667	4.31	0.463333	5.445	24.6207	3.93808	1.24966e-05	0.000210051	41.3746	4.75924	3.65538e-13	1.35047e-11	44.9988	3.66753	0.000451724	0.00576828	2.76614	-0.129366	0.931218	1	4.76193	1.38203	0.29503	1
V:13898013:13901012	oac-3	WBGene00007361	C06B3.2	0.0733333	0.956667	0.0733333	0.06	0.06	0.085	28.752	3.93689	0.000177416	0.00216478	3.38362	-0.232585	0.852565	1	3.37835	0.725039	0.679896	1	3.36334	-0.0655726	0.967529	1	2.7606	-0.418172	0.834022	1
X:10857798:10860797	pgp-5	WBGene00003999;	C05A9.1a;	1.72	30.4333	1.32667	14.3967	2.11	21.8	1841.05	3.93326	5.58448e-19	5.64032e-17	1022.81	3.60622	1	1	1205.83	3.19416	1.14745e-07	3.67407e-06	179.849	-0.635951	1	1	223.345	0.305644	0.579153	0.886309
IV:12972124:12975123	F55G11.4	WBGene00010124	F55G11.4	52.3233	928.613	6.37667	94.1467	9.30667	109.595	13292.8	3.92364	4.11276e-120	8.57211e-117	1546.11	3.96536	4.60863e-93	5.14038e-90	1441.16	3.43701	8.44084e-59	6.92311e-56	878.598	-3.24521	5.34859e-85	1.45027e-81	852.31	-2.50336	1.62621e-64	4.70464e-61
V:13868388:13871387	F09F3.8	WBGene00014732	F09F3.8	0.08	1.15	0.0766667	0.58	0.106667	1.15	38.0071	3.91296	1.41373e-07	3.6337e-06	22.3493	3.36146	2.40519e-05	0.00026776	34.7096	3.51112	4.28997e-09	1.77984e-07	4.15619	-0.366789	0.814939	1	5.10077	0.477938	0.710748	1
V:12818765:12821764	ugt-18	WBGene00013900	ZC443.5	0.23	3.52	0.136667	4.19	0.16	3.19	84.2562	3.86831	1.52738e-14	1.03912e-12	111.116	5.35635	2.63071e-18	1.52901e-16	66.5271	4.37922	8.14995e-15	6.4132e-13	7.68534	-1.12428	0.307115	1	8.0643	-0.553474	0.510419	1
V:17007889:17010888	F49H6.13	WBGene00009914	F49H6.13	0.63	8.91667	0.103333	0.166667	0.54	2.15	41.3029	3.85581	2.42476e-12	1.28985e-10	0.340563	1.90852	0.636335	1	10.7912	2.12283	0.0392592	1	2.57669	-4.98137	0.00737771	1	4.38387	-0.224575	0.840397	1
IV:12917111:12920110	C32H11.3	WBGene00007866	C32H11.3	0.743333	12.07	0.206667	1.39	0.586667	5.57	197.714	3.85162	3.28423e-27	5.5776e-25	26.8642	3.01392	8.24824e-09	1.81407e-07	84.8161	3.18764	2.35619e-10	1.17123e-08	15.0894	-2.21398	0.00070614	0.00975022	20.0838	-0.370465	0.534526	0.868409
IV:9258199:9261198	Y11D7A.10	WBGene00012434;	Y11D7A.10d;	1.04333	11.0567	2.80667	5.63333	3.42333	7.545	23.0171	3.80423	7.09096e-08	1.90815e-06	17.1531	1.12736	0.0881143	0.248453	22.4468	1.20182	0.103386	0.343306	6.36739	1.70379	0.0913989	1	7.80783	2.24643	0.0101336	1
V:4899874:4902873	H23N18.4	WBGene00019235	H23N18.4	0.0966667	1.12667	0.113333	0.466667	0.08	0.62	22.4795	3.77222	1.02842e-08	3.26122e-07	11.3471	2.38876	0.00153365	0.010001	10.9803	3.22832	0.00681019	1	3.14171	0.13473	0.907502	1	2.46514	-0.301019	0.842204	1
IV:13890175:13893174	lin-66	WBGene00001562;	B0513.1b;	0.536667	7.93	7.52667	0.633333	0.413333	4.815	267.302	3.72885	1.66795e-06	3.41439e-05	284.125	-3.57618	2.00916e-10	5.45945e-09	146.954	3.54491	2.10326e-05	0.000414529	254.263	3.70367	1.09037e-07	4.46271e-06	28.7869	-0.440877	0.682571	0.924592
II:7542606:7545605	rol-8	WBGene00004398;	ZK1290.3b;	0.56	7.54	7.17	0.576667	0.866667	5.265	83.1024	3.68947	2.76778e-08	7.96197e-07	88.3305	-3.73969	2.73989e-19	1.7345e-17	56.1026	2.50174	0.00112698	0.0124317	79.8386	3.6838	1.94695e-15	2.46978e-13	13.8807	0.703752	0.287465	1
IV:12974731:12977730	dod-17	WBGene00010745	K10D11.1	25.5167	380.373	3.02667	27.27	6.11	79.2	6316.71	3.6799	1.27864e-172	9.77179e-169	529.84	3.24423	5.74247e-49	1.79341e-46	1175.29	3.57365	5.32169e-48	2.83713e-45	487.785	-3.27923	5.33266e-94	2.31352e-90	499.152	-2.0733	6.70689e-30	7.98948e-27
III:2595523:2598522	apb-1	WBGene00000160;	Y71H2B.10b;	0.153333	1.47667	1.25	0.963333	0.17	1.77	15.8285	3.67674	0.000115108	0.00150179	24.7823	-0.380223	0.644045	0.826601	18.016	3.98645	8.12852e-05	0.00134895	13.6798	3.50314	0.000548199	0.00796148	2.14267	0.161238	0.903804	1
IV:4121667:4124666	mul-1	WBGene00018646;	F49F1.6a;	1.83333	26.25	0.42	0.296667	0.663333	3.605	320.655	3.67642	7.32386e-20	7.95801e-18	7.41999	-0.454798	0.74615	0.885813	45.3164	2.44825	6.54632e-05	0.00112854	26.446	-2.55432	0.000770145	0.0105003	27.7804	-1.53493	0.0180689	0.206078
II:10468798:10471797	clec-143	WBGene00014063	ZK673.9	0.566667	7.9	0.413333	0.97	0.32	1.73	135.597	3.66644	1.51517e-31	3.2165e-29	23.9623	1.31819	0.0293136	0.110637	30.0328	2.43726	3.22085e-05	0.000609988	15.7247	-0.630343	0.351702	0.66183	13.467	-0.878804	0.141316	1
V:2348826:2351825	irld-53	WBGene00021222;WBGene00021222;WBGene00021222;WBGene00021222;	Y19D10A.7a;Y19D10A.7b;Y19D10A.7c;Y19D10A.7d;	0.2	0.643333	0.873333	0.67	1.9	1.31	7.68403	3.66003	0.000910773	0.00878842	19.4174	-0.397022	0.478821	0.713249	48.8709	-0.72727	0.146912	0.420637	10.4323	4.17929	0.000133648	0.00241994	25.9276	5.66985	9.77786e-09	1.83344e-06
V:10022059:10025058	lea-1	WBGene00002263;WBGene00002263;	K08H10.1c.2;K08H10.1d;	2.00667	29.63	34.4233	1.54667	1.19333	27.625	925.268	3.65813	8.62352e-51	3.95423e-48	1156.24	-4.4652	1.8103e-19	1.15854e-17	757.561	4.47415	6.16263e-21	7.73048e-19	1062.49	3.92407	6.86885e-60	1.06428e-56	95.0723	-0.779884	0.0423719	0.321255
III:8921791:8924790	glb-1	WBGene00014030	ZK637.13	21.66	312.907	40.65	190.97	29.5833	162.415	1940.19	3.63097	2.46378e-96	3.76581e-93	1510.87	2.30909	6.1286e-52	2.11103e-49	1061.75	2.35866	8.909e-31	1.84451e-28	368.784	0.705602	0.000171646	0.00301486	303.116	0.455969	0.0117543	0.161381
IV:8713528:8716527	parg-2	WBGene00004052	H23L24.5	1.23667	17.5033	2.24667	67.59	1.31667	60.225	362.094	3.62386	1.46118e-41	5.00006e-39	1537.08	5.05927	1.06737e-09	2.63681e-08	1030.32	5.41624	4.40656e-73	5.22055e-70	66.8521	0.623746	0.378071	0.68514	49.5047	0.0891326	0.810615	0.962802
V:15926926:15929925	pzf-1	WBGene00011505;	T05G11.1a;	0.0666667	0.573333	0.243333	0.373333	0.103333	0.245	15.0268	3.61566	0.00261002	0.0208865	15.7542	0.796624	0.239508	0.480844	7.29194	1.62699	0.178803	1	6.3087	2.24796	0.0355538	1	2.71391	0.800948	0.544385	1
IV:8650635:8653634	C49C8.8	WBGene00235271	C49C8.8	0.17	1.27	0.24	1.60333	0.333333	1.38	7.44604	3.57713	0.0035263	0.0266033	11.2194	3.37175	0.000241168	0.00206089	8.78722	2.25968	0.0769527	1	1.46573	0.687064	0.741531	1	2.05611	1.58952	0.42423	1
V:4037321:4040320	C49G7.12	WBGene00077593;	C49G7.12a;	1.76333	23.37	3.58667	74.7533	2.62	63.24	279.643	3.57413	7.49138e-16	5.842e-14	986.598	4.52328	1.57166e-20	1.10219e-18	641.823	4.50503	6.93975e-78	1.05707e-74	58.2141	0.8268	0.222067	0.534044	48.1278	0.599046	0.215807	0.658078
V:448521:451520	M02H5.8	WBGene00019744;	M02H5.8b.2;	1.03	8.14667	5.47333	1.05333	0.976667	10.77	14.5636	3.56708	0.00342625	0.0260111	10.073	-2.89611	0.00518377	0.0278038	18.416	4.25063	0.000189167	0.00281506	9.08111	2.86414	0.00667956	0.0579804	1.97176	-0.0275106	0.984414	1
V:19431573:19434572	C25F9.11	WBGene00045411	C25F9.11	2.63333	34.3667	2.32333	132.98	2.95333	142.85	207.897	3.53497	2.51186e-25	3.91765e-23	856.717	6.02668	3.25922e-27	3.56733e-25	715.472	5.52623	7.76648e-91	2.07025e-87	27.756	-0.449342	0.565269	0.812805	31.1042	0.1779	0.708304	0.931662
V:14165231:14168230	T02B5.1	WBGene00011362	T02B5.1	0.126667	1.54667	0.106667	0.14	0.106667	1.02	48.3202	3.53364	7.88576e-05	0.00108049	7.28316	0.526859	0.524267	0.74668	28.9276	3.33968	1.27011e-06	3.38141e-05	6.3534	-0.467549	0.709774	1	6.02985	-0.312902	0.814172	1
IV:1274720:1277719	C09E9.1	WBGene00007476;	C09E9.1b;	0.816667	7.36667	7.46667	0.866667	0.64	4.995	26.6301	3.53133	1.13065e-07	2.93905e-06	28.9358	-3.37356	4.28047e-08	8.43242e-07	16.726	3.2745	5.03546e-05	0.000897199	25.8141	3.5333	1.40957e-07	5.53919e-06	3.5457	-0.19982	0.857817	1
III:13461769:13464768	ant-1.1	WBGene00006439;	T27E9.1d.35.49;	65.82	880.33	1155.2	71.2733	17.0867	997.255	14303.8	3.52586	1.40434e-10	5.94045e-09	20298	-4.01145	0.000385821	0.00308327	13418.3	5.74937	1.23861e-07	3.94228e-06	18305.4	3.96062	1.78713e-14	2.05113e-12	1273.74	-1.93368	0.0507926	0.354812
X:10222790:10225789	C14H10.3	WBGene00007593;	C14H10.3b.3;	0.376667	4.86333	13.4833	0.386667	0.26	2.305	213.158	3.52419	1.08575e-28	2.0075e-26	622.684	-5.14942	3.56763e-23	3.03871e-21	93.3665	3.13322	2.79124e-14	2.08123e-12	560.812	5.04329	1.13035e-23	3.40551e-21	24.9992	-0.599473	0.211291	0.654931
X:3299070:3302069	K09C4.1	WBGene00019547;	K09C4.1b;	0.336667	3.13667	0.623333	1.73667	0.366667	2.025	21.8273	3.51314	2.62171e-05	0.000406409	16.7394	1.69943	0.0418109	0.144872	14.5247	2.848	0.00543069	0.0438839	5.24918	1.04458	0.33666	1	3.41878	0.223387	0.862072	1
I:2627008:2630007	cars-1	WBGene00000800;	Y23H5A.7c.1;	1.04	13.36	27.26	0.98	0.88	14.175	553.777	3.51099	7.33669e-12	3.68878e-10	1163.26	-4.76486	1.01565e-31	1.39938e-29	519.761	3.97981	6.71551e-21	8.32606e-19	1055.03	4.55131	4.45719e-29	1.85933e-26	72.3542	-0.258678	0.541203	0.870486
IV:4124258:4127257	F49F1.7	WBGene00018647;	F49F1.7a;	2.37	30.3567	0.27	0.43	0.553333	0.845	315.014	3.50658	3.7291e-22	4.88555e-20	5.88526	0.818489	0.493543	0.724781	12.8117	0.578843	0.450064	0.749872	26.6182	-3.68602	2.25418e-07	8.51876e-06	27.2212	-2.25876	7.65409e-05	0.00476932
IV:4123247:4126246	F49F1.7	WBGene00018647;	F49F1.7b;	0.883333	9.52333	0.396667	0.413333	0.736667	0.325	42.1377	3.49637	5.34126e-09	1.77993e-07	2.26412	0.32923	0.859628	1	3.88138	-1.79523	0.337616	1	4.21478	-1.88345	0.158931	1	5.39277	-0.342764	0.793353	1
II:4620242:4623241	clec-139	WBGene00018050	F35D11.10	0.223333	2.29333	0.84	1.34667	0.706667	1.485	23.1738	3.4901	0.000619017	0.00635567	21.6796	0.808832	0.144057	0.34711	20.9388	1.08304	0.218176	0.524571	8.9712	1.96248	0.0444153	0.217387	7.9573	1.91833	0.0683124	1
V:3523774:3526773	T24A6.7	WBGene00020747	T24A6.7	0.646667	7.69	0.61	48.6333	1.07333	32.515	53.2393	3.48664	2.80764e-17	2.4569e-15	361.468	6.62474	5.73212e-47	1.67829e-44	191.939	4.91057	1.44355e-41	5.70068e-39	7.47368	-0.345411	0.72232	1	10.4254	0.795691	0.238182	1
II:10948850:10951849	gst-5	WBGene00001753;WBGene00001753;	R03D7.6a;R03D7.6b;	56.9133	729.133	54.8867	622.033	62.1567	529.635	5914.11	3.47808	1.21317e-24	1.81793e-22	5947.96	3.69123	3.07641e-30	3.93764e-28	4139.08	2.99932	2.64946e-40	9.74132e-38	855.888	-0.291268	0.0482996	0.229009	905.851	0.150266	0.376765	0.790989
V:241119:244118	R02C2.7	WBGene00019818	R02C2.7	1.95	23.7833	2.51667	23.5767	3.68	20.54	126.396	3.44205	3.56073e-25	5.47898e-23	144.07	3.35616	2.22144e-13	8.36541e-12	113.064	2.4055	8.59737e-12	5.1212e-10	21.8112	0.165173	0.797816	0.926285	27.5856	0.956587	0.0521781	0.359286
I:10434322:10437321	pab-1	WBGene00003902;	Y106G6H.2b.1;	4.14667	52.65	43.77	11.2933	4.45	33.125	1682.37	3.4249	1.18915e-11	5.80078e-10	1794.85	-1.90556	0.00126646	0.00852424	1044.66	2.84103	2.86928e-09	1.22375e-07	1416.61	3.20491	3.86945e-23	1.10442e-20	258.463	0.0651067	0.873873	0.975845
III:11137406:11140405	fbxa-128	WBGene00012923	Y47D3A.2	2.61	32.31	2.59	39.3	2.28	39.4	421.571	3.40679	1.55465e-14	1.05143e-12	578.595	4.01093	5.21204e-56	2.21967e-53	450.177	4.03206	7.87489e-36	2.40264e-33	65.5787	-0.206612	0.47894	0.758151	59.5253	-0.215176	0.549133	0.872879
IV:3920665:3923664	clec-67	WBGene00018971;WBGene00018971;	F56D6.2.1;F56D6.2.2;	15.51	189.44	0.0433333	0.0933333	0.866667	1.05	4237.84	3.38802	7.66466e-97	1.2552e-93	1.58898	3.02187	0.206924	1	42.4539	0.158411	0.770761	0.917513	357.408	-11.1347	1.2747e-20	2.98007e-18	343.334	-4.20869	4.81089e-51	1.0825e-47
IV:12963887:12966886	dod-22	WBGene00010125;	F55G11.5a;	6.99	83.0333	0.03	0.0833333	0.373333	2.045	1334.83	3.3585	6.99289e-50	3.02502e-47	0.876286	3.26963	0.342922	1	31.7108	2.48808	3.64325e-05	0.000678535	114.76	-10.457	5.23075e-18	8.7281e-16	109.554	-4.42254	2.48992e-32	3.15147e-29
I:7346652:7349651	F52A8.6	WBGene00009919;	F52A8.6c.4;	1.23	13.7633	14.4733	2.04667	1.25333	6.07	223.059	3.3416	1.96338e-11	9.30052e-10	265.37	-2.79433	2.22238e-14	9.32882e-13	100.183	2.20072	1.54606e-06	4.00119e-05	228.499	3.43439	2.66248e-16	3.77481e-14	35.6956	0.0242144	0.967677	0.993784
IV:12330561:12333560	F19B6.1	WBGene00008948;	F19B6.1c;	0.35	3.64333	1.13333	0.246667	0.323333	1.79	47.4925	3.33904	0.00512573	0.0358504	18.2082	-2.52058	0.000683728	0.00504408	25.2452	2.70028	0.0174885	0.105539	18.0389	1.75644	0.0243213	0.145539	7.22778	-0.129704	0.883407	1
V:10236612:10239611	C12D8.1	WBGene00007534;	C12D8.1c.4;	0.586667	6.46	7.59667	0.61	0.62	5.315	178.026	3.32793	7.29987e-09	2.36724e-07	227.638	-3.66423	3.17426e-16	1.5719e-14	133.518	3.04871	9.11421e-18	9.16795e-16	205.155	3.6047	4.44837e-14	4.94841e-12	29.2337	0.0755688	0.879786	0.976749
IV:3610667:3613666	ZC416.6	WBGene00022610;	ZC416.6b;	0.76	8.53667	24.7067	0.823333	0.616667	12.375	249.51	3.32044	3.91464e-09	1.34964e-07	753.005	-4.91046	4.43042e-87	4.3239e-84	303.157	4.25794	2.98244e-51	1.76668e-48	677.974	4.90115	5.57842e-106	3.02518e-102	36.0992	-0.316132	0.385976	0.797591
IV:4446599:4449598	chat-1	WBGene00019946;	R08C7.2d.3;	0.463333	4.47667	5.8	0.546667	0.51	2.025	48.2799	3.31673	6.91119e-07	1.5489e-05	67.5201	-3.54089	1.59578e-05	0.000185039	22.8927	2.06413	0.000830415	0.0096544	60.2091	3.71573	8.6958e-06	0.000227264	8.29753	0.182966	0.800532	1
II:6629605:6632604	T19D12.4	WBGene00020579;WBGene00020579;	T19D12.4a;T19D12.4b.1;	5.46333	63.1133	3.41	97.7567	5.57333	59.385	3291.7	3.30546	1.59094e-51	7.59907e-49	5498.55	4.96057	7.27466e-10	1.83615e-08	2744.52	3.25416	8.99029e-13	5.82729e-11	447.266	-0.918261	0.1305	0.409729	538.281	0.0259269	0.942986	0.98875
V:2456787:2459786	irld-35	WBGene00018917;WBGene00018917;WBGene00018917;WBGene00018917;	F56A4.9a;F56A4.9b;F56A4.9c;F56A4.9d;	0.203333	0.656667	0.883333	0.646667	1.65333	1.37	8.03938	3.26497	0.000847221	0.00828679	19.1592	-0.449895	0.445194	0.685721	44.2975	-0.414715	0.394696	0.708195	10.657	3.75808	0.000126585	0.00230552	22.2336	5.0095	1.41616e-08	2.53793e-06
IV:12941433:12944432	dct-19	WBGene00007876	C32H11.13	0.106667	0.843333	0.0466667	0.65	0.06	0.745	11.6471	3.24792	0.000608207	0.00626713	9.34239	5.69955	3.14675e-05	0.00033888	8.69664	4.76679	0.000887801	1	1.19012	-2.71804	0.305292	1	1.28305	-1.50134	0.51327	1
II:1607515:1610514	fbxa-162	WBGene00015597	C08E3.5	0.316667	3.04	0.836667	8.37	0.733333	7.4	42.2361	3.23127	2.60951e-08	7.55406e-07	132.695	3.4824	1.22521e-15	5.76269e-14	91.6795	3.2516	2.88929e-08	1.02349e-06	13.8253	1.32045	0.102739	0.355837	12.672	1.33521	0.114215	1
IV:5606863:5609862	fkh-7	WBGene00001439;WBGene00001439;	F26D12.1f;F26D12.1p;	2.07	8.03667	7.74333	3.15333	2.93333	5.635	96.1813	3.22799	5.22523e-06	9.61467e-05	121.546	-1.7156	0.0293707	0.110835	71.9308	1.78979	0.018608	0.110288	92.7071	3.223	8.4996e-06	0.000222942	24.1004	0.963946	0.16942	0.604661
V:9108084:9111083	pqn-31	WBGene00004119;	F21C10.8a;	0.803333	8.10667	4.97	5.7	3.22667	4.495	145.063	3.2167	2.40355e-06	4.78352e-05	187.305	0.303955	0.598559	0.797572	134.139	0.417217	0.309579	0.628628	89.4669	2.47637	5.64099e-05	0.00115766	64.1761	2.05898	1.37841e-08	2.50276e-06
IV:12977517:12980516	K10D11.2	WBGene00010746	K10D11.2	0.22	1.99333	0.0366667	0.0733333	0.04	0.065	26.9496	3.19765	5.09122e-09	1.69907e-07	0.510845	2.49426	0.532262	1	0.378848	2.18837	0.621582	1	2.53124	-4.95896	0.00813714	1	2.30487	-4.68331	0.0171292	1
II:953453:956452	fbxc-7	WBGene00016302	C32B5.9	0.123333	0.933333	0.09	0.346667	0.123333	0.715	11.7019	3.19737	0.000313327	0.00352658	4.94622	2.71087	0.0415459	0.144274	8.36798	2.95607	0.00738883	1	1.71199	-0.911067	0.583106	1	2.01556	-0.0372849	0.979513	1
X:10857213:10860212	pgp-5	WBGene00003999;	C05A9.1b;	3.94667	41.9867	2.4	27.54	5.19667	49.33	2421.45	3.19436	8.62865e-33	1.93209e-30	1770.78	3.63571	5.30526e-16	2.57812e-14	2601.09	3.15662	4.0639e-27	7.04575e-25	349.92	-0.951875	0.0432693	0.214047	483.267	0.377494	0.0742894	0.42233
V:3026794:3029793	asp-7	WBGene00019104	F59D6.2	0.14	1.13667	0.0433333	0.646667	0.09	1.105	17.4734	3.17992	7.69166e-06	0.000135965	10.3278	5.84315	1.73285e-05	0.000198964	14.6193	4.15853	4.50015e-05	0.000813477	1.85547	-3.41523	0.076738	1	2.39827	-0.891137	0.529501	1
IV:5082710:5085709	C02B10.5	WBGene00015330;	C02B10.5b;	1.06667	11.02	10.1933	8.13	3.46	8.68	405.53	3.17624	1.34476e-26	2.23415e-24	677.192	-0.254142	0.172596	0.389322	410.49	1.29434	0.0241678	0.132424	371.283	3.08922	6.58178e-34	3.96589e-31	149.445	1.67533	0.000357878	0.0149123
IV:1555610:1558609	C34H4.1	WBGene00016424;	C34H4.1b;	0.683333	4.47667	1.09	2.87	1.55333	14.265	9.49253	3.16191	0.00101643	0.00965723	7.31315	1.95671	0.0543644	0.176118	30.633	3.56249	0.000391541	0.00513699	2.2799	0.553722	0.712287	1	3.33249	1.58137	0.227191	1
II:6405847:6408846	spp-11	WBGene00004996	T25D10.3	0.0766667	0.463333	0.13	0.163333	0.24	0.415	7.61094	3.15859	0.0034152	0.025953	4.09819	0.562915	0.665517	1	9.77512	0.72087	0.488699	1	2.24898	1.00987	0.541645	1	4.07842	2.32817	0.0643627	1
III:4563915:4566914	pan-1	WBGene00003915;	M88.6c;	1.52333	14.8967	8.85667	4.29	1.51333	18.81	147.019	3.14638	5.28509e-12	2.72908e-10	127.719	-0.940711	0.0944247	0.260293	168.157	3.62231	7.2893e-14	5.21625e-12	90.2421	2.3912	6.73162e-06	0.000180497	26.5495	0.0121607	0.983615	0.996856
V:2350176:2353175	clec-209	WBGene00021224	Y19D10A.9	118.18	1213.52	31.4567	136.44	382.747	1239.37	13988.1	3.14056	1.08713e-95	1.55779e-92	1975.66	2.18927	9.70059e-20	6.36462e-18	16749.7	1.58189	5.17039e-11	2.84171e-09	1697.91	-2.10586	1.56932e-56	2.00245e-53	5330.89	1.69723	4.81458e-23	4.875e-20
II:3514508:3517507	clec-125	WBGene00021118	W09G10.6	0.0833333	0.643333	0.09	0.09	0.0766667	0.16	20.4886	3.14007	0.000348656	0.0038804	4.92247	0.181927	0.850898	0.937249	5.89489	1.14806	0.352949	1	4.10486	0.0466853	0.967249	1	3.57262	-0.075356	0.952861	1
II:12902898:12905897	clec-66	WBGene00009397	F35C5.9	29.4967	302.45	9.26	27.06	24.07	213.03	5793.42	3.13399	2.00854e-123	5.11664e-120	705.516	1.60831	6.08834e-14	2.45874e-12	3763.47	3.04249	1.01843e-39	3.68101e-37	729.806	-1.86716	2.83568e-20	6.34139e-18	944.819	-0.304919	0.0580199	0.375747
IV:4446400:4449399	chat-1	WBGene00019946;	R08C7.2c.2;	1.06	10.17	12.82	4.73	1.75333	22.825	134.353	3.1337	1.62287e-12	8.81698e-11	229.544	-1.44571	0.0545119	0.176445	271.731	3.65752	2.36509e-07	7.25693e-06	164.282	3.50627	9.18584e-17	1.35551e-14	33.1037	0.791739	0.255048	0.691429
IV:1554079:1557078	C34H4.1	WBGene00016424;	C34H4.1a;	7.03667	71.38	8.47	132.487	14.6933	182.755	1243.31	3.13187	1.25289e-122	2.8725e-119	2521.24	4.06804	2.06252e-43	5.19467e-41	2804.12	3.53716	1.32313e-58	1.0077e-55	251.333	0.0558338	0.862488	0.951531	346.528	1.05957	7.19402e-10	1.63692e-07
IV:7385315:7388314	T12B3.4	WBGene00020447;	T12B3.4b.2;	0.47	3.81	2.08667	1.27667	0.673333	3.2	35.8406	3.12837	0.000334499	0.00374156	29.7204	-0.661468	0.385124	0.633837	28.0991	2.18523	0.0301859	0.154877	19.9604	2.20782	0.000626815	0.00887524	8.35402	0.657765	0.420135	1
IV:5498008:5501007	unc-5	WBGene00006745;	B0273.4f;	0.58	5.71667	7.65667	1.30667	0.463333	5.13	217.229	3.12126	2.72415e-21	3.39439e-19	340.654	-2.5343	1.23564e-11	3.86413e-10	168.395	3.388	1.25843e-15	1.06071e-13	283.046	3.59342	6.2879e-25	2.09842e-22	35.1344	-0.356468	0.407057	0.808543
IV:12889009:12892008	K08D8.6	WBGene00010660;	K08D8.6a;	49.6467	503.37	42.9133	167.95	46.43	218.43	12696.1	3.12113	1.91418e-40	6.01183e-38	5420.58	2.04218	2.869e-34	4.76601e-32	5632.23	2.09031	9.16451e-16	7.81733e-14	2220.49	-0.406692	0.0549736	0.247558	2224.84	-0.109405	0.54139	0.870486
X:6926490:6929489	F14B8.5	WBGene00017447;	F14B8.5c.2;	1.92	18.9167	17.0267	3.89	1.77	18.935	578.127	3.106	1.04408e-11	5.13681e-10	637.03	-2.12002	0.000229271	0.00197145	521.704	3.34062	1.97131e-20	2.33546e-18	524.453	3.0037	9.89697e-20	2.06428e-17	102.138	-0.115547	0.778461	0.952566
IV:10039404:10042403	dhs-31	WBGene00011424	T04B2.6	0.26	2.19667	0.62	1.77	0.816667	2.245	27.5153	3.10549	0.00131482	0.0120003	29.1941	1.68193	0.00182267	0.0116328	34.583	1.44071	0.0582994	0.240378	9.04826	1.17922	0.180509	0.483826	11.4552	1.828	0.0298227	1
IV:15615588:15618587	Y105C5A.8	WBGene00013633;WBGene00013633;	Y105C5A.8a.1;Y105C5A.8a.2;	0.93	8.28667	4.05667	6.92667	2.53667	6.63	89.4594	3.10434	0.000378158	0.00418034	113.23	0.892324	0.14431	0.347505	89.442	1.37123	0.0296067	0.153095	44.8846	1.99222	0.00393797	0.0387404	32.0974	1.53975	0.000502301	0.0195617
V:13731888:13734887	F35E12.4	WBGene00009428	F35E12.4	1.29	12.7033	1.46	47.3533	1.74333	46.235	213.375	3.09631	3.13425e-16	2.53918e-14	848.948	5.15688	1.44794e-36	2.62908e-34	647.721	4.64201	2.28378e-45	1.10685e-42	42.6027	-0.0471408	0.935043	0.976409	46.5029	0.441159	0.304055	0.735058
II:4933539:4936538	gst-30	WBGene00001778	ZK546.11	0.66	5.82333	1.45333	4.2	0.746667	3.745	49.5688	3.09369	6.76881e-08	1.82699e-06	47.526	1.68752	0.00321635	0.0187079	32.192	2.32064	9.59609e-05	0.00156092	15.2272	1.01404	0.226086	0.539093	10.0368	0.237106	0.769745	1
X:3030223:3033222	clec-265	WBGene00019738;WBGene00019738;	M02F4.7.1;M02F4.7.2;	27.4333	274.573	5.05	34.7933	14.45	83.615	4204.01	3.09075	1.10759e-57	6.19356e-55	627.839	2.82435	4.15663e-41	9.3616e-39	1271.63	2.43309	1.12807e-22	1.59312e-20	496.88	-2.61042	1.40594e-37	9.83797e-35	590.778	-0.948124	9.5064e-06	0.000840673
III:959848:962847	fbxa-70	WBGene00020458	T12B5.12	0.1	0.593333	0.113333	0.143333	0.11	0.595	7.39521	3.08569	0.00306719	0.0238297	2.43158	0.537819	0.736678	1	6.7831	2.93192	0.013058	1	1.65737	0.210528	0.900062	1	1.52513	0.222567	0.899823	1
II:8706151:8709150	C34C6.7	WBGene00007919;	C34C6.7b;	0.353333	3.04667	1.64	3.10333	1.91	2.11	41.4262	3.08195	4.6625e-07	1.07651e-05	64.9351	1.0559	0.0850791	0.242668	54.852	0.0617962	0.89631	0.964421	23.3156	2.17335	0.00130819	0.0161971	27.3963	2.61339	4.82312e-06	0.000490819
II:6009344:6012343	ins-20	WBGene00002103	ZK84.7	1.32333	11.2533	3.42333	10.6	1.38667	11.115	39.636	3.06492	8.57136e-05	0.0011635	48.1965	1.75568	1.32112e-05	0.000156761	36.2147	3.03569	9.94027e-08	3.21201e-06	14.0293	1.28132	0.0441756	0.216604	7.83011	0.130756	0.867214	1
X:1567178:1570177	H02F09.3	WBGene00019146	H02F09.3	1.43667	13.93	0.313333	21.6967	0.606667	18.28	878.353	3.06354	3.30856e-20	3.79277e-18	1426.45	6.25256	1.65437e-70	1.01974e-67	926.598	4.80786	1.17243e-39	4.16702e-37	107.498	-2.44431	1.79656e-10	1.24111e-08	117.277	-1.2682	0.000331021	0.0141244
V:10279975:10282974	lys-2	WBGene00003091	Y22F5A.5	210.147	2032.45	12.3467	61.54	40.0367	242.425	24892.4	3.04871	4.34547e-158	1.66048e-154	916.848	2.38873	2.072e-57	9.70648e-55	2871.56	2.46784	3.70775e-22	5.10115e-20	2727.85	-4.29304	2.77929e-224	6.02884e-220	2812.68	-2.40372	1.28631e-46	2.60491e-43
V:4030119:4033118	cyp-35A4	WBGene00016786	C49G7.8	0.6	5.55667	0.636667	0.643333	0.756667	1.655	127.809	3.04357	4.69372e-05	0.000685433	29.2229	0.0383941	0.94855	0.981347	48.8631	1.00542	0.114737	0.36404	26.2515	-0.0503021	0.951252	0.982504	27.4289	0.327428	0.679703	0.923928
II:6629698:6632697	T19D12.4	WBGene00020579;	T19D12.4b.2;	12.03	115.023	14.0333	208.487	11.03	141.75	5966.25	3.04227	5.01766e-39	1.47487e-36	11732.3	3.97262	2.33056e-59	1.16146e-56	6265.4	3.57116	1.18342e-42	5.22163e-40	1258.38	0.0209794	0.934442	0.976205	1082.19	-0.151343	0.445358	0.831162
V:13715349:13718348	T01D3.6	WBGene00011330;	T01D3.6a;	2.78667	26.4133	1.65	6.53667	2.67667	17.93	1252.21	3.04219	1.28094e-15	9.82213e-14	392.525	2.03923	4.98561e-08	9.69916e-07	802.138	2.61021	1.26996e-06	3.38141e-05	200.318	-0.923064	0.0502587	0.234712	234.794	-0.0578341	0.912854	0.982092
V:13715324:13718323	T01D3.6	WBGene00011330;	T01D3.6b;	57.3233	543.517	37.34	143.973	43.7467	364.75	25650.6	3.02294	1.23097e-61	8.30069e-59	8614.84	2.01867	1.74591e-19	1.1204e-17	15694.7	2.94156	3.24187e-42	1.3044e-39	4255.71	-0.821075	0.000175933	0.00307521	4345.63	-0.406607	0.0115282	0.159248
V:2458137:2461136	F56A4.2	WBGene00018910	F56A4.2	123.013	1146.46	44.0133	140.553	437.027	1249.8	13383.2	2.9976	9.23354e-42	3.20753e-39	2163.24	1.74188	2.01643e-08	4.19456e-07	17623.6	1.39899	1.12973e-08	4.38827e-07	1888.85	-1.68253	5.62326e-12	4.82133e-10	5969.58	1.8264	1.20748e-17	6.98646e-15
V:10491906:10494905	ugt-33	WBGene00007946	C35A5.2	0.556667	4.95333	0.796667	2.62	0.683333	3.735	123.312	2.99529	1.02697e-09	3.8918e-08	85.9582	1.79926	1.7101e-06	2.49568e-05	90.1618	2.35307	8.96182e-08	2.92666e-06	30.5545	0.375691	0.442141	0.734019	27.0798	0.301962	0.548817	0.872625
IV:17205332:17208331	cnnm-1	WBGene00016879;	C52D10.12.2;	1.42	12.8867	10.37	2.45667	1.37667	15.515	567.738	2.98484	2.14219e-29	4.12722e-27	562.376	-2.05609	1.47569e-05	0.000172223	592.186	3.39735	3.0837e-27	5.4347e-25	469.424	2.72646	4.96506e-13	5.0094e-11	110.197	-0.0602328	0.857369	0.972943
V:11052627:11055626	T04C12.7	WBGene00011429	T04C12.7	0.373333	2.83	0.99	1.14667	0.873333	1.275	22.1832	2.9784	0.000660502	0.0067214	15.4612	0.35152	0.675379	0.845867	15.6983	0.505611	0.504564	0.782305	8.59103	1.35074	0.168594	1	8.06781	1.41425	0.0744114	1
III:1252902:1255901	fbxa-91	WBGene00022494	Y119D3B.18	0.8	6.55333	1.27	5.49	0.503333	10.63	60.8033	2.97667	0.000462303	0.00495523	61.3727	2.27067	0.00231662	0.0141899	80.9603	4.61278	8.52686e-19	9.27731e-17	16.1052	0.520707	0.594182	0.829709	9.41393	-0.824755	0.313214	1
V:6451726:6454725	acl-9	WBGene00022646;	ZK40.1.2;	4.82	42.42	36.19	2.39667	4.95	31.7	904.486	2.95489	6.59412e-07	1.48656e-05	787.894	-3.84441	9.51196e-25	8.98381e-23	642.834	2.60604	3.01567e-07	9.01951e-06	764.548	2.73356	7.49248e-06	0.000198204	184.119	0.0230491	0.972253	0.995757
II:13997565:14000564	F01D5.2	WBGene00008493	F01D5.2	5.72	50.7233	1.49	7.14	3.68333	28.695	256.221	2.95388	2.79275e-35	7.19431e-33	42.657	2.41366	1.90174e-08	3.98073e-07	137.403	2.90029	6.91056e-15	5.47835e-13	34.4471	-2.22322	1.30286e-07	5.19516e-06	42.6165	-0.626374	0.0890368	0.458232
IV:2804357:2807356	Y54G2A.45	WBGene00044488;	Y54G2A.45a.2;	27.0367	243.413	16.7567	27.5767	25.5867	74.04	3628.8	2.9513	7.61395e-33	1.72837e-30	661.063	0.772894	0.0029243	0.0172926	1307.04	1.41404	1.34788e-05	0.000279606	621.353	-0.871542	7.57876e-05	0.0015041	710.204	-0.0919959	0.721811	0.935841
IV:14324166:14327165	fbxa-83	WBGene00013453	Y67A10A.4	0.1	0.593333	0.133333	0.233333	0.536667	0.265	8.24788	2.93692	0.00347201	0.0262802	4.49628	1.05464	0.318216	0.567623	11.5037	-1.17218	0.419155	1	2.23839	0.519619	0.703341	1	7.3527	2.96211	0.0358867	1
V:14455391:14458390	bmk-1	WBGene00000257;	F23B12.8a.1;	0.603333	5.13667	5.16667	0.56	0.783333	2.675	254.528	2.9243	1.43255e-11	6.85681e-10	269.18	-3.1766	5.67876e-22	4.3611e-20	145.036	1.71043	0.000290595	0.00399144	247.296	2.93298	9.87382e-19	1.79986e-16	59.4517	0.35125	0.447732	0.832043
V:13750473:13753472	cld-9	WBGene00009432;	F35E12.8a;	12.3633	108.803	8.22	11.06	10.9867	21.605	2748.74	2.91717	7.16662e-50	3.04276e-47	483.897	0.506842	0.0135044	0.0608763	751.11	0.846135	0.000301972	0.00412008	491.112	-0.786331	0.000257023	0.00424949	532.897	-0.184262	0.26662	0.702958
IV:671981:674980	K11H12.3	WBGene00019659	K11H12.3	0.376667	3.02	0.193333	10.2467	0.113333	8.725	47.4099	2.9146	1.01883e-13	6.45269e-12	165.877	6.14181	1.54413e-23	1.35461e-21	108.304	6.68953	5.40697e-21	6.8227e-19	7.52147	-1.35137	0.270403	1	6.0264	-2.13527	0.046751	1
III:7209942:7212941	R151.2	WBGene00020107;	R151.2b.3;	5.91333	51.32	101.53	9.17	6.32667	42.285	1295.79	2.91328	4.94052e-13	2.86763e-11	2670.14	-3.41849	1.1249e-11	3.53671e-10	978.518	2.60796	1.25908e-09	5.70063e-08	2348.54	3.90625	1.20135e-59	1.73731e-56	275.03	0.0765561	0.834858	0.967716
V:12823524:12826523	ugt-16	WBGene00013901	ZC443.6	9.55333	83.81	10.1633	52.85	5.42667	48.185	2301.96	2.90474	5.09231e-18	4.76536e-16	1753.97	2.45392	2.94364e-30	3.7884e-28	1170.89	3.02126	2.17792e-18	2.28789e-16	506.227	-0.103922	0.626949	0.847497	372.599	-0.842202	0.00169495	0.0465221
III:11673162:11676161	crh-1	WBGene00000793;	Y41C4A.4e;	0.336667	2.60333	0.796667	0.836667	0.99	1.295	47.3968	2.90304	0.000182503	0.00222212	28.0955	0.158869	0.678947	0.848212	38.1985	0.288785	0.674164	0.874699	17.3879	1.15107	0.02843	0.162094	20.2878	1.64342	0.0146478	0.183447
IV:9991850:9994849	uba-1	WBGene00006699;	C47E12.5b.3;	6.64	56.4467	96.9833	3.84667	4.79667	61.73	3198.97	2.89239	1.79799e-08	5.41093e-07	5530.5	-4.59805	2.30445e-268	1.34943e-264	2985.69	3.61997	1.83831e-15	1.50777e-13	5152.25	3.70377	2.45874e-15	3.08295e-13	572.548	-0.498128	0.523152	0.864181
V:19399216:19402215	srw-86	WBGene00005833	C25F9.7	1.29	10.1533	0.656667	12.5233	1.22	31.3	53.7532	2.89083	3.4198e-09	1.18977e-07	68.981	4.64084	2.61271e-08	5.34943e-07	137.435	4.7148	1.55532e-24	2.47516e-22	8.64914	-1.36363	0.277644	1	11.1348	-0.0570902	0.935451	1
X:8584647:8587646	F18E9.3	WBGene00017569	F18E9.3	1.06	8.9	2.97	6.53	2.32333	3.99	255.977	2.88669	0.000807655	0.00798152	262.923	1.22312	0.0181366	0.0769171	167.941	0.710545	0.0914904	0.319527	100.724	1.27286	0.0159424	0.108935	85.4454	1.12419	0.00308214	0.0701148
V:7360274:7363273	cyp-35A1	WBGene00015399	C03G6.14	0.106667	0.713333	0.0733333	0.34	0.0666667	0.43	14.3443	2.87865	0.00479758	0.0339174	7.68436	2.75054	0.00742539	0.0375486	7.23161	3.04915	0.0235763	1	2.56067	-0.892318	0.53807	1	2.33149	-0.896006	0.504123	1
II:472941:475940	nol-1	WBGene00021073;	W07E6.1b;	0.346667	2.66	7.50667	0.37	0.353333	2.485	60.2301	2.87796	0.000749175	0.0074875	174.873	-4.4431	1.30766e-09	3.18724e-08	53.2784	2.90839	0.000429599	0.00555561	157.003	4.42692	9.6942e-10	6.00819e-08	12.8078	0.0249055	0.967108	1
V:13896989:13899988	cyp-35C1	WBGene00007362	C06B3.3	22.2367	190.18	25.5267	54.0967	15.4633	64.75	4413.38	2.87492	1.30639e-45	5.16408e-43	1847.36	1.15015	3.24582e-05	0.000348108	1552.09	1.9182	3.51597e-10	1.71574e-08	1028.79	0.0133389	0.918174	0.96957	788.446	-0.53723	0.00014058	0.00753142
X:6445165:6448164	asp-14	WBGene00019619	K10C2.3	203.077	1730.47	126.767	207.41	153.013	647.625	29934.4	2.86851	9.37933e-53	4.67478e-50	5743.27	0.769034	2.99204e-05	0.000323636	11763.4	1.95969	1.57381e-20	1.87495e-18	5399.17	-0.866108	3.22115e-11	2.51343e-09	5565.48	-0.414062	0.00665434	0.113416
X:13285134:13288133	R04D3.2	WBGene00011010	R04D3.2	0.13	0.86	0.353333	0.806667	0.17	0.29	17.2583	2.86719	0.00628949	0.0423243	22.1716	1.38358	0.0548099	0.17698	7.53398	0.683746	0.594098	1	7.56891	1.46448	0.147676	1	4.4891	0.531852	0.621529	1
V:4838511:4841510	nas-9	WBGene00003528;WBGene00003528;	C37H5.9a;C37H5.9b;	1.26	10.0567	0.756667	3.45333	1.95333	4.035	273.357	2.86394	7.88912e-05	0.00108049	109.41	2.3631	4.47529e-07	7.31506e-06	146.985	1.01731	0.100784	0.338644	48.0544	-0.986953	0.0513406	0.237963	74.6299	0.646725	0.194251	0.633499
I:2854216:2857215	W10C8.5	WBGene00021128;	W10C8.5.2;	5.54667	46.43	57.34	6.63333	2.44333	30.52	911.128	2.86373	5.62601e-07	1.28218e-05	1196.92	-3.05237	3.05618e-21	2.24404e-19	490.152	3.4971	1.20919e-16	1.09262e-14	1069.39	3.17837	3.40445e-11	2.63748e-09	139.112	-1.21154	0.0159768	0.192651
II:5084285:5087284	C04G6.5	WBGene00015455	C04G6.5	8.09	64.9167	8.21	91.8533	8	98.06	77.3649	2.86272	1.96608e-18	1.90195e-16	115.987	3.62956	1.96931e-28	2.39001e-26	100.869	3.4761	1.44143e-15	1.19605e-13	16.8313	-0.215276	0.701105	0.883147	16.999	0.0856222	0.868588	0.974985
I:2331812:2334811	ugt-31	WBGene00021464	Y39G10AR.6	6.17667	52.2167	4.31333	94.6967	8.01667	158.695	1338.92	2.85613	8.39655e-69	6.41693e-66	2559.77	4.56076	3.02477e-42	7.4578e-40	3343.91	4.19879	1.14252e-80	2.03036e-77	251.083	-0.741086	0.0437805	0.215544	327.182	0.362349	0.0491074	0.348629
V:19901152:19904151	fars-2	WBGene00013361;	Y60A3A.13b;	1.28	9.56333	14.21	3.94333	2.45	6.895	55.939	2.85055	4.68618e-09	1.58e-07	101.995	-1.80757	0.000347263	0.00283314	48.5541	1.44158	0.0707826	0.271996	77.8553	3.43262	4.86728e-19	8.94754e-17	18.6092	1.0713	0.176543	0.613131
I:1814562:1817561	Y71G12B.32	WBGene00044349	Y71G12B.32	0.196667	1.26333	0.186667	0.636667	0.226667	1.145	13.8634	2.84084	0.000500285	0.00530038	8.10952	2.16314	0.0136423	0.0613796	11.8271	2.52452	0.00356566	1	2.96593	-0.290164	0.834284	1	3.26628	0.259473	0.846868	1
V:13734748:13737747	F35E12.6	WBGene00009430;WBGene00009430;	F35E12.6.1;F35E12.6.2;	100.263	824.037	68.65	451.427	77.8467	682.275	13709.3	2.81627	3.30086e-32	7.13951e-30	8662.05	2.78345	1.77179e-111	2.96432e-108	10076.4	3.0009	1.28932e-55	8.86925e-53	2638.04	-0.735763	2.7551e-06	8.12007e-05	2663.33	-0.374172	0.00945949	0.141271
III:123291:126290	C29F9.3	WBGene00016218;WBGene00016218;	C29F9.3a.2;C29F9.3c;	3.08	24.4133	5.69333	29.6167	9.55667	32.94	298.685	2.81598	1.12184e-12	6.1828e-11	424.702	2.4801	7.14392e-10	1.81095e-08	449.874	1.7013	9.24709e-11	4.92986e-09	94.1629	0.700078	0.164028	0.462331	136.193	1.66232	6.67004e-06	0.000637146
V:1540325:1543324	oac-31	WBGene00018707	F52F10.3	1.09667	8.95	0.793333	9.43	1.21333	10.265	316.801	2.8076	9.59878e-08	2.53831e-06	366.4	3.66737	1.7118e-20	1.19688e-18	326.716	2.97686	8.06584e-31	1.68631e-28	62.3844	-0.669773	0.0197073	0.125955	73.0511	0.127504	0.654879	0.913706
V:11076655:11079654	act-2	WBGene00000064;WBGene00000064;	T04C12.5.2;T04C12.5.3;	27.61	226.25	311.463	33.9767	73.9967	379.21	4436.21	2.80045	6.7902e-14	4.31243e-12	6582.67	-3.14384	1.18557e-20	8.36435e-19	7473.23	2.23673	1.71289e-07	5.35593e-06	5861.35	3.30512	7.94253e-18	1.26683e-15	1803.94	1.42178	0.000603643	0.0224649
IV:11130840:11133839	ard-1	WBGene00000181;	F01G4.2b.2;	4.90333	38.4467	64.6933	9.60667	2.30667	36.44	325.548	2.78718	7.23811e-13	4.13836e-11	600.343	-2.73975	1	1	258.058	3.95951	4.03428e-12	2.45803e-10	509.949	3.55994	5.409e-27	1.95553e-24	52.7781	-1.13117	0.0699862	0.409621
V:18865919:18868918	emb-4	WBGene00001258;	Y80D3A.2b;	0.33	2.28	3.45667	0.336667	0.3	3.655	38.8023	2.77356	3.86653e-05	0.000576384	64.959	-3.54359	5.58242e-05	0.000565803	57.1218	3.83755	0.000245733	0.00347037	58.3768	3.48588	0.000107995	0.00203254	8.32451	-0.145537	0.857305	1
V:4194406:4197405	H43I07.3	WBGene00019276;	H43I07.3b;	1.39667	10.79	10.84	3.13	1.67	8.33	162.807	2.77342	1.10251e-05	0.000188636	199.26	-1.74213	0.00504216	0.0271875	125.729	2.30154	7.34559e-06	0.000163683	158.41	2.78481	5.58298e-07	1.95332e-05	39.6991	0.221705	0.742787	0.943571
X:4919489:4922488	K05B2.4	WBGene00019404	K05B2.4	4.01	31.5233	1.69	2.87667	2.16667	5.23	628.895	2.75431	1.29213e-09	4.84856e-08	89.0409	0.85261	0.0120771	0.0557293	128.624	1.16252	0.00300996	0.0277507	107.066	-1.45975	1.13734e-08	5.60708e-07	109.155	-0.922369	0.00328765	0.0729842
IV:12961308:12964307	F55G11.8	WBGene00010128	F55G11.8	22.8067	178.053	2.51333	9.36333	10.18	71.495	2928.11	2.74195	1.42585e-37	3.98664e-35	192.022	1.97511	3.373e-17	1.76747e-15	1079.25	2.68678	2.12352e-31	4.66845e-29	403.374	-3.39302	3.05956e-48	3.3184e-45	484.491	-1.17517	6.44155e-10	1.48236e-07
X:6472774:6475773	C15B12.8	WBGene00015788	C15B12.8	0.19	1.26667	0.35	3.91	0.346667	4.55	23.4274	2.74126	1.02029e-05	0.000176545	79.026	3.67108	1.20119e-22	9.83759e-21	71.687	3.73404	3.83107e-11	2.14429e-09	8.15128	0.817335	0.297346	1	7.96576	0.977575	0.257523	1
V:6995592:6998591	nhr-107	WBGene00003697;	C33G8.11.2;	0.766667	5.77333	0.563333	1.22667	1.32333	0.655	92.107	2.74126	1.01929e-05	0.000176505	27.0434	1.32612	0.0296012	0.111453	32.1895	-1.15779	0.0962702	0.329528	18.581	-0.729317	0.2766	0.593121	28.6632	0.783554	0.227667	0.66935
X:7655476:7658475	F27D9.12	WBGene00206475	F27D9.12	1.55	8.22	3.14333	4.64667	1.66333	4.945	8.82603	2.74105	0.00508187	0.0355762	7.04089	0.753364	0.316101	0.565349	5.93346	1.86166	0.154517	1	3.48067	1.09371	0.315636	1	2.26239	0.320003	0.815979	1
II:166401:169400	etr-1	WBGene00001340;WBGene00001340;	T01D1.2x.1;T01D1.2x.2;	1.40333	9.96	9.10333	1.15667	0.84	4.405	154.705	2.73844	1.11556e-06	2.39479e-05	150.447	-3.10935	6.49197e-09	1.44271e-07	63.771	2.5195	5.66956e-06	0.000129586	141.061	2.64054	3.53345e-06	0.00010152	27.4484	-0.88278	0.199905	0.641269
III:6938388:6941387	F57B9.3	WBGene00018997	F57B9.3	0.233333	1.56667	0.26	8.14667	0.366667	5.09	26.174	2.72621	1.43011e-07	3.66347e-06	143.468	5.27535	6.2448e-18	3.47439e-16	71.952	3.82503	2.41846e-14	1.82239e-12	6.57987	-0.0341825	0.977262	1	8.06325	0.729011	0.365685	1
V:15297201:15300200	cpr-3	WBGene00000783	T10H4.12	11.3333	86.23	6.39667	63.2833	15.7767	133.135	1741.51	2.70326	3.27287e-35	8.24585e-33	1394.33	3.38174	2.49927e-54	9.75672e-52	2424.9	2.98273	3.98792e-31	8.67779e-29	334.173	-1.02701	1.15176e-06	3.70134e-05	486.466	0.464807	0.00745779	0.122261
II:6658774:6661773	T19D12.3	WBGene00020578	T19D12.3	0.386667	2.2	0.13	0.603333	0.26	0.65	11.6489	2.67674	0.00556033	0.0382483	2.98311	4.00864	0.0193156	1	3.48447	1.69673	0.236871	1	1.70392	-3.2797	0.169528	1	2.22198	-0.801213	0.623085	1
X:17025232:17028231	ptrn-1	WBGene00004121;	F35B3.5d;	0.253333	1.64	1.80333	0.28	0.223333	1.19	43.6062	2.67279	1.86515e-08	5.568e-07	51.1526	-2.70757	5.30484e-07	8.57524e-06	30.3943	2.548	0.000449538	0.00575069	45.7445	2.80671	6.06645e-07	2.10549e-05	9.72133	-0.204413	0.774225	1
X:9296435:9299434	B0416.7	WBGene00015182;	B0416.7a;	1.25	7.74	3.12667	4.77667	2.03333	3.575	34.4623	2.672	0.00404542	0.0297846	31.8267	0.741053	0.342808	0.59267	21.8187	0.732826	0.299444	0.618465	15.3334	1.25795	0.119332	0.389089	11.6709	0.877281	0.246696	1
IV:674384:677383	K11H12.4	WBGene00019660	K11H12.4	11.7833	87.3233	0.743333	7.89	7.73	54.875	1672.48	2.66416	3.96921e-34	9.47937e-32	162.875	3.49738	4.08985e-18	2.3028e-16	961.648	2.71257	3.61575e-26	6.16846e-24	232.354	-4.20722	2.29045e-32	1.18296e-29	331.812	-0.621109	0.00358525	0.0778187
IV:9370008:9373007	C10C5.2	WBGene00007506	C10C5.2	1.73	12.4167	2.72333	33.79	2.72333	34.2	283.279	2.64309	1.09953e-08	3.47163e-07	829.71	3.75428	9.42409e-20	6.20057e-18	650.624	3.53682	1.54685e-29	3.0263e-27	89.626	0.452401	0.43426	0.728658	88.844	0.654452	0.149061	0.572252
V:1380171:1383170	rga-4	WBGene00022286;WBGene00022286;	Y75B7AL.4f;Y75B7AL.4g;	0.366667	2.36333	2.57333	0.333333	0.37	1.855	126.121	2.63217	1.75343e-09	6.42765e-08	147.161	-3.08809	1.32617e-17	7.10822e-16	97.4776	2.43388	3.61865e-05	0.000675724	135.489	2.80919	1.61595e-17	2.50379e-15	30.9324	-0.00150769	0.997377	0.999512
IV:5393000:5395999	perm-3	WBGene00022776;	ZK616.6b;	10.6633	75.51	73.9333	12.9267	10.37	68.395	423.582	2.63142	2.77978e-08	7.97647e-07	458.156	-2.4682	5.02963e-11	1.4763e-09	361.253	2.65768	2.87071e-06	7.02845e-05	406.457	2.61905	2.54907e-09	1.4667e-07	102.655	-0.0383076	0.952093	0.990793
I:8433050:8436049	sod-2	WBGene00004931;	F10D11.1.3;	2.35667	16.0733	31.3933	1.96667	1.7	7.985	170.707	2.63121	0.00243725	0.0197731	318.208	-3.95238	6.13623e-08	1.17522e-06	86.3846	2.29496	0.00256874	0.0244111	292.971	3.55754	2.10917e-07	8.02669e-06	35.6711	-0.501373	0.19631	0.635931
V:1840544:1843543	T10B5.8	WBGene00020394	T10B5.8	3.28	23.1133	6.84	20.47	2.21333	6.63	538.574	2.63033	0.000236103	0.00277739	606.908	1.67177	8.82593e-06	0.000110138	175.992	1.49968	0.000596006	0.00726276	203.34	0.854259	0.0231174	0.140191	110.454	-0.572436	0.0758704	0.425871
III:12924297:12927296	Y37D8A.17	WBGene00012555;	Y37D8A.17c;	1.36	9.09	10.6267	2.13333	1.46	2.295	73.2365	2.62713	1.57749e-14	1.06374e-12	95.7714	-2.30656	0.00041924	0.00330969	26.2748	0.530785	0.503489	0.781683	81.7648	2.85865	1.72389e-07	6.6657e-06	18.8792	0.112676	0.857487	0.972943
X:11993266:11996265	C49F5.7	WBGene00008211	C49F5.7	17.4267	120.813	41.53	100.22	25.42	84.905	403.532	2.61461	0.000168415	0.00207149	438.36	1.38697	0.00534226	0.0285038	322.795	1.68574	6.0004e-05	0.00104884	164.437	1.00166	0.0544284	0.246176	124.733	0.583787	0.0643504	0.394299
X:513124:516123	B0310.3	WBGene00015139;	B0310.3.2;	0.323333	2.13333	0.606667	0.746667	4.24333	5.015	44.9583	2.61427	4.39017e-06	8.20991e-05	26.7999	0.369753	0.396581	0.644035	189.77	0.151154	0.641109	0.857748	16.5284	0.780448	0.222668	0.534838	84.9277	3.82502	8.79619e-19	5.39793e-16
III:5034881:5037880	C45G9.6	WBGene00016677;	C45G9.6b;	0.966667	6.37667	2.23333	5.36	2.29333	7.615	74.8397	2.60623	0.00077435	0.00769217	83.4382	1.40291	0.0196852	0.0818982	98.6665	1.66659	0.000169051	0.00255132	30.9505	1.02158	0.192668	0.499506	32.3941	1.3108	0.0235515	0.238805
X:1571720:1574719	H02F09.2	WBGene00019145	H02F09.2	0.4	2.10667	0.0966667	3.12	0.273333	2.125	11.0314	2.60593	0.0012823	0.0117503	16.142	7.48094	2.16618e-08	4.49013e-07	9.48702	3.46368	0.00207837	1	1.53484	-4.2269	0.0678105	1	2.24599	-0.735937	0.623533	1
IV:4739522:4742521	hoe-1	WBGene00001983;	E04A4.4c.2;	0.34	1.78667	0.946667	0.706667	0.273333	0.84	14.9719	2.6009	0.00776416	0.0498961	12.6042	-0.471974	0.645493	0.827507	6.81945	1.92663	0.107757	1	8.62674	1.68333	0.118161	1	3.27254	-0.399053	0.741629	1
V:7601987:7604986	C50E3.11	WBGene00016822	C50E3.11	0.45	2.81	1.13333	2.36	0.57	1.11	31.5566	2.59487	0.00439411	0.0316605	36.5593	1.15565	0.00999265	0.047812	15.9559	0.8753	0.366993	0.683923	14.5804	1.24657	0.051905	0.239405	9.1888	0.401637	0.67473	1
II:9750818:9753817	Y53C12B.7	WBGene00013146	Y53C12B.7	3.07	20.6933	3.85667	16.9167	4.64333	19.12	97.2323	2.5934	9.42455e-05	0.00126435	91.8535	2.25241	3.00029e-10	7.96778e-09	95.6664	2.02674	0.000726625	0.00859893	27.7554	0.105134	0.824448	0.9372	30.8773	0.622596	0.21085	0.654695
V:15571609:15574608	fbxa-94	WBGene00009225;	F28F8.8b;	0.156667	0.82	0.22	0.23	0.31	0.315	9.34341	2.58832	0.00120191	0.0111383	3.84964	0.181056	0.878344	1	6.07233	-0.0902976	0.948505	1	2.93282	0.350319	0.785074	1	3.90698	1.21082	0.372746	1
X:5215345:5218344	H28G03.1	WBGene00019249;	H28G03.1b;	0.526667	3.58333	5.87667	0.356667	0.306667	1.31	107.687	2.58231	1.52645e-05	0.000250408	185.692	-4.14039	4.91693e-08	9.58147e-07	37.8622	2.03623	0.0119858	0.0806809	172.472	3.40342	5.14148e-06	0.000140112	20.9577	-0.871517	0.0930985	0.469808
III:8237924:8240923	tsp-1	WBGene00006627	C02F5.8	0.78	5.17333	1.75667	19.4567	2.73667	11.835	62.6339	2.56781	3.76055e-06	7.13136e-05	253.897	3.57167	3.39914e-24	3.13457e-22	146.34	2.01242	2.08854e-08	7.71892e-07	26.5407	1.02585	0.0229218	0.13943	36.9249	1.86423	3.02704e-05	0.00222104
V:11514692:11517691	sdz-8	WBGene00008334	C55A6.5	2.35667	15.83	3.03667	5.52333	3.76333	10.165	174.878	2.56272	3.87904e-28	6.89416e-26	90.5855	0.928115	0.00470382	0.0256944	132.385	1.33528	1.6302e-05	0.000331402	52.5882	0.194051	0.562329	0.810891	58.4484	0.688049	0.0397021	0.312567
I:4676173:4679172	unc-57	WBGene00006791;	T04D1.3b;	0.466667	2.8	2.48333	0.513333	0.42	1.035	30.9348	2.56257	0.00364282	0.0272848	31.2355	-2.37973	0.000823436	0.00591637	13.8341	1.47524	0.113935	0.362258	27.9512	2.44909	0.00168094	0.0197846	7.48948	-0.159795	0.851502	1
V:12996025:12999024	far-3	WBGene00001387	F15B9.1	32.38	224.237	2.58	21.4333	7.00333	59.33	1819.48	2.56111	3.76405e-09	1.30163e-07	190.491	3.19068	2.90841e-12	9.77384e-11	427.826	2.98164	3.87792e-32	8.89212e-30	271.939	-3.91124	9.98215e-27	3.54972e-24	282.363	-2.2219	8.65472e-15	3.57687e-12
V:11064114:11067113	T04C12.3	WBGene00011428;	T04C12.3.2;	2.2	14.12	6.84333	3.44333	1.94333	6.035	76.8715	2.5569	5.65742e-11	2.5186e-09	53.0383	-0.972524	0.154895	0.363091	38.1843	1.65924	0.0167973	0.102718	42.3562	1.542	0.0199858	0.127135	18.8324	-0.141545	0.789408	0.956158
V:9384730:9387729	hum-2	WBGene00002036;	F36D4.3b;	0.626667	4.16	4.61	0.56	0.593333	1.68	430.452	2.55187	2.62106e-06	5.15379e-05	482.221	-2.95745	4.00969e-08	7.94578e-07	196.807	1.41508	2.50303e-05	0.000484806	446.788	2.67038	1.28342e-07	5.14603e-06	107.004	-0.0997056	0.747378	0.944855
V:12938007:12941006	T16G1.5	WBGene00011799	T16G1.5	3.16	21.4467	2.62333	22.6567	3.75	73.51	503.152	2.5455	3.56309e-19	3.69642e-17	581.572	3.23637	2.96329e-13	1.10349e-11	1376.78	4.17316	1.92883e-57	1.41836e-54	121.644	-0.496868	0.307406	0.622212	141.963	0.24731	0.349812	0.774685
IV:13493721:13496720	Y45F10A.7	WBGene00012869;	Y45F10A.7d;	0.583333	3.62667	2.58333	0.713333	1.14333	1.11	52.2523	2.54478	8.64756e-07	1.89543e-05	43.676	-1.85488	0.00661967	0.0341075	30.4354	-0.115688	0.881762	0.958388	38.2688	2.0607	0.00347938	0.0351541	20.5264	1.03373	0.149221	0.572543
V:13734655:13737654	F35E12.6	WBGene00009430;	F35E12.6.3;	4.13667	28.3733	11.2167	12.5033	3.58333	17.425	452.944	2.5345	0.000246218	0.00288306	374.785	0.192636	0.742284	0.883704	277.409	2.17794	3.04825e-12	1.87331e-10	221.599	1.28487	0.0281796	0.161293	109.151	-0.221352	0.568507	0.880778
V:6021974:6024973	picc-1	WBGene00017931;WBGene00017931;	F29G9.2b.1;F29G9.2b.2;	4.30667	28.2	24.5633	3.76	3.04667	18.84	792.656	2.53083	2.02081e-08	5.98592e-07	741.72	-2.66916	2.15461e-18	1.25854e-16	485.336	2.55975	1.03758e-21	1.3916e-19	691.652	2.35522	2.22897e-07	8.43819e-06	175.252	-0.522489	0.227143	0.668682
I:6316544:6319543	hrpk-1	WBGene00017816;WBGene00017816;WBGene00017816;	F26B1.2b;F26B1.2c.2;F26B1.2d;	3.31	14.2867	19.0233	4.52	4.01333	13.53	365.852	2.52192	1.4137e-08	4.37132e-07	529.901	-3.12605	1.69303e-10	4.65443e-09	321.566	2.62771	2.16928e-11	1.25365e-09	479.817	3.02593	3.84552e-09	2.13343e-07	93.7071	-0.0597016	0.889239	0.97904
III:9451553:9454552	F54C8.7	WBGene00010040;	F54C8.7a;	0.283333	1.55667	0.636667	1.24333	0.883333	0.565	25.963	2.52086	0.00129464	0.011854	29.5026	1.0539	0.132953	0.328602	23.4842	-0.733091	0.265564	0.580895	12.3659	1.21478	0.154994	0.449001	15.6316	1.84898	0.00545124	0.10115
V:7143819:7146818	ugt-37	WBGene00017332	F10D2.6	0.653333	4.23333	1.02333	2.82667	0.81	1.845	114.774	2.52003	9.25268e-13	5.17405e-11	100.79	1.54942	8.18685e-08	1.52797e-06	61.8683	1.07381	0.0103542	0.0725731	39.577	0.485737	0.176837	0.480062	33.8631	0.321557	0.420255	0.817705
IV:12908499:12911498	K08D8.4	WBGene00010658;WBGene00010658;WBGene00010658;WBGene00010658;WBGene00010658;WBGene00010658;	K08D8.4a.1;K08D8.4a.2;K08D8.4b.1;K08D8.4b.2;K08D8.4c;K08D8.4d;	11.8733	79.3433	0.96	4.64333	9.74	14.06	2150.32	2.51987	7.31987e-13	4.1747e-11	138.672	2.56754	8.67744e-21	6.1967e-19	582.813	0.392653	0.117503	0.369036	326.75	-4.09719	8.8501e-44	7.11023e-41	507.963	-0.311463	0.201248	0.643122
X:8240556:8243555	M60.2	WBGene00019779;	M60.2.1;	21.89	147.017	12.1733	46.4867	19.4567	81.585	4578.27	2.51963	1.60021e-20	1.88143e-18	1780.57	1.98786	9.22466e-24	8.27851e-22	2590.51	1.94693	3.07421e-22	4.25699e-20	980.247	-1.02624	2.39645e-08	1.10135e-06	1128.29	-0.180624	0.271287	0.707427
X:10875966:10878965	pgp-6	WBGene00004000;	T21E8.1c;	13.45	88.91	11.0233	66.0133	15.65	94.375	6136.64	2.51091	8.03612e-10	3.07586e-08	5117.53	2.72012	0.011952	0.0552797	5874.19	2.42579	8.73922e-10	4.09591e-08	1497.07	-0.535174	0.636539	0.853569	1743.24	0.208525	0.515047	0.860508
IV:1560684:1563683	hpo-6	WBGene00021518	Y41D4B.16	47.5133	316.087	16.7333	63.0333	29.8833	92.52	7284.5	2.50835	1.69339e-17	1.51657e-15	1782.54	1.97827	1.82331e-41	4.22845e-39	2379.29	1.50499	5.27791e-11	2.89335e-09	1378.09	-1.696	6.39053e-44	5.54494e-41	1559.78	-0.678683	3.69459e-05	0.0025711
V:15379597:15382596	dhs-23	WBGene00000986;WBGene00000986;	R08H2.1.1;R08H2.1.2;	0.91	5.55667	2.04	8.52333	0.933333	4.455	86.8868	2.50475	1.89289e-06	3.82364e-05	158.362	2.17909	1.79047e-07	3.15562e-06	66.8337	2.22265	9.41277e-08	3.06454e-06	38.4273	1.03559	0.0529125	0.242294	23.3602	0.0443113	0.942845	0.98875
IV:12138548:12141547	B0001.8	WBGene00007093;	B0001.8c.1;	0.216667	0.996667	0.276667	0.523333	0.33	1.135	10.2001	2.50459	0.00157839	0.013913	7.22468	1.25972	0.0988135	0.268625	12.8405	2.02912	0.0928266	0.322136	3.39634	0.379088	0.720417	1	3.86685	0.893926	0.423609	1
V:8270885:8273884	asp-5	WBGene00000218;	F21F8.3.2;	18.5967	122.247	103.983	18.8367	34.6167	120.055	2297.09	2.50425	2.27277e-12	1.21181e-10	2161.4	-2.41219	2.04052e-23	1.7834e-21	2492.02	1.75585	0.000888064	0.0101872	1971.5	2.29967	7.86871e-14	8.49194e-12	863.029	0.881983	0.00188468	0.0501533
II:6476016:6479015	T28D9.4	WBGene00020896;	T28D9.4a;	0.57	3.12	2.33	0.46	0.643333	0.805	17.9449	2.50165	0.00180582	0.0155022	13.6121	-2.67636	0.00106131	0.00735043	6.81586	0.428669	0.700808	1	13.2433	2.02939	0.0108805	0.0825535	4.98884	0.1341	0.891499	1
II:6700126:6703125	C18H9.6	WBGene00016004	C18H9.6	39.65	263.003	36.0833	98.18	40.3667	124.855	2635.73	2.50048	1.18598e-18	1.16699e-16	1304.71	1.51047	4.16711e-14	1.70939e-12	1384.37	1.47197	8.43569e-06	0.000184315	687.954	-0.327131	0.0473273	0.225979	703.454	0.0226572	0.875316	0.975957
IV:6312922:6315921	csp-2	WBGene00000820;	Y73B6BL.7b;	0.306667	1.71667	0.626667	0.36	0.62	1.3	25.4855	2.49433	0.000211902	0.00253696	12.9651	-0.869282	0.182282	0.403806	24.584	1.06544	0.179567	0.472552	11.2374	1.01704	0.191876	0.498888	10.8657	1.14793	0.219941	1
X:6101898:6104897	C15H9.11	WBGene00015805;	C15H9.11.2;	1.08333	5.62	5.58333	3.46667	2.59	1.255	19.0874	2.49352	0.00713274	0.0468306	27.4464	-0.597813	0.40979	0.656039	12.9904	-1.19883	0.197252	0.497382	17.7453	2.42682	0.00517009	0.047703	9.85295	1.5242	0.0541415	1
X:3670599:3673598	C02F12.5	WBGene00015355	C02F12.5	4.79667	30.3567	13.4567	28.15	8.00667	18.02	261.511	2.48819	0.000290874	0.0033129	334.393	1.15391	0.000307499	0.00254597	196.127	1.08434	0.00585116	0.0467326	131.892	1.29287	0.001209	0.0152298	94.0869	0.76324	0.0443316	0.329887
IV:5087365:5090364	ivd-1	WBGene00015326;	C02B10.1.2;	3.76667	23.9767	48.6533	4.63667	3.28333	12.58	559.59	2.48784	1.65675e-06	3.40057e-05	1134.21	-3.33882	2.64129e-20	1.81961e-18	312.469	1.90289	0.00583228	0.0465992	1012.48	3.5076	9.64634e-31	4.45209e-28	139.985	-0.197659	0.650137	0.912305
V:14876824:14879823	nspa-5	WBGene00013887	ZC412.6	32.7	180.87	53.83	112.693	118.36	430.24	51.7033	2.48129	0.000310461	0.00349833	38.2825	1.16132	0.026867	0.103487	122.33	1.61018	8.04271e-08	2.64439e-06	18.3263	0.492597	0.536058	0.795396	36.3896	2.09038	0.000604582	0.0224649
V:12407093:12410092	cdr-4	WBGene00010470	K01D12.11	25.08	162.45	33.3367	113.137	24.57	112.705	1915.84	2.47616	2.83447e-24	4.19263e-22	1667.72	1.84765	1.1357e-07	2.07016e-06	1304.46	2.06534	4.06354e-16	3.55143e-14	609.146	0.211704	0.242906	0.557883	508.738	-0.0349793	0.849547	0.970415
X:8240801:8243800	M60.2	WBGene00019779;	M60.2.2;	86.77	560.06	56.11	208.6	100.06	417.27	16272.3	2.46725	2.69523e-64	1.87253e-61	7394.26	1.96128	3.56898e-65	1.9441e-62	12271.3	1.94586	4.30327e-29	8.19349e-27	3771.57	-0.823646	1.85079e-08	8.74671e-07	4703.39	0.191067	0.138228	0.551902
V:5325652:5328651	C10G8.8	WBGene00015684;	C10G8.8b.2;	10.46	66.79	113.283	11.27	5.67667	56.485	1163.88	2.45953	2.80645e-41	9.19193e-39	2016.74	-3.29377	0.000137564	0.001264	852.943	3.26617	2.20877e-13	1.52433e-11	1822.28	3.25206	6.63308e-87	2.0555e-83	241.916	-0.91087	0.0057055	0.104092
V:2666901:2669900	W02G9.4	WBGene00020954;	W02G9.4b;	1.18333	6.84667	4.84333	4.33667	2.56333	13.205	55.7132	2.45791	1.1083e-07	2.8875e-06	71.2771	-0.129652	0.858761	0.940824	106.458	2.33852	1.80298e-05	0.000363408	41.8046	2.00303	0.0181659	0.119374	25.4531	1.22563	0.0602436	0.384129
II:9081647:9084646	T24B8.5	WBGene00011979	T24B8.5	42.1233	272.46	1.75	2.57333	16.1867	26.565	976.813	2.45718	4.64111e-33	1.07481e-30	13.7568	0.644654	0.334775	0.58492	141.848	0.59734	0.094891	0.326432	150.218	-4.90435	1.58398e-33	9.04204e-31	183.896	-1.36614	1.24588e-06	0.000145001
X:7832614:7835613	sul-3	WBGene00006310;	C54D2.4b.1;	0.91	5.52	2.14333	3.94667	1.03333	2.085	146.506	2.45605	0.00109127	0.0102528	150.358	0.977371	0.0114881	0.0535705	72.3209	0.958604	0.198632	0.498969	67.6238	1.0686	0.022456	0.137681	42.8224	0.200752	0.752832	0.945946
III:872810:875809	T24C4.8	WBGene00044681	T24C4.8	1.00667	5.75667	1.12	5.04	1.46667	11.65	33.6959	2.45579	7.56174e-06	0.00013429	33.9027	2.34696	7.26591e-07	1.13839e-05	59.2759	2.92794	1.38133e-09	6.20144e-08	10.0793	-0.000540934	0.999455	0.999829	11.736	0.634744	0.391593	1
I:14737503:14740502	hmp-2	WBGene00001979;	K05C4.6a.1;	0.0966667	0.466667	0.326667	0.28	0.26	0.235	20.0676	2.45518	0.000756197	0.00754125	24.3786	-0.207548	0.763165	0.894842	18.9648	-0.248852	0.806389	0.929768	14.7587	1.97301	0.0272795	0.157045	11.6535	1.70939	0.0364414	1
III:9795326:9798325	mcm-6	WBGene00003158;	ZK632.1b;	1.55	9.72333	10.1633	2.79333	1.46333	14.175	278.323	2.45105	6.35674e-08	1.73501e-06	344.374	-1.82469	0.00036617	0.00295956	345.997	3.21568	2.07032e-12	1.3062e-10	283.502	2.53978	8.64324e-09	4.39085e-07	73.0393	-0.115561	0.832234	0.967428
IV:2880848:2883847	nprt-1	WBGene00021882;WBGene00021882;	Y54G2A.17a.2;Y54G2A.17c.2;	1.42333	8.24667	12.0167	2.06	1.26	7.115	242.961	2.44871	2.35461e-11	1.10171e-09	386.213	-2.52877	9.92152e-09	2.15577e-07	197.668	2.57846	1.2042e-08	4.66054e-07	333.124	3.02982	1.68155e-27	6.28901e-25	62.1798	-0.196524	0.598303	0.893659
IV:4928865:4931864	Y9C9A.8	WBGene00021178	Y9C9A.8	1.42333	8.84333	0.486667	0.53	0.553333	1.095	172.1	2.44124	2.19365e-26	3.56693e-24	17.7391	0.211746	0.676804	0.846802	27.3357	0.905599	0.307262	0.626884	33.3534	-1.80401	2.85697e-05	0.000638244	32.5305	-1.41952	0.040628	0.315354
V:4325621:4328620	D2063.1	WBGene00017060	D2063.1	5.92333	37.2767	7.79667	39.6167	5.52	26.345	585.115	2.43823	2.011e-17	1.78016e-15	718.133	2.42331	1.39117e-26	1.48792e-24	405.227	2.14825	8.92224e-18	9.01738e-16	189.873	0.206915	0.333467	0.645981	155.148	-0.105808	0.659099	0.915204
I:12937232:12940231	acox-1	WBGene00008564;	F08A8.1b.1;	6.80333	42.4	32.92	13.9933	4.52667	36.88	1413.18	2.43633	5.52922e-09	1.83722e-07	1458.81	-1.20606	0.0203614	0.083822	1050.7	2.92857	8.01651e-13	5.2279e-11	1129.24	2.10436	1.91621e-09	1.12039e-07	321.036	-0.62188	0.157628	0.586451
III:1327144:1330143	Y82E9BL.18	WBGene00044402	Y82E9BL.18	0.463333	2.63667	0.58	7.48667	0.0433333	0.035	33.24	2.43595	2.45706e-07	6.01849e-06	98.36	3.8796	5.42759e-19	3.34554e-17	0	0	1	1	10.6811	0.167108	0.799224	0.926704	4.59584	-5.67352	0.000462576	1
V:13908186:13911185	C06B3.7	WBGene00007366	C06B3.7	2.20333	13.8733	2.08667	52.3533	1.55	53.055	207.425	2.43574	2.41775e-13	1.48213e-11	795.878	4.79465	3.74777e-19	2.34717e-17	597.168	4.9943	9.62874e-37	3.1111e-34	56.3297	-0.32174	0.617479	0.842677	48.0531	-0.540482	0.172002	0.606619
V:15955906:15958905	F36G9.3	WBGene00009485;WBGene00009485;	F36G9.3a;F36G9.3b;	0.736667	4.32667	1.94333	3.31	1.07	2.095	105.921	2.4352	0.00434414	0.031409	118.073	0.876522	0.0717751	0.215233	66.5342	0.905828	0.0447045	0.201792	53.6317	1.23734	0.0331962	0.179939	36.1542	0.566259	0.241051	0.680826
IV:9398153:9401152	F56D5.3	WBGene00010148	F56D5.3	2.39667	14.86	2.99667	7.63	2.63	6.6	335.835	2.43483	5.04468e-09	1.68846e-07	225.714	1.44588	0.00193382	0.0122388	175.589	1.23803	0.000532866	0.00662201	105.396	0.109253	0.817287	0.933989	96.0237	0.110848	0.724882	0.937094
V:8179926:8182925	srp-7	WBGene00005648;WBGene00005648;WBGene00005648;	F20D6.4a;F20D6.4b;F20D6.4c;	103.823	643.177	114.89	148.513	99.8867	240.365	11814.3	2.42538	2.12327e-69	1.67863e-66	4559.06	0.440938	0.000448898	0.00350836	5333.38	1.15581	2.1096e-13	1.46062e-11	3534.92	-0.0419239	0.7358	0.898999	3200.23	-0.062976	0.524428	0.864492
V:8767409:8770408	B0507.3	WBGene00015220;	B0507.3a;	3.09667	19.1933	3.94333	12.73	2.9	15.11	431.63	2.4214	2.07595e-40	6.43179e-38	356.648	1.78186	1.17692e-09	2.88963e-08	318.546	2.26252	3.98201e-13	2.68723e-11	138.164	0.143763	0.637719	0.854019	115.096	-0.111481	0.653195	0.913066
IV:1107312:1110311	ost-1	WBGene00003893;	C44B12.2b.3;	46.63	292.12	314.91	73.5733	23.4933	280.99	3883.47	2.41794	5.43352e-10	2.14414e-08	4827.52	-2.04822	1.0805e-05	0.000131953	3150.28	3.48491	3.47598e-17	3.35408e-15	4093.71	2.56478	5.40835e-14	5.92515e-12	811.249	-0.995359	0.0160127	0.19279
III:1323134:1326133	fbxa-14	WBGene00022326	Y82E9BL.10	0.976667	5.89	0.796667	2.18667	1.78	13.335	132.084	2.4102	5.85038e-12	2.99401e-10	62.9534	1.54271	0.0017946	0.0114693	267.723	2.85398	5.80739e-16	5.03425e-14	34.6819	-0.480926	0.391042	0.695457	51.9044	0.863823	0.00869332	0.134673
V:11042567:11045566	C45B11.6	WBGene00045379	C45B11.6	0.1	0.513333	0.396667	0.866667	0.463333	1.325	11.6947	2.40824	0.00479387	0.0339121	28.1243	1.20439	0.0165642	0.0717691	35.3923	1.49413	0.0103301	0.0725114	9.39133	2.08901	0.0248738	0.147825	10.5404	2.45341	0.00536545	1
X:17028701:17031700	ptrn-1	WBGene00004121;	F35B3.5b;	0.186667	1.04333	0.453333	0.233333	0.25	0.55	48.1445	2.4055	0.00546419	0.0377565	28.0023	-0.967769	0.0298361	0.112246	29.1561	1.01089	0.256524	0.571259	24.136	1.17903	0.0191611	0.123828	15.8445	0.434386	0.44864	0.832047
III:4500081:4503080	cct-5	WBGene00000380;	C07G2.3b.2;	36.71	226.5	331.983	41.9433	33.3933	209.61	5277.55	2.40127	1.38747e-15	1.05333e-13	8039.31	-2.95065	3.18666e-09	7.31775e-08	4422.96	2.55129	8.39787e-21	1.02334e-18	7225.31	2.98059	3.92111e-29	1.66778e-26	1397.58	-0.168408	0.567226	0.880425
X:15501884:15504883	tbh-1	WBGene00006541;	H13N06.6a;	1.66667	9.89333	7.14667	4.21667	1.96667	5.37	303.21	2.39293	0.00403	0.0296902	313.022	-0.69746	0.311353	0.560886	190.574	1.42033	0.070438	0.271276	221.938	1.90102	0.003095	0.0321061	92.6925	0.219348	0.770269	0.950795
IV:9665567:9668566	nhr-34	WBGene00003627;	F58G6.5a;	0.853333	4.92	6.26667	0.903333	0.473333	3.135	146.369	2.36615	0.00056905	0.00591683	200.335	-2.76242	1.14627e-09	2.82324e-08	83.0084	2.69349	1.98857e-07	6.16369e-06	180.117	2.7734	2.08575e-07	7.9515e-06	32.3632	-0.884082	0.228862	0.67082
IV:4445849:4448848	chat-1	WBGene00019946;	R08C7.2c.1;	0.626667	3.34	6.34333	0.756667	0.543333	2.425	43.5952	2.36078	1.42622e-07	3.65761e-06	83.6948	-3.10135	2.77407e-08	5.64037e-07	30.5294	2.16355	0.000139032	0.0021594	74.5411	3.29864	5.58373e-09	2.96869e-07	11.8855	-0.167497	0.802987	1
II:8885642:8888641	ddx-19	WBGene00011580;	T07D4.4e.1;	2.69333	16.04	20.66	3.37667	1.07333	18.405	508.492	2.36026	1.05178e-07	2.75275e-06	703.008	-2.59052	1.1201e-05	0.000135868	461.592	4.04007	5.40734e-32	1.22672e-29	623.012	2.75803	1.04099e-21	2.72063e-19	101.014	-1.37673	0.000109763	0.00622635
IV:8773775:8776774	C33D9.9	WBGene00007902	C33D9.9	0.166667	0.656667	0.216667	0.473333	0.29	0.32	10.7233	2.35897	0.00757531	0.0489678	9.80197	1.32869	0.207129	0.438938	8.10742	0.178149	0.856509	1	4.23715	0.566527	0.701708	1	4.94845	1.1302	0.290534	1
IV:10233830:10236829	ech-9	WBGene00001158;WBGene00001158;	F01G10.3a;F01G10.3b;	1.36667	7.99667	0.4	0.69	0.98	1.76	209.681	2.35883	3.86107e-25	5.90151e-23	25.1876	0.888033	0.0607685	0.190531	61.0531	0.753624	0.0978953	0.333006	40.9809	-2.05477	1.48945e-06	4.66894e-05	51.0611	-0.521082	0.14437	0.563297
III:3920707:3923706	nit-1	WBGene00014206;	ZK1058.6.1;	3.33667	19.3433	8.45333	24.0933	4.11	12.325	291.094	2.35287	2.76188e-07	6.67551e-06	459.767	1.5821	3.12055e-12	1.03972e-10	201.907	1.47638	6.44078e-06	0.000145344	149.676	1.16801	0.00431522	0.0416581	93.6038	0.298385	0.492286	0.850347
IV:12413215:12416214	F08G5.3	WBGene00008582;WBGene00008582;	F08G5.3b;F08G5.3c;	0.96	4.25333	2.84	2.75333	1.23	2.49	28.0879	2.35156	0.00285253	0.0224203	29.1274	0.0148741	0.971323	0.989486	20.5556	1.26667	0.0492724	0.214725	17.5215	1.55557	0.00619542	0.0548535	9.82294	0.502977	0.460623	1
V:14021675:14024674	T08G5.15	WBGene00077573	T08G5.15	0.616667	3.31333	2.12333	2.84667	1.05	2.46	30.335	2.34998	1.64104e-06	3.37436e-05	42.0836	0.533343	0.260895	0.50539	26.6038	1.12988	0.101773	0.34028	20.3282	1.68753	0.00799605	0.0657474	12.3287	0.849483	0.219627	1
X:968771:971770	C44C1.6	WBGene00016645	C44C1.6	1.16	6.35667	3.16	4.52	2.09	7.055	36.6154	2.34203	0.000229843	0.0027205	40.2595	0.593276	0.136621	0.334456	43.8802	1.71834	0.00188223	0.0188193	20.2871	1.30901	0.0197489	0.126146	15.2962	0.910813	0.161923	0.593215
IV:12910646:12913645	K08D8.5	WBGene00010659	K08D8.5	15.22	89.8	0.553333	0.176667	8.72667	5.01	1436.98	2.34154	2.17017e-36	5.71902e-34	9.73921	-1.80235	0.021891	0.0887885	220.197	-0.937663	0.00103348	0.0115086	235.893	-5.07235	9.20236e-71	1.66348e-67	328.05	-0.810148	2.14331e-06	0.000233886
I:3367882:3370881	W05F2.6	WBGene00021038;	W05F2.6b;	0.53	2.81667	2.97333	0.87	0.546667	2.36	40.135	2.33532	0.00277658	0.0219437	49.9252	-1.81519	0.0104424	0.0495427	31.7655	2.19592	6.04411e-05	0.00105561	41.2817	2.44152	0.00067133	0.00936495	11.5587	-0.0363116	0.953989	1
I:9890173:9893172	oct-1	WBGene00003842;	F52F12.1b.1;	0.446667	2.49667	1.26333	0.763333	0.913333	1.125	79.5414	2.31865	1.71357e-05	0.000278237	59.0982	-0.642932	0.285148	0.532745	57.6339	0.12187	0.904051	0.967816	45.3696	1.34099	0.057871	0.255545	36.1663	1.06157	0.170702	0.604878
IV:12964137:12967136	dod-22	WBGene00010125;	F55G11.5b;	0.796667	4.48333	0.04	0.0633333	0.243333	0.475	60.433	2.31432	0.00074873	0.00748632	0.19516	0.987415	0.808791	1	7.26826	1.09507	0.347127	1	9.7835	-6.90552	7.18705e-07	2.43977e-05	11.1242	-2.03909	0.0121438	1
X:8710090:8713089	F53A9.1	WBGene00018724	F53A9.1	127.823	743.353	93.3167	319.11	137.63	898.905	1424.22	2.31362	3.81616e-38	1.10751e-35	731.464	1.85771	2.55754e-25	2.49606e-23	1660.88	2.62818	3.39173e-16	2.97649e-14	373.168	-0.694816	2.70743e-05	0.000614327	446.831	0.168336	0.286391	0.720281
V:5011494:5014493	srr-6	WBGene00005657	C13D9.1	0.26	1.34667	0.283333	0.756667	0.51	0.96	24.6188	2.29733	0.000856249	0.00834306	17.5525	1.57548	0.00612031	0.031992	23.078	0.839348	0.154495	0.432355	8.00488	-0.0122046	0.987785	1	11.3515	1.06497	0.130677	1
III:9445107:9448106	F54C8.6	WBGene00010039;	F54C8.6c;	0.293333	1.37667	0.673333	0.51	0.886667	0.55	16.1103	2.29322	0.00462489	0.0329608	12.0538	-0.415751	0.505033	0.731745	16.0218	-0.892736	0.309495	0.628628	8.85743	1.22935	0.204221	0.513857	11.0698	1.83874	0.0610767	1
V:4021109:4024108	cyp-35A3	WBGene00019565	K09D9.2	2.94	16.5833	1.71333	1.58333	2.66667	4.42	422.052	2.28975	8.7962e-10	3.35558e-08	77.7511	-0.0713515	0.865205	0.944479	155.388	0.591348	0.194151	0.493187	105.046	-0.954059	0.00287873	0.0302581	119.74	-0.15629	0.625951	0.903365
III:1261343:1264342	fbxa-92	WBGene00022496	Y119D3B.20	1.31	6.81	0.693333	5.09	1.71	12.995	54.6626	2.28405	0.00122468	0.0113265	42.3799	3.10158	5.67295e-11	1.66097e-09	95.1415	2.96669	8.0156e-05	0.00133333	13.0066	-1.18539	0.188951	0.495204	19.3947	0.43665	0.603112	0.895164
II:13832154:13835153	F08G2.5	WBGene00008577	F08G2.5	6.36333	35.7167	2.70333	72.8733	6.02	36.605	372.25	2.27644	3.68598e-08	1.04074e-06	752.05	4.83872	2.69995e-55	1.09036e-52	340.711	2.48147	8.82869e-07	2.42135e-05	84.4832	-1.42933	4.77087e-05	0.00100769	109.004	-0.0911763	0.844507	0.969772
V:13670443:13673442	F58G11.3	WBGene00010281;	F58G11.3b;	0.733333	4.04333	2.5	0.606667	0.823333	0.935	134.311	2.27245	0.00228072	0.0187285	95.706	-2.03861	0.00433274	0.0240773	51.5632	0.0236906	0.970067	0.989458	91.4472	1.63461	0.00802208	0.0659148	42.7204	0.145053	0.726305	0.937826
II:10415306:10418305	E04D5.1	WBGene00008480;	E04D5.1a.2;	8	45.1667	39.77	18.69	15.7333	30.165	1549.7	2.27081	6.03065e-10	2.35947e-08	1839.77	-1.02141	9.46746e-05	0.000909583	1356.11	0.823335	0.0396198	0.185976	1368.7	2.11152	1.38218e-10	9.70299e-09	687.903	0.951164	0.0156429	0.190147
II:1938648:1941647	ZK250.13	WBGene00235352;	ZK250.13.1;	0.18	0.886667	0.16	0.24	0.44	0.21	35.3282	2.26697	0.00131261	0.0119897	13.9249	0.66742	0.446878	0.687187	25.6486	-1.30421	0.328729	0.647702	10.7194	-0.289636	0.773986	0.915747	20.0316	1.44196	0.222735	0.664659
V:16301217:16304216	oac-6	WBGene00007833	C31A11.5	7.82667	43.88	0.9	2.56	7.43	17.29	1641.68	2.2586	1.76947e-07	4.46281e-06	120.949	1.61372	1.89444e-06	2.73573e-05	772.473	1.08109	0.000139967	0.00217234	301.342	-3.35188	4.88728e-29	2.00028e-26	483.982	-0.0968819	0.52493	0.864872
V:18786306:18789305	Y17D7B.2	WBGene00012450	Y17D7B.2	0.26	1.19667	0.243333	1.28667	0.256667	1.845	11.0071	2.25799	0.00735641	0.0479407	13.1196	2.80045	5.80563e-05	0.000586396	15.4562	3.11647	0.000981853	0.01102	3.32777	-0.306409	0.779539	1	3.34949	-0.0136294	0.99042	1
I:9191413:9194412	lim-9	WBGene00006407;	F25H5.1e;	2.45	13.5767	15.0633	3.24333	2.70667	7.995	540.199	2.25159	0.000359005	0.00398978	669.896	-2.16769	9.35137e-14	3.71249e-12	349.779	1.42694	0.000304614	0.00414543	584.278	2.4441	1.09089e-05	0.000274838	173.703	0.143746	0.811948	0.962958
IV:3935964:3938963	clec-71	WBGene00021582	Y46C8AL.4	1.15	6.32333	2.04	1.61667	0.55	0.935	138.8	2.24969	6.07121e-12	3.1001e-10	74.0944	-0.308585	0.422404	0.666754	28.6892	0.724314	0.316662	0.636158	60.1535	0.661052	0.0555913	0.249614	31.1617	-1.1047	0.0137113	0.176582
I:8945702:8948701	fipr-26	WBGene00009963	F53B6.8	2.18	9.93667	0.596667	0.346667	0.776667	0.425	15.4947	2.24813	0.00778123	0.0499721	0.323137	-1.8124	0.653672	1	0.952306	-1.7765	0.66167	1	2.90059	-3.15398	0.0525797	1	2.97643	-1.95563	0.23404	1
IV:5844870:5847869	sams-4	WBGene00015540;	C06E7.3a.2;	3.71	20.28	35.6167	3.15333	7.09667	11.745	557.832	2.24257	1.27913e-20	1.51952e-18	961.239	-3.42701	1.96779e-24	1.82903e-22	458.622	0.619607	0.288532	0.60656	887.968	3.07578	4.82046e-19	8.93721e-17	251.419	0.944755	0.0588622	0.379058
IV:6207960:6210959	ugt-24	WBGene00016762;	C49A9.8.2;	1.08333	5.81667	1.47	13.1867	1.01	24.105	152.332	2.24218	4.99692e-16	3.93692e-14	362.908	3.27056	1.53452e-10	4.22859e-09	482.704	4.53412	1.5046e-20	1.81275e-18	56.519	0.25324	0.686624	0.876648	44.861	-0.135712	0.806707	0.96152
II:13816871:13819870	his-15	WBGene00001889	ZK131.9	2.87333	14.3767	3.55667	10.7567	4.87667	24.815	37.8971	2.23816	0.00229599	0.0188202	34.4608	1.7636	0.000128253	0.00118973	64.6722	2.30802	8.19042e-05	0.00135606	13.4756	0.141863	0.854446	0.949745	16.8634	0.910635	0.26416	0.700261
IV:3693437:3696436	Y37E11AL.3	WBGene00021359;WBGene00021359;	Y37E11AL.3a.2;Y37E11AL.3b.2;	3.57333	16.8867	14.4467	4.27	3.25	10.455	265.556	2.23508	7.97182e-09	2.56339e-07	270.447	-1.86599	3.35087e-06	4.58722e-05	174.8	1.89126	0.00215348	0.0210174	235.695	2.08325	3.80931e-10	2.49642e-08	77.5557	-0.162203	0.655922	0.914167
I:13735382:13738381	Y6B3B.9	WBGene00012393;	Y6B3B.9b;	1.12667	5.68333	5.01333	1.84667	0.933333	2.44	51.5003	2.23434	3.8286e-08	1.07309e-06	55.5076	-1.41132	0.0201827	0.083288	24.6489	1.38802	0.0508743	0.219882	45.0032	2.06256	0.00221977	0.0247349	14.41	-0.274464	0.704018	1
II:8819749:8822748	F46C5.1	WBGene00009778	F46C5.1	1.08	5.68667	1.6	3.63333	1.13333	5.645	57.4206	2.23249	0.000160249	0.00198391	48.1781	1.29431	0.000937328	0.00661097	54.1375	2.2561	0.00772695	0.0578368	22.3075	0.369509	0.523234	0.788261	18.2211	0.0847735	0.922235	0.98341
V:13136602:13139601	clec-41	WBGene00007153;	B0365.6.1;	86.6733	477.037	36.9367	157.097	69.3833	179.515	14869.2	2.23192	3.54931e-37	9.80423e-35	5681.37	2.16033	1.2367e-40	2.65754e-38	6439.19	1.24382	3.17524e-12	1.94017e-10	3460.36	-1.43028	1.27877e-17	2.01008e-15	4121.56	-0.337122	0.000469757	0.018653
IV:12821853:12824852	F07C6.4	WBGene00008555;	F07C6.4c.2;	1.61333	8.73667	9.55	1.16	1.35333	6.09	329.406	2.23087	2.53752e-06	5.011e-05	366.203	-3.02363	1.52373e-13	5.86049e-12	225.974	2.12865	8.56509e-05	0.00141152	349.61	2.39228	4.42098e-08	1.94523e-06	92.9839	-0.278658	0.584005	0.888911
X:14132845:14135844	F28H6.8	WBGene00044137	F28H6.8	0.74	3.29	0.806667	1.32333	1.19	1.545	9.71948	2.23071	0.00773359	0.0497637	5.22836	0.917044	0.330091	0.580111	6.93452	0.295063	0.789742	1	3.26411	-0.0256029	0.981914	1	4.29987	0.89245	0.397805	1
III:3870135:3873134	tir-1	WBGene00006575;WBGene00006575;	F13B10.1d;F13B10.1h.2;	1.54667	8.01333	6.29333	6.16	0.63	16.655	244.095	2.22727	2.52496e-05	0.000393272	345.594	0.0279311	0.949494	0.981812	385.672	4.74799	7.13865e-37	2.34203e-34	195.802	1.8925	0.000430335	0.00649153	52.8329	-1.35196	0.0253635	0.24928
V:18370346:18373345	C08E8.4	WBGene00007440	C08E8.4	6.75	37.01	10.7367	125.873	16.63	106.005	495.951	2.2271	1.97421e-11	9.33252e-10	1732.47	3.61642	2.78968e-68	1.55578e-65	1274.34	2.56277	1.04257e-42	4.73039e-40	201.889	0.477	0.105682	0.362215	265.103	1.29037	1.81401e-07	2.56891e-05
III:771914:774913	cyn-6	WBGene00000882;	F42G9.2.2;	1.30333	6.76333	2.64667	1.51667	1.60333	2.265	58.3477	2.22631	0.00013039	0.00166636	32.3388	-0.756639	0.166881	0.381115	29.8951	0.421554	0.416599	0.726231	28.2101	0.878268	0.0650098	0.274891	20.5478	0.345744	0.456846	0.835996
V:12351821:12354820	sqt-3	WBGene00005018;	F23H12.4b;	0.243333	1.01	3.59	0.23	0.196667	0.525	12.9747	2.21964	0.0010916	0.0102528	47.0992	-4.37505	2.83535e-05	0.000308895	6.58014	1.76065	0.10473	1	42.4568	4.18249	6.31915e-05	0.00128227	3.49316	-0.461913	0.66934	1
V:2220448:2223447	nhr-128	WBGene00003718;	F44C8.5b.1;	0.233333	1.08667	0.82	0.816667	0.323333	0.51	25.8582	2.21607	0.000150663	0.00188206	35.2541	0.0437938	0.944069	0.979184	16.0168	0.589111	0.546103	0.806407	20.0945	1.82393	0.000688614	0.009563	9.90302	0.531727	0.488631	1
I:12425351:12428350	E03H4.8	WBGene00008476	E03H4.8	7.80667	41.9433	14.07	105.873	14.8933	125.545	1060.39	2.21161	4.52343e-24	6.60564e-22	2828.75	3.01804	1.16359e-13	4.52737e-12	2699.12	2.97293	4.72627e-31	9.97898e-29	463.13	0.62529	0.144459	0.431805	481.677	0.926346	2.14818e-06	0.000233886
III:8087035:8090034	vms-1	WBGene00019457;WBGene00019457;	K06H7.3.2;K06H7.3.3;	1.98667	10.6667	6.66	5.79333	7.55667	18.765	349.132	2.21061	0.000161822	0.00199682	380.559	-0.108942	0.791597	0.909391	758.866	1.2975	0.0489406	0.21382	238.256	1.57219	5.972e-05	0.00121638	264.709	1.94137	4.39889e-10	1.03584e-07
V:2048673:2051672	comt-4	WBGene00021491	Y40B10A.6	0.643333	3.27333	0.416667	0.283333	0.36	0.685	34.4036	2.20965	1.09344e-05	0.000187364	5.65894	-0.52777	0.724194	0.874101	9.07352	1.01429	0.362586	1	8.95474	-0.9684	0.460607	0.746482	8.20375	-0.948725	0.23983	1
I:10512670:10515669	F59C6.16	WBGene00077764	F59C6.16	56.3033	282.873	162.127	328.17	71.5467	150.275	269.866	2.20815	0.00070651	0.00712872	394.384	1.12775	0.0175761	0.0750567	179.8	0.896856	0.000442473	0.00568418	158.39	1.26999	0.008419	0.0683706	100.908	0.469597	0.0868514	0.453875
X:10659296:10662295	daf-12	WBGene00000908;	F11A1.3b;	0.46	2.46667	1.71	0.623333	0.543333	2.285	148.782	2.20813	0.00100513	0.00957658	130.98	-1.40954	0.00792017	0.0395975	141.653	2.01646	0.0145708	0.0933381	111.276	1.74353	0.0050722	0.0469595	51.197	0.251971	0.746986	0.944684
III:3862989:3865988	acs-19	WBGene00007969;WBGene00007969;	C36A4.9a.2;C36A4.9b;	11.4767	61.6633	75.12	14.31	9.39	56.875	2479.56	2.20744	4.36054e-05	0.000640859	3244.34	-2.33162	4.08735e-19	2.53275e-17	2033.89	2.48215	1.63342e-07	5.11495e-06	2866.09	2.51434	8.20178e-09	4.22596e-07	702.427	-0.304173	0.683507	0.924592
X:17056747:17059746	C30G4.4	WBGene00016269;	C30G4.4s.6;	2.16	10.6633	18.01	3.12	1.28	15.06	47.8756	2.19741	1.40401e-06	2.92634e-05	85.2159	-2.55073	5.66842e-05	0.000573775	54.2727	3.60662	2.76452e-11	1.58052e-09	73.843	2.98358	3.71924e-19	7.01545e-17	11.8568	-0.799029	0.216722	1
IV:6823394:6826393	H20E11.3	WBGene00019215	H20E11.3	6.28	33.52	2.99667	8.85	4.28333	26.675	545.421	2.19555	1.09995e-11	5.37711e-10	179.28	1.65116	2.39849e-08	4.9454e-07	384.989	2.52315	1.44056e-23	2.14825e-21	133.641	-1.27616	0.000456888	0.00684897	144.429	-0.567822	0.0435204	0.326661
IV:12878168:12881167	ZK896.5	WBGene00014136;	ZK896.5.1;	1.47333	7.62	0.98	2.14	2.55667	13.125	190.298	2.18646	1.02081e-06	2.2017e-05	71.2473	1.22289	0.0396599	0.139462	302.63	2.28727	3.05975e-07	9.13854e-06	52.3057	-0.789332	0.027019	0.156043	81.9747	0.782035	0.081036	0.440435
X:13663089:13666088	C04A11.5	WBGene00007288	C04A11.5	0.733333	3.15	1.78667	6.04	1.23	7.66	12.9871	2.18618	0.00399421	0.0294738	29.63	1.90547	5.81424e-05	0.000587013	29.1463	2.69009	0.000508649	0.00637306	7.91481	1.3121	0.144042	1	6.07323	0.942143	0.404907	1
V:9754985:9757984	hrg-3	WBGene00010256	F58E6.7	1.07667	5.14667	0.233333	1.36333	0.493333	1.63	19.0987	2.1819	0.00248115	0.0200512	4.77324	3.76461	0.00800526	0.0399206	6.00105	2.03098	0.101639	1	3.63552	-3.50082	0.0225879	1	4.23327	-1.38382	0.210644	1
II:8895379:8898378	lat-1	WBGene00002251;	B0457.1c;	0.35	1.45	0.816667	0.726667	1.15	0.3	12.7088	2.18021	0.00311973	0.0241235	11.5752	-0.0192631	0.984091	0.993636	13.1171	-2.46675	0.023197	0.128855	7.4687	1.23717	0.201709	1	10.5626	2.07116	0.0184588	1
I:1814650:1817649	Y71G12B.2	WBGene00022142	Y71G12B.2	0.716667	3.55333	0.35	2.51667	0.646667	3.16	49.912	2.1741	2.97491e-06	5.77525e-05	36.714	3.05937	2.16709e-11	6.60074e-10	40.7539	2.26241	1.33174e-05	0.000277066	12.3334	-1.30453	0.0484864	0.229493	15.0787	-0.173123	0.782685	0.954375
II:7050827:7053826	ZK1127.12	WBGene00022857;	ZK1127.12.3;	0.973333	4.87667	1.73333	1.65667	1.84333	2.88	51.0928	2.16538	0.000273513	0.00315593	32.2725	0.0154899	0.983644	0.993632	42.048	0.496285	0.533704	0.798796	23.5119	0.683208	0.362221	0.671334	24.0654	0.949565	0.103156	0.489885
V:13743333:13746332	F35E12.9	WBGene00009433;	F35E12.9d;	2.10667	10.95	2.97667	15.7733	3.87333	11.74	348.272	2.16284	3.88016e-14	2.54901e-12	554.487	2.51727	4.02242e-08	7.96426e-07	404.654	1.47538	0.0010457	0.0116326	136.038	0.278144	0.565816	0.812894	159.236	0.881572	0.024895	0.246768
V:535128:538127	C14C6.5	WBGene00015759;	C14C6.5a;	137.17	721.367	65.6967	184.137	92.0933	340.215	4622.18	2.1583	8.79152e-19	8.76362e-17	1475.83	1.56263	6.09271e-13	2.19216e-11	2292.31	1.80731	4.45414e-09	1.84078e-07	1154.57	-1.28157	8.86271e-07	2.94862e-05	1246.4	-0.572114	0.00496968	0.0959399
III:5459914:5462913	F48E8.3	WBGene00018610;	F48E8.3.2;	1.45	7.37	15.79	1.54333	3.94667	12.695	223.245	2.15636	5.72841e-09	1.90066e-07	469.233	-3.31967	3.57129e-26	3.73439e-24	391.261	1.58749	0.185451	0.481228	423.884	3.27959	1.21886e-26	4.26443e-24	131.459	1.40653	0.0454558	0.334508
IV:6661040:6664039	Y73B6A.1	WBGene00022228;	Y73B6A.1b;	1.04667	5.00667	4.00333	2.12	1.74667	5.525	43.2144	2.156	1.83534e-06	3.71722e-05	46.376	-0.85768	0.240272	0.481758	50.8118	1.64004	0.0109041	0.0753255	34.6758	1.81155	0.022846	0.139089	19.0812	0.785338	0.251891	0.688258
V:865327:868326	T02B11.3	WBGene00020155;	T02B11.3b;	0.106667	0.4	0.156667	0.246667	0.183333	0.24	9.32891	2.15591	0.00374316	0.0279179	8.02905	0.771553	0.350437	0.600817	8.30946	0.382708	0.678839	1	4.30853	0.689579	0.498561	1	4.7487	1.11113	0.255488	1
IV:9041848:9044847	Y73F4A.2	WBGene00013515	Y73F4A.2	6.35333	32.2867	18.36	32.13	10.1267	21.095	377.783	2.14919	0.0014269	0.0128238	527.173	0.905258	0.044776	0.152484	312.22	1.00229	0.0210671	0.1204	233.07	1.30334	0.00386699	0.0381632	158.693	0.670887	0.00873115	0.134879
X:15407444:15410443	psa-3	WBGene00009560;	F39D8.2c;	0.976667	4.82333	1.41	3.02667	1.38667	5.47	68.1567	2.14585	1.10398e-05	0.000188748	57.7417	1.13755	0.113391	0.2956	74.6151	1.9075	0.016373	0.100911	28.3771	0.413489	0.591386	0.828574	26.6685	0.492814	0.523703	0.864415
X:1122809:1125808	C05D9.9	WBGene00015476;	C05D9.9b;	3.63333	18.2233	7.32333	15.4633	5.71333	15.99	190.578	2.14042	0.00364654	0.0272949	213.457	1.16628	0.0110052	0.0516894	187.209	1.42047	0.000268949	0.00372667	93.4732	0.802447	0.130295	0.409322	80.0435	0.658998	0.0987525	0.481855
I:12053579:12056578	ksr-2	WBGene00002240;	F58D5.4c.2;	0.263333	1.26667	0.94	0.926667	1.12	1.095	41.8516	2.13822	0.00258285	0.0207053	55.8794	0.0778566	0.894548	0.958477	68.372	-0.129044	0.730458	0.90103	32.0713	1.71248	0.014534	0.101799	37.7624	2.17601	1.17172e-06	0.000137956
V:5083508:5086507	Y58A7A.4	WBGene00021978	Y58A7A.4	1.13333	5.71667	1.05333	19.8967	1.22	30.695	277.214	2.13792	4.0209e-11	1.82911e-09	947.629	4.38253	1.00993e-14	4.40513e-13	1102.36	4.5549	9.46213e-106	2.88257e-102	88.911	-0.339432	0.59839	0.831855	93.535	0.0931752	0.716595	0.934233
III:2999813:3002812	daf-2	WBGene00000898;	Y55D5A.5g;	1.52	7.69333	6.16	3.2	2.06	6.815	285.293	2.13687	3.67607e-16	2.94689e-14	311.64	-0.895374	0.00475224	0.0259045	264.706	1.64901	0.00080964	0.00945024	233.675	1.83557	9.58855e-18	1.51821e-15	108.842	0.423124	0.306797	0.737794
I:1451578:1454577	gst-25	WBGene00001773	F37F2.3	0.906667	4.31333	1.72	1.21333	0.436667	1.58	34.5663	2.13523	0.000552853	0.0057746	19.9406	-0.420634	0.545047	0.760371	12.5026	1.98989	0.0915804	0.319684	16.5113	0.736024	0.304547	0.619838	8.11368	-1.1853	0.236486	1
V:14084694:14087693	D1086.18	WBGene00045405;	D1086.18.2;	0.606667	2.55333	1.32667	2.20667	0.843333	1.37	15.467	2.13474	0.00226752	0.0186536	19.4603	0.827682	0.24648	0.488104	10.7296	0.71394	0.419035	1	9.05749	1.17969	0.190705	0.497802	6.29142	0.56814	0.488505	1
I:7574863:7577862	D2030.2	WBGene00008412;	D2030.2b.4;	0.153333	0.683333	0.31	0.263333	0.33	0.355	21.6332	2.13312	0.00196466	0.0166213	15.4611	-0.145077	0.854205	0.938904	18.6867	-0.0616605	0.946282	0.981444	11.1954	0.908267	0.230801	0.545184	11.8714	1.23603	0.0928648	1
V:15028751:15031750	cng-1	WBGene00000562;	F14H8.6b;	0.14	0.64	0.133333	2.83667	0.19	1.39	28.0293	2.12999	0.00118566	0.0110055	123.803	4.64057	4.92811e-34	8.07211e-32	51.6106	2.88959	1.53689e-09	6.88532e-08	9.30741	-0.226757	0.778473	0.917553	10.9011	0.468673	0.540479	1
IV:6826277:6829276	H20E11.2	WBGene00019214	H20E11.2	1.36	6.81333	0.683333	0.556667	0.7	4.065	111.669	2.12944	2.52464e-05	0.000393272	17.8849	-0.256176	0.698425	0.859295	57.7305	2.42776	7.88589e-05	0.00131483	28.863	-1.20531	0.0393228	0.200892	27.5748	-0.996296	0.105346	0.494064
V:5031898:5034897	K11D12.13	WBGene00044535	K11D12.13	2.26	10.97	8.39	11.63	2.88	5.095	85.8012	2.12633	0.00668529	0.0443901	137.686	0.564587	0.291362	0.539499	53.3172	0.772272	0.163531	0.447491	65.6811	1.70162	0.00198827	0.0225691	32.2591	0.365106	0.485732	0.847497
IV:6333102:6336101	blos-2	WBGene00022251;	Y73B6BL.30b;	1.98	9.02	5.54667	5.12667	2.56333	8.13	34.9169	2.12224	8.64328e-05	0.00117188	36.1487	-0.0314042	0.962677	0.986192	34.4492	1.72589	0.0247073	0.13465	22.7332	1.38111	0.0102456	0.0788789	13.5937	0.438851	0.517206	1
V:4369861:4372860	F32D1.5	WBGene00017984;	F32D1.5a.2;	7.60333	38.64	46.9267	6.27333	8.12333	37.42	724.207	2.12133	5.7513e-06	0.000104984	908.474	-2.89127	1.61085e-08	3.42387e-07	687.77	2.19574	0.000619224	0.00750708	851.342	2.46142	1.41228e-11	1.16042e-09	243.545	0.0557978	0.911239	0.981996
IV:10463088:10466087	ugt-43	WBGene00008485;	F01D4.1b;	0.913333	4.52	0.306667	0.826667	1.2	5.13	126.974	2.11974	1.59199e-09	5.87756e-08	28.1349	1.61182	0.00487286	0.0264205	138.079	2.02071	3.22507e-10	1.58102e-08	29.3029	-1.88024	0.00083781	0.0112671	48.1969	0.376436	0.354179	0.777589
III:7149091:7152090	ogt-1	WBGene00003858;	K04G7.3b;	2.04667	10.1867	12.32	2.59	3.4	12.905	667.417	2.1188	0.000102844	0.00136531	872.167	-2.253	0.0177495	0.0756315	852.904	1.81002	0.163773	0.447752	769.067	2.42495	2.69862e-11	2.12867e-09	295.672	0.750893	0.466059	0.83979
IV:12296662:12299661	oac-59	WBGene00016585;	C42C1.7b.1;	0.746667	3.22667	0.83	0.766667	0.673333	3.07	18.2497	2.11512	0.000247468	0.00289474	7.00578	-0.0593319	0.946641	0.980612	16.9619	2.41841	0.0220753	0.124374	6.55033	-0.0287819	0.972293	1	5.70437	-0.153873	0.863212	1
III:11370276:11373275	tba-7	WBGene00006533	T28D6.2	3.83	19.21	5.04	44.8667	7.29	37.745	417.457	2.11337	8.90647e-26	1.40827e-23	1001.4	3.24576	3.35618e-42	8.18872e-40	759.023	2.26924	6.59984e-13	4.35732e-11	161.925	0.185103	0.527806	0.790415	200.366	0.925865	0.000392626	0.0160304
IV:6039476:6042475	kcc-2	WBGene00019205;	H16O14.1a;	1.22333	6.03	6.76	2.12667	2.25333	4.71	362.811	2.11163	4.64954e-09	1.56995e-07	469.751	-1.57509	0.000797728	0.0057617	334.46	0.862415	0.205307	0.506909	383.627	2.26834	8.00945e-07	2.68533e-05	170.42	0.874981	3.58209e-05	0.00252714
V:7140465:7143464	ugt-40	WBGene00017331	F10D2.5	0.166667	0.763333	0.386667	0.523333	0.363333	0.455	21.5111	2.11041	0.000187455	0.00227395	23.1385	0.50218	0.318933	0.568539	19.6359	0.233172	0.766767	0.915699	12.5275	1.13613	0.07619	0.301645	11.634	1.17906	0.125813	1
V:16727231:16730230	fbxa-127	WBGene00012027	T25E12.12	0.313333	1.4	0.1	0.0933333	0.106667	1.105	17.1037	2.10873	0.000134481	0.00171038	1.18766	-0.301888	0.910388	1	10.6164	4.04144	0.000460361	1	3.68044	-2.39586	0.120401	1	3.45561	-2.13181	0.0839358	1
X:1370512:1373511	fbxa-190	WBGene00018939	F56C3.2	0.6	2.94	0.25	0.41	0.47	2.025	69.2073	2.10686	7.79246e-09	2.50924e-07	13.3969	0.802771	0.220688	0.457125	45.6273	2.05499	7.1319e-06	0.000159254	16.9599	-1.51168	0.0128224	0.0931807	20.2779	-0.379943	0.452373	0.833397
II:6136341:6139340	abts-3	WBGene00019018;	F57F10.1b;	0.303333	1.47667	1.4	0.976667	0.596667	1.44	70.7663	2.09625	0.0010054	0.00957658	106.733	-0.478777	0.579647	0.785392	82.7088	1.22621	0.0820481	0.298937	68.7363	2.10466	0.00371379	0.0371216	35.4351	0.995853	0.121107	0.523847
II:8885754:8888753	ddx-19	WBGene00011580;	T07D4.4e.2;	0.966667	4.67333	4.08333	1.23333	0.793333	0.935	147.333	2.0953	0.000256423	0.00298276	148.743	-1.7076	0.000369708	0.00298301	47.0136	0.138966	0.835246	0.940877	129.583	1.92304	1.83817e-12	1.72613e-10	44.4551	-0.311639	0.569329	0.881199
X:12917486:12920485	pqn-18	WBGene00004108;	C34E7.1d;	0.343333	1.37667	0.67	0.353333	0.293333	0.325	18.2689	2.0948	0.000828309	0.00813652	11.3429	-0.997505	0.234527	0.475089	6.35699	-0.0246323	0.983711	1	10.1376	1.01242	0.261648	0.578913	5.86336	-0.140161	0.892998	1
V:14998035:15001034	T01C3.11	WBGene00011325;	T01C3.11a.2;	4.29	19.6933	12.4867	21.0033	6.58667	9.24	68.1027	2.09137	0.00250281	0.0202022	101.087	0.881668	0.0859697	0.244615	47.9007	0.409164	0.519623	0.791536	44.6895	1.36185	0.0278033	0.15951	29.9057	0.695746	0.245414	0.68465
I:1761157:1764156	lin-65	WBGene00022149;	Y71G12B.9c;	1.04	4.99333	5.06333	2.81667	2.16333	6.3	84.9197	2.09095	2.68708e-06	5.27906e-05	120.929	-0.777562	0.116596	0.301704	117.99	1.47093	0.0358324	0.174378	84.4185	2.13827	5.29419e-05	0.00109848	44.6155	1.08505	0.128999	0.537707
III:7201162:7204161	dpy-31	WBGene00006592;	R151.5b;	0.546667	2.59667	2.47667	0.46	0.39	0.37	72.6362	2.09049	0.00177945	0.0153201	70.3759	-2.4073	0.000109182	0.0010337	17.7254	-0.204106	0.814963	0.932762	66.932	2.00247	0.00811922	0.0665617	20.4621	-0.569717	0.430502	0.82425
V:121232:124231	cgp-1	WBGene00000480;	Y38C9A.2b;	0.42	1.87	3.22	0.44	0.34	0.4	38.6212	2.09035	0.000106955	0.00141498	67.8705	-2.9143	1.45312e-07	2.60217e-06	12.7187	0.190881	0.837244	0.94148	61.1055	2.92745	4.95779e-07	1.75953e-05	11.7454	-0.308614	0.677857	1
X:12796089:12799088	gei-3	WBGene00001560;	T22H6.6c;	4.81	23.83	25.3933	6.40333	4.6	15.58	793.655	2.08801	6.47698e-06	0.000116882	957.517	-1.93173	9.91039e-10	2.46424e-08	542.961	1.68973	6.10435e-07	1.7107e-05	829.679	2.22617	4.16322e-09	2.29793e-07	259.26	-0.0851652	0.836979	0.968268
V:7844670:7847669	memo-1	WBGene00016500;	C37C3.8a.3;	0.606667	2.87	6.14	1.14	0.43	2.085	56.5582	2.07741	0.000250038	0.00292033	129.254	-2.39393	0.000107725	0.00102239	37.9875	2.33253	0.000259174	0.00362181	108.316	3.22397	2.35156e-08	1.08996e-06	15.9022	-0.587054	0.408645	0.810391
I:3263788:3266787	zip-4	WBGene00021552;	Y44E3B.1c;	4.21333	20.28	21.9567	6.76	4.68333	16.68	294.56	2.07659	7.65501e-07	1.699e-05	369.793	-1.66583	0.00219754	0.0136299	250.311	1.76308	0.000911012	0.0104001	307.97	2.21423	7.89636e-09	4.07828e-07	105.762	0.167936	0.750039	0.945238
V:19460603:19463602	Y43F8B.15	WBGene00045415	Y43F8B.15	0.276667	1.20333	0.39	5.07333	1.30333	5.655	17.0732	2.07469	0.00148581	0.0132446	73.7165	3.86285	3.40443e-20	2.30468e-18	78.8862	2.03381	3.3574e-07	9.93016e-06	7.43034	0.422915	0.638834	1	18.2896	2.41834	0.000223834	0.0106596
X:6084624:6087623	C45B2.1	WBGene00016658	C45B2.1	144.93	689.72	200.987	258.83	124.387	228.865	2251.06	2.07072	0.00229828	0.0188245	1290.39	0.476005	0.30233	0.551067	1008.25	0.817855	0.0581973	0.24005	906.433	0.221324	0.64146	0.856069	719.465	-0.178524	0.604967	0.895698
I:3533201:3536200	Y47G6A.5	WBGene00021635;	Y47G6A.5b;	0.876667	4.11333	3.47	0.713333	1.59667	4.515	146.58	2.06886	0.00398362	0.0294336	130.707	-2.25339	0.00202021	0.012693	173.669	1.4911	0.0350029	0.171478	124.422	1.832	0.00716482	0.0611165	68.9995	0.831151	0.165618	0.59917
V:10571420:10574419	del-6	WBGene00011891;WBGene00011891;WBGene00011891;	T21C9.3a.1;T21C9.3a.2;T21C9.3b;	7.66	36.83	17.81	25.8733	15.45	22.03	1252.52	2.06855	0.00479555	0.0339135	1315.49	0.613298	0.139144	0.338735	1105.24	0.435515	0.170414	0.458328	702.389	1.00878	0.00603564	0.0537459	636.623	0.997031	7.56781e-06	0.000693465
II:9290517:9293516	acs-7	WBGene00007228	C01G6.7	9.91	48.41	10.2767	26.08	16.1367	44.465	1374.03	2.06512	9.82828e-09	3.12096e-07	948.717	1.40574	2.7449e-14	1.13794e-12	1388.87	1.35065	3.94551e-06	9.32793e-05	490.358	-0.13094	0.391471	0.695754	608.745	0.683714	0.00290172	0.0672343
V:1663721:1666720	K04F1.9	WBGene00019388;	K04F1.9a;	0.893333	3.52333	0.303333	0.296667	0.526667	0.59	21.1951	2.06126	0.00186384	0.0159211	2.35048	0.0697544	0.961021	1	4.54947	0.140046	0.923717	1	5.01643	-1.95321	0.0929329	1	5.57755	-0.906158	0.369942	1
II:11414230:11417229	C05D12.1	WBGene00007339;	C05D12.1.3;	0.853333	3.94333	2.97	1.28	1.24333	5.11	118.865	2.05956	0.000570187	0.00592328	112.375	-1.19363	0.021449	0.0872982	146.453	1.93813	1.41529e-07	4.4779e-06	92.6927	1.66376	0.00204029	0.0230664	50.3713	0.566444	0.230172	0.6722
I:9946622:9949621	sqv-5	WBGene00005023;	T24D1.1a;	0.636667	3.02	4.52667	1.82667	0.566667	2.18	157.367	2.05941	5.52659e-10	2.17711e-08	297.313	-1.29194	0.0495362	0.1645	105.275	1.78038	0.0135866	0.088794	219.155	2.68695	1.20007e-06	3.84519e-05	50.226	-0.197153	0.566638	0.880219
V:18142216:18145215	Y37H2A.14	WBGene00045416	Y37H2A.14	6.81667	32.9867	44.01	433.303	21.3667	156.225	307.233	2.05826	2.97092e-22	3.96013e-20	4095.22	3.37775	3.17985e-59	1.5517e-56	1260.61	2.77567	7.59992e-29	1.40929e-26	381.407	2.49304	1.22861e-24	4.03803e-22	217.667	1.65467	2.8998e-16	1.43229e-13
V:9372114:9375113	E02C12.8	WBGene00017093;WBGene00017093;WBGene00017093;	E02C12.8b;E02C12.8c.1;E02C12.8c.2;	1.3	6.48667	3.72333	5.48333	4.63333	15.92	77.4389	2.05025	8.81944e-13	4.94495e-11	103.484	1.1529	8.21566e-05	0.000800481	185.81	1.71519	3.36509e-10	1.64588e-08	43.5041	0.990555	0.011436	0.0853942	55.7292	1.67859	2.54857e-07	3.48724e-05
V:11878568:11881567	sulp-5	WBGene00010789	K12G11.2	0.19	0.85	0.32	0.403333	0.196667	0.31	31.8343	2.04779	0.001473	0.013156	23.6193	0.428593	0.510638	0.73654	15.3494	0.637294	0.483017	0.769313	15.1272	0.601932	0.438729	0.731507	10.9651	0.0110477	0.989435	1
IV:3293639:3296638	W08E12.7	WBGene00021088;	W08E12.7.2;	9.61667	46.3467	62.8433	9.97	10.69	55.3	1492.45	2.04656	7.58098e-22	9.81973e-20	2127.76	-2.63763	1.47491e-11	4.55762e-10	1665.25	2.30494	7.87153e-05	0.00131346	1928.27	2.55001	7.54253e-12	6.36625e-10	538.443	0.13954	0.739967	0.942753
V:14455239:14458238	bmk-1	WBGene00000257;	F23B12.8a.2;	1.68	7.95	10.8767	1.02333	1.23667	3.865	433.061	2.04224	0.000230731	0.00272759	556.005	-3.32329	2.54687e-17	1.34662e-15	217.402	1.55422	0.0209946	0.120191	538.407	2.48096	4.78401e-08	2.08802e-06	128.382	-0.474535	0.450172	0.832755
IV:12881647:12884646	ZK896.4	WBGene00014135	ZK896.4	4.14333	19.8067	0.963333	9.26667	4.41333	15.83	485.516	2.04201	2.07307e-17	1.82805e-15	229.998	3.37708	1.14976e-40	2.4936e-38	388.044	1.7235	7.33847e-12	4.38355e-10	110.044	-2.33263	6.00143e-16	8.29191e-14	172.091	0.0802049	0.725086	0.937119
V:11409520:11412519	K03B8.8	WBGene00010525;WBGene00010525;	K03B8.8.1;K03B8.8.2;	1.01	4.37	2.47667	3.40333	1.92	2.39	42.5079	2.0377	0.00735283	0.0479324	50.0461	0.537504	0.283617	0.531259	36.7564	0.280563	0.651282	0.863934	26.4356	1.18912	0.0200702	0.127448	22.12	1.00596	0.0426126	0.322718
IV:7289550:7292549	F42C5.4	WBGene00018346;	F42C5.4b;	0.47	2.16	1.26333	1.64333	0.656667	2.995	82.4767	2.03704	5.93659e-05	0.000844867	99.4223	0.440766	0.185173	0.408234	106.26	2.13899	4.35386e-07	1.25468e-05	53.6176	1.28207	0.00639305	0.0560995	33.8559	0.466865	0.362461	0.783119
I:7572695:7575694	D2030.2	WBGene00008412;	D2030.2a.1;	0.623333	2.87667	1.26333	2.44	2.63667	7.415	103.487	2.03648	7.03576e-09	2.29458e-07	120.241	1.00995	0.0238112	0.0944825	292.637	1.40981	0.00368989	0.0324884	55.4588	0.872311	0.0717425	0.292197	94.6735	2.10481	8.85123e-07	0.000107333
II:13616562:13619561	gst-12	WBGene00001760	F37B1.2	1.54667	7.23333	1.97	5.91333	2.60667	12.3	87.8794	2.03246	5.12512e-11	2.29949e-09	87.0283	1.66738	5.00578e-09	1.13285e-07	139.759	2.14399	1.08985e-12	7.00029e-11	35.384	0.166445	0.668972	0.869033	41.0466	0.763643	0.0376894	0.303719
V:6437413:6440412	T05H4.4	WBGene00020267	T05H4.4	0.553333	2.45333	0.9	1.78	0.576667	0.955	33.3107	2.03188	0.00014221	0.00179047	31.9712	1.11698	0.050038	0.165777	17.2414	0.687573	0.326593	0.645347	15.4737	0.525254	0.446106	0.736255	11.8394	0.0664831	0.916691	1
III:118992:121991	C29F9.4	WBGene00016219	C29F9.4	14.9	70.8	17.77	79.41	15.7733	101.735	932.306	2.03167	6.39238e-37	1.74474e-34	1164.08	2.25194	1.54672e-13	5.93913e-12	1150.16	2.5614	4.04853e-24	6.25615e-22	359.585	0.0402841	0.902634	0.964762	331.642	0.0745371	0.693976	0.926964
I:10762088:10765087	daf-16	WBGene00000912;WBGene00000912;	R13H8.1l;R13H8.1m;	1.18333	5.36	8.81333	2.35	1.74	4.125	165.684	2.03163	0.00211895	0.0176595	297.29	-1.8386	4.98207e-05	0.000511147	147.032	1.16843	0.0389694	0.183611	241.016	2.73175	6.39597e-13	6.42321e-11	71.4512	0.574981	0.229598	0.671421
V:12935764:12938763	T16G1.6	WBGene00011800	T16G1.6	3.69	17.4433	6.36333	6.72667	4.14667	7.615	412.451	2.02675	7.03553e-20	7.71787e-18	276.68	0.165421	0.577581	0.783918	232.539	0.750519	0.0273108	0.144338	196.349	0.580798	0.0725289	0.294051	151.656	0.157452	0.587093	0.889634
III:401064:404063	Y55B1BL.1	WBGene00021909;	Y55B1BL.1b.1;	2.25333	9.96	10.2267	4.26	3.30333	17.15	71.7507	2.02503	4.81579e-05	0.000701471	91.1978	-1.22441	0.00338736	0.0195088	113.299	2.32555	1.73822e-09	7.70635e-08	71.1376	2.074	3.14407e-08	1.41203e-06	31.5641	0.610633	0.199299	0.640453
V:3934826:3937825	cyp-35A5	WBGene00019473	K07C6.5	6.58	31.1533	6.71333	9.55	4.78	20.32	849.352	2.02282	2.20799e-09	7.97207e-08	401.074	0.571832	0.091091	0.254116	519.813	1.94127	3.18398e-09	1.34719e-07	307.396	-0.160413	0.375184	0.682587	254.336	-0.475308	0.0237591	0.239853
III:8153970:8156969	D2007.1	WBGene00017041	D2007.1	20.84	97.9467	8.89667	8.18667	8.92333	23.71	304.941	2.01977	4.25797e-30	8.63915e-28	46.3484	-0.0610852	0.8891	0.956324	83.7892	1.30447	0.00019888	0.00293502	79.6458	-1.45264	7.82863e-05	0.00154381	76.3146	-1.20327	1.21632e-05	0.00101784
V:9522700:9525699	C50F4.9	WBGene00008234	C50F4.9	1.84	8.32333	2.29	9.62	1.43	8.745	47.2955	2.01632	2.33383e-06	4.6569e-05	61.2724	2.21739	5.54459e-06	7.26754e-05	44.6993	2.61836	2.14487e-06	5.36846e-05	18.9006	0.112695	0.833412	0.940825	14.7035	-0.370799	0.530507	0.86767
V:12439767:12442766	C54D10.14	WBGene00138721;	C54D10.14a;	0.133333	0.563333	0.15	0.683333	0.146667	1.1	20.7225	2.00953	0.00180671	0.0155024	27.9755	2.42186	0.000751017	0.00546986	33.7798	2.98737	2.36366e-06	5.86787e-05	7.9269	-0.00346378	0.996582	1	7.54356	0.117043	0.891396	1
V:19453532:19456531	Y43F8B.14	WBGene00012824	Y43F8B.14	0.576667	2.62667	1.16	9.39667	1.03	7.26	82.9871	2.00322	2.58144e-08	7.48226e-07	307.871	3.10672	8.4616e-33	1.2624e-30	196.281	2.73508	3.03404e-19	3.40531e-17	44.9325	0.848856	0.0339967	0.182765	40.9246	0.848574	0.0288859	0.264333
IV:17117053:17120052	uaf-2	WBGene00006698;	Y116A8C.35a.2;	1.67667	7.52667	11.0467	2.15333	2.57	3.36	113.455	2.0021	0.000852905	0.00831755	168.299	-2.27567	0.000146661	0.00132943	75.0797	0.281912	0.546292	0.806429	147.99	2.52361	7.30039e-06	0.000194049	50.2891	0.602859	0.130016	0.538969
II:13623003:13626002	gst-16	WBGene00001764	F37B1.5	2.00333	9.12333	1.70333	11.9367	1.67667	11.11	94.4977	1.99732	1.26998e-11	6.14277e-10	128.641	2.92518	3.30335e-20	2.24926e-18	98.1589	2.64337	5.8581e-10	2.77609e-08	31.8079	-0.443254	0.276447	0.592894	30.6454	-0.267629	0.566047	0.879923
III:9999900:10002899	C05B5.5	WBGene00007322;WBGene00007322;	C05B5.5a;C05B5.5b;	0.293333	1.2	0.126667	0.463333	0.363333	1.235	33.1739	1.99643	0.003627	0.0272108	13.4006	2.41314	0.0181182	0.0768949	34.1934	1.82351	0.011443	0.0781371	8.35508	-1.76296	0.153575	1	13.2928	0.334294	0.689679	1
V:15353499:15356498	C29F3.7	WBGene00007807;	C29F3.7b;	32.0233	148.917	18.15	13.0033	26.4467	71.845	3567.82	1.99287	8.72225e-33	1.93209e-30	668.653	-0.418954	0.0788023	0.229861	1902.59	1.33838	2.10761e-09	9.22889e-08	1037.15	-1.0085	1.84707e-08	8.74671e-07	1148.12	-0.29015	0.0815219	0.441932
III:12306281:12309280	pqn-92	WBGene00004172;	Y75B8A.27.2;	1.83	8.08333	6.55333	7.97	3.25667	3.5	201.086	1.98562	0.00528447	0.0367548	310.896	0.363368	0.719322	0.871319	145.469	0.072545	0.913093	0.970729	162.146	1.64871	0.0126116	0.0920807	98.2443	0.808221	0.120013	0.522419
IV:12203544:12206543	F35G2.1	WBGene00009435;	F35G2.1b.2;	0.25	1.05667	2.43667	0.293333	0.323333	2.25	39.2042	1.98377	0.0002052	0.00246444	92.4913	-3.11787	2.15806e-05	0.000242624	74.9992	2.8913	0.00107768	0.0119322	82.1136	3.28185	9.27272e-06	0.000240315	16.1893	0.403869	0.53121	0.86769
V:13136587:13139586	clec-41	WBGene00007153;WBGene00007153;WBGene00007153;	B0365.6.2;B0365.6.3;B0365.6.4;	0.986667	4.27667	1.08	2.23	1.52333	2.65	141.185	1.98132	1.06142e-08	3.35657e-07	95.6775	1.1525	0.000792501	0.00573101	115.805	0.760459	0.0995937	0.336956	54.3737	-0.0425652	0.907906	0.966591	64.8184	0.654985	0.0927601	0.469035
IV:12983966:12986965	K10D11.3	WBGene00010747;	K10D11.3b;	0.183333	0.72	0.116667	0.0666667	0.136667	0.07	19.323	1.97937	0.00102139	0.00968864	2.9803	-1.35825	0.249772	1	4.05346	-1.42151	0.319678	1	5.66051	-0.965692	0.314469	1	5.76684	-0.517319	0.616788	1
IV:10272536:10275535	Y43C5A.3	WBGene00012783	Y43C5A.3	3.69	16.7567	2.82	6.4	3.51333	10.585	160.707	1.97777	0.000222593	0.00264973	78.7067	1.25679	0.00250843	0.0151743	108.307	1.5062	9.06296e-06	0.00019641	52.4243	-0.586294	0.215886	0.526417	56.0136	-0.0715411	0.861572	0.973681
V:4754691:4757690	pgl-3	WBGene00003994;	C18G1.4b;	1.70333	7.62333	14.42	4.17	2.42667	11.675	284.014	1.97766	2.32303e-05	0.00036355	606.374	-1.7408	0.00167886	0.0108092	406.046	2.19289	2.00478e-05	0.000399925	475.895	2.91749	8.72329e-12	7.30601e-10	123.709	0.524457	0.260579	0.696005
IV:11029494:11032493	hrg-4	WBGene00009493;	F36H1.5b.2;	1.9	8.21	3.79333	2.69667	1.64	2.335	54.3011	1.97614	1.34087e-05	0.000223254	36.8867	-0.456896	0.564815	0.775251	21.3824	0.460729	0.525665	0.795327	29.8398	0.845663	0.204807	0.514452	17.9167	-0.252203	0.694261	0.926964
V:4040904:4043903	irg-2	WBGene00016783	C49G7.5	3.46	15.6867	5.95	81.5067	4.22333	72	217.262	1.97582	1.72434e-22	2.33929e-20	1105.41	3.9001	1.57767e-18	9.35538e-17	755.548	3.99106	3.81378e-73	4.78405e-70	105.417	0.557215	0.277469	0.5938	86.4655	0.290537	0.270944	0.707073
I:5331281:5334280	F48C1.9	WBGene00018601	F48C1.9	2.64667	11.06	0.973333	3.33667	1.71	9.245	21.9693	1.97422	0.00188069	0.0160351	6.75678	2.28211	0.0126663	0.0578771	16.7564	2.5376	0.0052464	0.0428657	5.38502	-2.05372	0.0706734	1	6.43803	-0.653453	0.545484	1
V:11461513:11464512	tag-140	WBGene00006486;	T11F9.2a.2;	0.42	1.76667	0.79	0.526667	0.453333	0.925	47.8482	1.97278	0.00513806	0.0359038	31.0582	-0.583711	0.335935	0.585984	29.9846	1.02918	0.130582	0.391746	26.09	0.831835	0.142767	0.428993	17.8013	0.10576	0.849785	0.970415
IV:16738504:16741503	Y51H4A.25	WBGene00013119;	Y51H4A.25a.2;	0.31	1.35	0.523333	0.53	0.416667	0.775	40.3449	1.97215	0.00474259	0.0336026	27.6856	0.061742	0.901515	0.961881	29.6227	0.782856	0.383105	0.6978	20.0797	0.618195	0.320027	0.634257	17.2084	0.473621	0.585089	0.888936
V:7999963:8002962	Y97E10AR.1	WBGene00022396;	Y97E10AR.1.2;	0.476667	2.08	0.95	0.53	0.34	1.235	90.7174	1.97112	0.00117472	0.0109261	56.5218	-0.853146	0.123601	0.313764	54.0684	1.8988	0.0260476	0.139607	50.488	0.873294	0.136321	0.420154	27.5843	-0.525577	0.339058	0.763936
II:10626763:10629762	M28.8	WBGene00010899	M28.8	15.0667	69.1167	14.34	55.32	8.27667	29.41	3269.48	1.96981	6.57579e-08	1.78629e-06	3008.2	2.00501	2.65552e-37	5.09839e-35	1371.79	1.68958	2.27439e-08	8.29082e-07	1183.37	-0.250822	0.115677	0.382132	904.232	-0.883607	2.79065e-07	3.79286e-05
IV:1549378:1552377	tag-244	WBGene00044073;	C34H4.3a;	4.85	22.0033	1.48667	2.87	4.22	8.055	526.87	1.96906	2.08686e-21	2.65808e-19	93.09	1.01192	0.00316529	0.0184567	244.427	0.828669	0.000413479	0.00536994	131.556	-1.89803	1.34105e-09	8.0806e-08	176.247	-0.212037	0.342119	0.767078
V:12918452:12921451	lipl-1	WBGene00010062	F54F3.3	6.74333	30.4	11.2233	16.32	5.80333	23.72	685.797	1.96812	1.07957e-05	0.000185352	550.729	0.605646	0.00160077	0.0103806	515.351	1.94493	8.17639e-07	2.25857e-05	331.933	0.544178	0.00233007	0.0255918	228.251	-0.226185	0.445338	0.831162
I:1793844:1796843	Y71G12B.6	WBGene00022146;	Y71G12B.6b.1;	2.23333	9.47667	6.58667	3.36333	2.87333	4.755	29.5915	1.96406	0.0024284	0.0197083	26.6787	-1.00015	0.15226	0.359361	19.3863	0.612336	0.431541	0.737331	21.7747	1.45115	0.0676796	0.282219	12.3062	0.403243	0.61433	1
V:9454739:9457738	H24G06.1	WBGene00019237;	H24G06.1e.2;	1.23667	5.56	3.04333	1.94667	2.23	2.595	190.172	1.96403	0.00355994	0.0267866	153.909	-0.618031	0.447887	0.688015	143.592	0.147716	0.82674	0.937373	121.291	1.15868	0.188171	0.494045	94.653	0.820575	0.264413	0.700593
II:9968989:9971988	R53.5	WBGene00011274;	R53.5.2;	1.81	7.92333	14.33	2.31667	4.39	13.17	77.5283	1.96246	5.16984e-07	1.18648e-05	141.74	-2.57205	1.79428e-11	5.51542e-10	140.136	1.52543	0.000202733	0.0029857	124.8	2.8384	1.74082e-15	2.22129e-13	48.8868	1.32692	0.000241442	0.0113181
III:4985399:4988398	C27F2.10	WBGene00016171;	C27F2.10.2;	2.40667	10.71	3.13	5.65667	4.39667	5.3	244.307	1.95426	2.29946e-05	0.000360108	180.494	0.863899	0.1409	0.341823	192.372	0.206001	0.777114	0.920153	105.935	0.24587	0.684024	0.87561	123.739	0.846559	0.219951	0.661075
I:5086488:5089487	kin-32	WBGene00002213;	C30F8.4b.2;	0.306667	1.29667	1.76667	0.623333	0.66	3.095	62.1227	1.94731	7.28348e-07	1.62598e-05	101.134	-1.50462	0.000117723	0.00110474	144.022	2.22722	0.0203513	0.117836	79.7149	2.44512	1.08319e-09	6.63871e-08	36.8893	1.16845	0.0983948	0.481574
V:15028294:15031293	cng-1	WBGene00000562;	F14H8.6c;	0.173333	0.71	0.333333	4.28667	1.04333	4.59	26.5508	1.94429	9.28619e-05	0.00124651	162.12	3.84972	2.03439e-20	1.41399e-18	164.432	2.12551	0.169716	0.457201	14.7304	0.840897	0.25745	0.575022	35.6193	2.68337	1	1
IV:8652178:8655177	C49C8.5	WBGene00016769;	C49C8.5.1;	24.7733	111.367	9.43333	32.5967	23.17	58.03	2698.94	1.94006	2.58576e-07	6.30677e-06	928.674	1.83141	7.48886e-08	1.4112e-06	1600.06	1.21673	0.000774391	0.00908854	722.815	-1.55809	9.75286e-06	0.000251258	949.517	-0.105945	0.728443	0.938559
II:10948894:10951893	gst-5	WBGene00001753;	R03D7.6c;	1.10333	4.69	1.96	3.03333	2.63333	11.38	36.8232	1.94	0.000226424	0.00268697	34.5844	0.78085	0.26263	0.507388	88.1563	2.11825	0.00260544	0.0246987	18.8437	0.640253	0.296378	0.612282	23.2009	1.30344	0.0621847	0.388088
V:11680173:11683172	ape-1	WBGene00000146;	F46F3.4b;	9.13	40.4967	29.3067	15.16	6.71333	26.98	1846.72	1.93523	8.26958e-12	4.12167e-10	1780.14	-0.891109	1.17202e-05	0.000141506	1162.95	1.91086	3.77196e-06	8.95736e-05	1412.74	1.494	1.86512e-08	8.79525e-07	580.333	-0.478476	0.210757	0.654695
V:13743391:13746390	F35E12.9	WBGene00009433;	F35E12.9b;	4.04	17.8367	6.47333	26.6467	6.66333	21.685	422.664	1.93504	1.43995e-09	5.35939e-08	703.448	2.17179	0.00012021	0.00112672	519.054	1.56992	1.46972e-08	5.60676e-07	200.487	0.448071	0.467195	0.750919	204.529	0.719001	0.00767213	0.124295
II:11630774:11633773	din-1	WBGene00008549;	F07A11.6e;	0.73	3.21	2.59333	1.09333	0.79	2.63	444.347	1.93362	9.47043e-07	2.05614e-05	438.424	-1.16307	0.00999391	0.047812	358.52	1.58662	1.53477e-05	0.000314098	363.184	1.61942	0.00112413	0.0144459	168.537	0.100186	0.761117	0.947991
V:14448212:14451211	F23B12.7	WBGene00009084;	F23B12.7.2;	1.65333	7.24667	5.22333	1.35	1.11333	9.185	387.743	1.92883	0.00195048	0.0165135	307.286	-1.87725	5.33385e-07	8.61025e-06	402.644	2.9476	1.25066e-35	3.65346e-33	296.062	1.48309	0.00917009	0.0727304	119.026	-0.576792	0.280339	0.715184
IV:12984589:12987588	K10D11.3	WBGene00010747;	K10D11.3a;	0.54	2.31	0.39	1.19	0.35	1.225	61.1083	1.92812	6.32122e-05	0.000893935	36.4864	1.75095	0.00727727	0.0369031	31.0425	1.80141	0.0153053	0.0964358	19.8753	-0.703822	0.299878	0.615438	18.0331	-0.717708	0.308829	0.73934
IV:14110632:14113631	nkcc-1	WBGene00012543;	Y37A1C.1e;	0.556667	2.37667	3.22667	0.553333	1.7	5.47	85.194	1.9212	4.28281e-05	0.000630243	120.966	-2.57765	4.33896e-06	5.80751e-05	208.406	1.72899	0.199865	0.500542	110.338	2.43629	5.16902e-06	0.000140686	63.2635	1.59912	0.0265498	0.254117
II:11978044:11981043	Y17G7B.20	WBGene00012471;WBGene00012471;	Y17G7B.20d;Y17G7B.20e;	0.716667	2.82	2.27	0.99	0.45	3.02	58.6663	1.91975	0.000277299	0.00318838	56.9031	-1.20619	0.00152101	0.00993212	52.5012	2.92839	4.85582e-07	1.38994e-05	47.6815	1.59308	0.00453485	0.0431069	17.1515	-0.78584	0.254223	0.691429
V:8208153:8211152	K07C11.7	WBGene00019479;	K07C11.7b.2;	3.46333	14.9433	7.42	2.83667	11.1667	14.465	270.736	1.91926	1.2271e-05	0.000206714	161.979	-1.35535	2.45292e-05	0.000272426	400.965	0.338379	0.645101	0.859483	159.358	0.933961	0.0155572	0.10703	209.058	1.67624	0.00712183	0.119292
V:13263046:13266045	zip-5	WBGene00007932;	C34D1.5b;	0.556667	2.07333	0.903333	1.72	0.903333	2.88	15.2692	1.91177	0.00469337	0.0333452	16.435	1.09025	0.158539	0.368399	21.4611	1.65469	0.0468716	0.208107	7.82681	0.612438	0.523978	1	7.89794	0.838268	0.358351	1
I:7596795:7599794	wdr-23	WBGene00008419;WBGene00008419;WBGene00008419;	D2030.9d.1;D2030.9d.2;D2030.9e.2;	6.48333	28.06	9.86667	7.51	4.92667	19.635	895.163	1.90932	3.36886e-11	1.55096e-09	494.375	-0.370048	0.335543	0.58566	593.134	1.8606	1.19072e-05	0.000250415	432.381	0.460425	0.254612	0.571802	292.091	-0.395337	0.284112	0.718794
IV:3943316:3946315	clec-72	WBGene00021583	Y46C8AL.5	6.93	30.39	5.43667	6.96667	10.5467	15.645	753.338	1.9093	2.94867e-07	7.07897e-06	274.656	0.399209	0.18603	0.409666	551.923	0.459042	0.0427295	0.195748	259.679	-0.523815	0.085503	0.322002	349.766	0.589173	0.00208391	0.0537534
II:13825599:13828598	his-44	WBGene00001918	F08G2.1	3.06333	12.2933	3.85333	10.3967	4.72333	17.03	34.0722	1.9086	0.00159714	0.0140513	34.3534	1.60022	0.000204201	0.00178737	49.5523	1.85686	0.0032562	0.0294231	14.579	0.145527	0.839941	0.943406	16.9137	0.744384	0.318623	0.749075
I:12937378:12940377	acox-1	WBGene00008564;	F08A8.1b.2;	1.4	6.06333	5.71667	2.02667	0.84	9.925	192.069	1.90387	9.29734e-06	0.000161853	216.327	-1.42738	0.0298561	0.11225	256.555	3.61032	2.37815e-06	5.89013e-05	181.145	1.85767	4.08258e-05	0.000877695	56.2095	-0.797172	0.124901	0.529771
V:16138128:16141127	F44G3.10	WBGene00009710	F44G3.10	0.913333	3.67333	1.11333	2.33333	0.46	3.1	18.7165	1.90142	0.000753101	0.00751692	15.2713	1.21159	0.0434678	0.149025	12.8712	2.96583	0.0168997	0.10316	7.91598	0.114106	0.879861	1	4.98549	-1.1885	0.356716	1
IV:12864609:12867608	clec-186	WBGene00014138	ZK896.7	52.0833	227.43	23.09	16.9267	43.5667	93.19	4333.8	1.89846	1.38755e-08	4.31062e-07	674.739	-0.396136	0.0239789	0.0949709	2131.96	0.985849	1.66068e-09	7.39331e-08	1231.67	-1.36058	4.80951e-09	2.58878e-07	1477.83	-0.269293	0.18038	0.617041
V:9739706:9742705	sta-2	WBGene00010251	F58E6.1	2.38	10.1867	3.84333	5.80333	3.08333	5.275	322.321	1.89544	0.000115154	0.00150179	267.711	0.678654	0.0469713	0.157849	217.559	0.678146	0.0347615	0.17045	158.946	0.492752	0.182543	0.486493	137.06	0.354298	0.219765	0.661075
II:10392629:10395628	gpd-1	WBGene00001683;	T09F3.3.2;	7.10667	30.3433	32.7333	10.73	8.97	27.31	539.466	1.892	6.22712e-05	0.000882381	667.79	-1.57695	0.00616456	0.0321515	509.518	1.57388	0.0148517	0.0946104	561.45	2.02594	9.81535e-07	3.2211e-05	226.08	0.305316	0.614921	0.899524
IV:12525840:12528839	F53B2.8	WBGene00009957	F53B2.8	69.08	297.493	49.7967	324.37	100.73	489.365	3456.39	1.88314	3.03761e-20	3.51734e-18	3884	2.78113	4.90309e-54	1.8827e-51	5248.45	2.19527	1.6475e-14	1.25475e-12	1157.7	-0.680646	0.000327763	0.00517079	1594.74	0.539733	0.000253735	0.0117583
V:10159578:10162577	C51E3.10	WBGene00008255;	C51E3.10a;	5.07667	18.82	3.53333	6.86333	6.47667	10.15	22.5737	1.88271	0.00320567	0.0246632	9.51433	1.24274	0.242692	0.484117	16.6254	0.516697	0.606105	0.838318	7.23386	-0.871632	0.486598	1	10.4772	0.554329	0.585718	1
III:6611016:6614015	ctsa-2	WBGene00021503;	Y40D12A.2.1;	28.3	122.023	22.0233	17.0267	32.3833	51.86	3336	1.88165	3.00228e-10	1.22916e-08	944.942	-0.310598	0.177402	0.396586	1929.5	0.563889	0.00716297	0.0545342	1159.63	-0.547975	0.000960929	0.0126483	1337.18	0.176298	0.251815	0.688258
II:5495040:5498039	F12A10.1	WBGene00017390	F12A10.1	4.35	17.6333	6.81333	8.27333	2.83667	5.675	53.9969	1.8788	0.00296796	0.0231845	38.2664	0.397153	0.454682	0.693812	21.1761	0.975398	0.179603	0.472552	26.0993	0.418733	0.4679	0.751589	16.875	-0.606465	0.322051	0.75206
V:3340271:3343270	C17B7.10	WBGene00015884;	C17B7.10b;	0.276667	1.05667	0.35	0.626667	0.226667	0.44	21.1501	1.87732	0.00659479	0.0439075	17.1259	0.950233	0.214581	0.448722	10.4105	1.05466	0.27938	1	9.60627	0.267286	0.768955	0.913581	7.13011	-0.320986	0.711909	1
V:4894528:4897527	ugt-9	WBGene00020587;	T19H12.1a;	1.71333	7.34667	0.89	3.04	1.40667	2.315	212.615	1.87724	0.000173266	0.00212318	101.208	1.85401	9.55196e-06	0.000118253	86.5399	0.546628	0.426244	0.73354	63.6641	-1.15792	0.0461294	0.222387	72.006	-0.321626	0.52608	0.865047
I:7399524:7402523	C15A11.4	WBGene00007598	C15A11.4	3.73667	15.9267	4.54	10.68	4.01667	14.78	386.506	1.87682	2.90716e-08	8.31078e-07	328.13	1.31266	9.21729e-09	2.01208e-07	347.191	1.76352	2.0047e-12	1.26855e-10	165.028	0.0873637	0.775469	0.916202	150.686	0.0910993	0.737078	0.941383
II:4593993:4596992	ipla-1	WBGene00019747;	M03A1.6f;	2.86333	12.2667	12.85	3.16667	3.45333	10.47	558.544	1.87254	0.000144551	0.00181695	643.158	-2.02133	0.000747796	0.00545149	490.251	1.50055	3.92242e-06	9.28363e-05	579.611	2.00088	9.74864e-05	0.00186479	229.271	0.233096	0.621369	0.90145
II:14493015:14496014	cysl-2	WBGene00010759;	K10H10.2.1;	11.9033	50.52	13.6233	61.9533	15.42	59.345	1009.13	1.87193	3.28377e-11	1.51483e-09	1347.99	2.24762	1.54929e-49	4.90393e-47	1131.45	1.83063	7.30776e-05	0.00123583	420.72	0.0131651	0.951226	0.982504	436.464	0.360499	0.361067	0.782363
X:6843255:6846254	C53B7.3	WBGene00016894;WBGene00016894;WBGene00016894;WBGene00016894;	C53B7.3a;C53B7.3b;C53B7.3c;C53B7.3d.1;	3.84333	16.06	12.07	13.4067	10.77	17.25	193.081	1.87102	0.00121943	0.0112824	262.963	0.217837	0.594846	0.794994	284.183	0.626843	0.119079	0.37223	149.736	1.45118	7.7591e-05	0.00153288	138.568	1.47933	2.11506e-11	5.86742e-09
V:15074640:15077639	unc-76	WBGene00006808;	C01G10.11d;	0.53	2.07667	2.44	0.86	0.49	1.34	38.3909	1.86935	5.45012e-05	0.000783416	52.1053	-1.46023	0.00104031	0.0072327	25.7303	1.45621	0.0102334	0.0719981	42.5315	2.11246	4.2682e-05	0.000912176	13.9257	-0.134827	0.824336	1
I:9982929:9985928	sys-1	WBGene00006379;	T23D8.9c;	0.25	1.01333	1.83333	0.373333	0.526667	0.705	49.0847	1.86588	3.21386e-06	6.17121e-05	90.2219	-2.24489	0.00280041	0.0166524	48.9555	0.355644	0.618999	0.845838	77.587	2.71796	0.000179646	0.00313254	28.646	1.05416	0.113032	0.510288
V:7810286:7813285	ZK742.4	WBGene00022814	ZK742.4	1.31	5.45333	2.17333	3.04333	1.95333	3.55	128.444	1.86581	1.97069e-12	1.05656e-10	106.707	0.560227	0.0908331	0.253495	106.578	0.77143	0.0285612	0.149281	65.6334	0.539488	0.109736	0.370546	60.6724	0.575465	0.0536792	0.364656
I:10749387:10752386	daf-16	WBGene00000912;	R13H8.1d;	1.17333	5.00333	5.74667	3.09333	2.28667	4.495	241.786	1.85607	0.00649713	0.0434411	377.478	-0.808656	0.0768998	0.225993	265.616	0.823516	0.202484	0.503508	267.594	2.09763	2.92885e-08	1.32636e-06	134.883	0.946727	0.0722603	0.415802
I:1224045:1227044	Y48G8AL.13	WBGene00021691;	Y48G8AL.13b.3;	3.98667	16.61	21.8333	6.36667	4.27333	19.86	212.412	1.85262	1.15215e-05	0.00019596	312.253	-1.74605	0.000617054	0.00461765	233.679	2.13838	6.5827e-08	2.19681e-06	261.138	2.28207	1.94693e-08	9.12154e-07	83.9211	0.0919034	0.84669	0.969869
III:7872281:7875280	tyr-1	WBGene00015332	C02C2.1	4.21667	17.5033	7.42333	15.5167	6.25	9.385	678.198	1.85238	0.00468437	0.0333019	772.024	1.14855	0.000557204	0.00424022	503.732	0.478333	0.0453365	0.203537	358.861	0.607224	0.0984016	0.3477	320.279	0.555192	0.018113	0.206243
V:4913580:4916579	H23N18.6	WBGene00044534	H23N18.6	0.65	2.50333	0.596667	0.496667	1.41	1.48	16.5824	1.85125	0.00427199	0.0310729	5.62899	-0.272756	0.783328	0.904996	16.5528	-0.034017	0.965445	0.987345	6.24241	-0.318678	0.740773	1	10.4845	1.21541	0.125608	1
V:16722345:16725344	nhr-112	WBGene00003702;WBGene00003702;	Y70C5C.6a;Y70C5C.6b;	2.3	9.38667	1.74333	9.92333	2.65	23.32	169.58	1.85033	1.81654e-16	1.49812e-14	186.166	2.63026	1.52288e-31	2.06187e-29	338.386	3.08357	3.7818e-29	7.26549e-27	58.8673	-0.609661	0.0412653	0.207231	69.4804	0.193982	0.498168	0.854127
I:13189078:13192077	F17B5.8	WBGene00045458	F17B5.8	2.53667	10.43	2.71667	5.43333	2.67667	6.485	76.1225	1.84908	1.58498e-10	6.66768e-09	52.1453	1.07718	0.00688556	0.0352912	52.209	1.15691	0.0635942	0.254565	30.9979	-0.087194	0.828771	0.939187	29.861	0.0791769	0.880774	0.976837
V:15353333:15356332	C29F3.7	WBGene00007807;	C29F3.7a;	34.4	144.523	17.7533	16.5467	28.42	62.265	4289.03	1.84906	2.57668e-13	1.57535e-11	893.915	-0.028943	0.900562	0.961446	2135.53	0.979585	0.00330396	0.0297161	1308.1	-1.14729	2.05977e-07	7.88015e-06	1495.61	-0.287901	0.146318	0.566815
IV:6328086:6331085	seu-1	WBGene00004783;	Y73B6BL.5b;	1.52667	6.31333	6.71333	1.99667	1.32667	4.175	203.425	1.84735	0.003092	0.0239413	246.62	-1.74891	0.00100786	0.00703428	142.444	1.60417	0.0480474	0.211347	213.482	1.99594	0.000322197	0.0050941	73.0804	-0.189675	0.76978	0.950795
V:2761709:2764708	R05D8.7	WBGene00019885	R05D8.7	0.543333	2.11667	1.13667	1.46	0.996667	2.06	29.6627	1.84511	0.0077092	0.0496765	31.1064	0.450465	0.265371	0.510747	34.8302	1.00929	0.120176	0.374071	18.1044	0.924311	0.0958024	0.34303	16.4878	0.925744	0.129871	0.538889
I:1458729:1461728	spe-15	WBGene00004969;	F47G6.4c;	1.00333	4.01333	5.97333	0.803333	0.783333	4.71	83.7226	1.84166	0.00093497	0.00899393	123.074	-2.91216	6.67041e-10	1.70094e-08	88.0757	2.63534	0.000595938	0.00726276	115.433	2.46895	3.0623e-05	0.000679216	28.6706	-0.3676	0.579788	0.886536
V:2280416:2283415	nhr-228	WBGene00020852;	T27B7.6c;	0.47	1.79667	1.27667	1.32	1.19333	2.2	36.0869	1.8396	6.22513e-05	0.000882381	44.6842	0.136036	0.84143	0.933154	56.6233	0.876904	0.256738	0.571259	26.8044	1.3272	0.035863	0.189004	25.4817	1.41435	0.0189892	0.211175
X:6597209:6600208	T28B4.4	WBGene00020887;	T28B4.4.2;	1.57667	6.3	2.57	2.43333	2.71333	4.44	50.5406	1.83845	1.69551e-05	0.00027589	34.3617	0.0182646	0.965783	0.987341	48.0598	0.629598	0.225942	0.534252	26.0709	0.526788	0.302233	0.617561	26.9547	0.821795	0.150091	0.574137
III:6450485:6453484	set-1	WBGene00004781;	T26A5.7b;	0.733333	2.89333	2.07667	1.93	0.91	1.35	45.8349	1.83598	0.000412323	0.00449303	54.8102	-0.0337908	0.947952	0.981087	29.151	0.430813	0.569136	0.820499	34.7437	1.36734	0.00942492	0.0741013	20.116	0.346763	0.523857	0.864492
V:9525198:9528197	C50F4.1	WBGene00008229;	C50F4.1.1;	2.08	8.34	3.50667	7.37667	2.27333	3.78	189.995	1.83476	0.000427481	0.00464496	216.212	1.15766	1.76863e-06	2.57308e-05	113.836	0.604006	0.387236	0.701419	100.592	0.584933	0.218979	0.53044	77.857	0.162885	0.811581	0.962864
II:1004976:1007975	F45D11.14	WBGene00018459	F45D11.14	6.65667	27.3167	3.98667	15.41	34.7533	39.92	719.623	1.83333	0.00191117	0.0162287	442.462	2.03728	3.32588e-09	7.62252e-08	1681.22	0.100214	0.642563	0.858498	230.747	-0.963446	0.00685941	0.0590688	854.382	2.36399	5.79232e-22	4.88751e-19
II:6672768:6675767	H43E16.1	WBGene00019273	H43E16.1	11.0533	45.8767	12.0167	57.3133	9.25	38.925	3221.75	1.83132	1.32843e-23	1.90356e-21	4335.4	2.33227	3.28229e-28	3.90259e-26	2518.51	1.94015	1.13119e-14	8.77185e-13	1331.44	-0.0772567	0.731599	0.897344	1139.76	-0.272058	0.127436	0.534087
IV:2255638:2258637	M70.4	WBGene00019786;	M70.4b.2;	0.853333	3.31667	3.41	0.983333	0.83	1.685	47.2642	1.82897	0.003134	0.0242093	53.4574	-1.82965	0.000281124	0.00235277	27.2999	0.917501	0.231349	0.539476	47.5979	1.90651	0.000592944	0.00848427	18.0235	-0.0474234	0.948913	0.990389
I:3840059:3843058	T03F1.6	WBGene00020188;WBGene00020188;	T03F1.6a;T03F1.6b;	1.69667	6.82	1.52333	11.2033	2.26	13.975	133.829	1.8278	1.51926e-11	7.2567e-10	221.463	3.00692	5.29755e-25	5.08354e-23	235.136	2.55631	7.63202e-17	7.13828e-15	50.6046	-0.363635	0.330038	0.643541	60.7644	0.424566	0.163387	0.595927
III:899913:902912	sucl-2	WBGene00017759;	F23H11.3.2;	10.8933	44.8033	83.11	17.0133	6.21	38.67	803.154	1.82627	1.46332e-16	1.21556e-14	1540.42	-2.24525	1.80315e-05	0.000206428	601.835	2.56688	1.94384e-08	7.25961e-07	1317.05	2.74668	7.2693e-44	6.06483e-41	244.591	-0.816637	0.0137247	0.176582
V:11097450:11100449	cdkl-1	WBGene00012779;	Y42A5A.4a;	0.196667	0.706667	0.366667	0.366667	0.453333	0.17	15.2113	1.8227	0.00626437	0.0422049	12.8648	0.0833882	0.931582	0.974417	12.2967	-1.57456	0.203148	0.504205	8.83369	0.803059	0.452224	1	10.2502	1.32915	0.208046	1
V:12221624:12224623	vab-8	WBGene00006874;	K12F2.2b;	1.46333	6.01	3.07667	1.86	0.856667	4.255	207.25	1.82233	1.96986e-05	0.000314958	147.196	-0.659111	0.13748	0.33567	131.823	2.33149	0.00478756	0.0397411	125.468	0.881113	0.0727583	0.294399	62.2023	-0.856441	0.25851	0.693923
X:3650517:3653516	R11G1.2	WBGene00020011	R11G1.2	0.553333	2.05	1.15667	0.863333	1.18333	1.89	16.2612	1.81933	0.00290567	0.0227832	13.547	-0.40382	0.584653	0.788552	20.6059	0.668734	0.388114	0.702363	10.3768	0.995577	0.217928	0.529194	10.4331	1.20334	0.0998553	1
IV:7086408:7089407	deb-1	WBGene00000942;WBGene00000942;	ZC477.9b;ZC477.9f;	1.35333	5.27	6.3	3.72333	1.77333	8.275	141.927	1.81781	0.00373904	0.0279053	231.865	-0.726558	0.103363	0.277211	212.555	2.27701	0.00862924	0.0630586	160.585	2.10265	3.37953e-05	0.000737513	64.3417	0.404643	0.46389	0.838674
IV:12878146:12881145	ZK896.5	WBGene00014136;	ZK896.5.2;	8.26667	33.7333	1.58	6.84667	7.06	33.1	867.398	1.81603	4.71059e-19	4.82141e-17	189.231	2.19374	1.44228e-05	0.000169251	763.214	2.09979	2.44495e-11	1.40915e-09	216.273	-2.59949	5.47938e-24	1.72259e-21	313.717	-0.231467	0.408792	0.810391
V:13952856:13955855	swt-6	WBGene00011190;	R10D12.9.2;	1.24333	4.70667	0.353333	0.493333	0.453333	0.225	49.2527	1.8098	3.55564e-05	0.000534909	6.28631	0.760518	0.493819	0.724913	5.21374	-1.51088	0.291754	1	12.688	-2.34484	0.00152918	0.0184385	12.7459	-1.62465	0.0583048	1
X:7375802:7378801	npr-8	WBGene00016984;	C56G3.1b;	1.08333	4.32	1.36	0.876667	0.683333	2.445	130.686	1.80867	1.75314e-12	9.47978e-11	57.8918	-0.585718	0.0692219	0.209346	69.1979	1.68572	0.0164975	0.10136	59.3082	0.153355	0.5838	0.823828	41.7027	-0.677015	0.158946	0.588655
III:5777046:5780045	Y37B11A.2	WBGene00021344;	Y37B11A.2b;	0.186667	0.716667	1.16	0.753333	0.996667	1.22	41.1962	1.80825	0.000435942	0.00471678	95.2401	-0.545402	0.180428	0.401002	110.546	0.189101	0.774083	0.918707	59.9506	2.52828	9.20213e-09	4.64215e-07	53.7077	2.49886	8.57631e-05	0.00522339
II:9791785:9794784	cyp-13A3	WBGene00011675	T10B9.5	0.113333	0.38	0.05	0.0833333	0.16	0.435	10.3239	1.8074	0.00708434	0.0465795	2.4632	1.02049	0.493535	1	12.6739	1.4799	0.0896263	0.315627	2.9507	-1.60168	0.228077	1	5.24043	0.671244	0.463696	1
I:11851841:11854840	ced-1	WBGene00000415;	Y47H9C.4d;	0.566667	2.02	0.963333	0.806667	1.82333	3.5	12.944	1.80369	0.0033101	0.0253137	8.98104	-0.245063	0.785805	0.906248	29.7355	1.02444	0.33672	0.655715	7.19798	0.65764	0.454081	1	11.7361	1.85589	0.0407324	1
V:14992338:14995337	fil-1	WBGene00011321	T01C3.4	1.01667	4.08667	0.803333	1.20333	1.79	4.785	81.6728	1.80332	8.31387e-08	2.21642e-06	34.4084	0.665547	0.126658	0.318521	103.357	1.32576	7.67353e-05	0.00128849	29.5455	-0.551956	0.292173	0.607593	44.1665	0.815323	0.0415787	0.319306
X:11046729:11049728	clc-1	WBGene00000522;	C09F12.1.2;	42.3533	172.807	43.0933	100.937	40.39	127.305	1498.96	1.80165	1.2092e-09	4.55977e-08	1102.97	1.29503	3.18184e-12	1.05564e-10	1125.64	1.52628	5.67247e-10	2.70616e-08	610.806	-0.167331	0.392516	0.696744	576.199	-0.0663139	0.734584	0.940673
X:6938753:6941752	C16E9.1	WBGene00015865	C16E9.1	1.76667	7.03	3.2	6.08667	3.24667	6.055	248.246	1.80108	0.00505513	0.0354431	280.827	1.02166	0.0103779	0.0492666	267.39	0.826534	0.057719	0.238845	137.282	0.645558	0.119775	0.390055	138.052	0.872357	0.00274354	0.0649817
IV:11820356:11823355	par-5	WBGene00003920;WBGene00003920;	M117.2b.1;M117.2b.2;	1.43	5.76333	8.13667	1.77	2.39667	3.48	96.7888	1.79756	0.00272517	0.0216344	140.211	-2.14929	0.000655502	0.00486188	87.9187	0.506881	0.36088	0.679154	124.326	2.30692	2.95343e-05	0.00065776	52.0203	0.789033	0.0624822	0.388853
III:12427213:12430212	pie-1	WBGene00004027;	Y49E10.14b;	3.89333	15.0167	12.9733	3.10333	4.17667	9.65	51.8796	1.79657	0.000595705	0.00615768	45.1892	-2.0543	1.3367e-06	2.00061e-05	38.0028	1.21613	0.183695	0.478769	44.0356	1.5483	0.00196952	0.022368	21.0398	0.100583	0.907324	0.98081
V:9015364:9018363	oac-40	WBGene00019849	R03H4.1	0.203333	0.766667	0.146667	0.49	0.193333	0.55	26.9552	1.79628	0.00146157	0.0130692	19.2087	1.95479	0.000529155	0.00404781	19.3834	1.48097	0.0510755	0.220438	9.41961	-0.714871	0.35375	0.663572	10.2829	-0.107354	0.897361	1
V:1187165:1190164	Y50D4A.4	WBGene00021738;	Y50D4A.4b;	0.786667	3.01667	2.44	2.08667	0.816667	4.13	49.4322	1.793	0.000257609	0.00299503	63.4701	-0.161473	0.713663	0.86828	59.5585	2.30576	7.32678e-06	0.000163435	40.9469	1.49582	0.00830836	0.067652	19.9104	0.0506591	0.93975	0.987591
X:15276265:15279264	kin-20	WBGene00002203;WBGene00002203;	F46F2.2e.2;F46F2.2f.2;	4.25	17.2433	14.0267	11.7433	6.09333	13.35	504.633	1.79169	1.258e-11	6.0977e-10	658.876	-0.212776	0.453079	0.692687	458.354	1.04258	6.80698e-05	0.00116313	427.664	1.54062	1.92616e-12	1.80096e-10	240.418	0.498755	0.019373	0.213565
IV:12014187:12017186	lips-6	WBGene00014009	ZK617.2	17.3633	70.42	18.88	54.0533	68.1867	139.405	1307.94	1.7906	0.0013017	0.0119043	1203.67	1.56441	5.77398e-07	9.2128e-06	3128.73	0.928078	5.38729e-05	0.00095024	557.166	-0.052635	0.870566	0.954534	1264.38	1.96011	5.14647e-17	2.81679e-14
I:9153290:9156289	H32K16.2	WBGene00010422	H32K16.2	13.3533	52.59	20.4267	35.5033	16.5833	41.825	221.181	1.78698	0.00106392	0.0100298	198.764	0.887018	0.000397314	0.0031654	193.291	1.21211	3.64178e-06	8.68691e-05	110.982	0.389832	0.232236	0.546436	99.2304	0.341136	0.252478	0.688982
IV:1558604:1561603	Y41D4B.17	WBGene00021519	Y41D4B.17	3.29333	13.3133	1.39	7.81	1.68333	2.995	315.009	1.78241	0.000706262	0.00712872	193.441	2.54812	2.0453e-12	7.00395e-11	90.5098	0.730727	0.0427829	0.195866	93.9508	-1.43467	0.00220377	0.0246307	93.703	-0.997162	0.0100108	0.145117
III:9688754:9691753	best-5	WBGene00007404	C07A9.8	1.65	6.60667	1.69333	3.02667	3.08333	8.115	159.365	1.78113	7.53901e-08	2.0216e-06	99.6448	0.912572	0.00277118	0.0165164	210.131	1.27973	0.000930515	0.010569	65.8877	-0.156003	0.63235	0.850927	90.1027	0.888528	0.0128497	0.169872
X:13506064:13509063	H06A10.1	WBGene00010368	H06A10.1	6.55	25.8167	13.43	22.2133	7.08333	17.35	479.081	1.77998	0.00188241	0.0160379	564.606	0.818248	0.025614	0.099926	358.67	1.21198	0.00058824	0.00718455	289.092	0.821606	0.0494805	0.232323	198.062	0.108995	0.72328	0.936045
II:2184935:2187934	gba-2	WBGene00016340	C33C12.8	0.793333	3.06333	0.9	1.80333	0.61	1.14	83.5554	1.77827	5.57132e-07	1.27352e-05	63.672	1.08539	0.0108151	0.0509806	37.5531	0.81813	0.126184	0.384466	36.5712	0.00675679	0.987643	0.996223	29.2063	-0.397418	0.414432	0.814304
V:15052265:15055264	C25D7.5	WBGene00007717	C25D7.5	7.66333	30.5233	8.13	49.22	6.96	42.865	595.312	1.77697	5.07006e-24	7.35704e-22	983.991	2.69621	2.10298e-18	1.23454e-16	706.939	2.51622	2.74197e-32	6.42556e-30	248.923	-0.131376	0.699566	0.882829	225.707	-0.146892	0.42316	0.81957
III:8768036:8771035	K02D10.1	WBGene00019301;	K02D10.1b.2;	7.27667	28.2967	34.2833	15.3367	11.8533	11.905	525.285	1.7754	0.000615082	0.00632092	788.853	-1.10198	0.0065357	0.033749	380.348	-0.139876	0.798875	0.927344	598.842	2.07502	4.67936e-07	1.68333e-05	277.013	0.718313	0.159304	0.589451
V:10735172:10738171	mre-11	WBGene00003405;	ZC302.1.3;	4.23333	16.9467	14.0933	5.41667	5.67667	13.33	743.163	1.77312	0.000486972	0.00518329	731.087	-1.31648	0.00848824	0.0418745	653.898	1.15173	0.00826363	0.0609789	633.091	1.53146	0.00155566	0.0186658	340.484	0.381273	0.466179	0.83979
III:12545958:12548957	aakg-1	WBGene00013732;	Y111B2A.8e;	1.38333	5.44333	3.4	2.22667	1.26	2.125	125.436	1.77205	0.000143221	0.00180122	111.474	-0.48841	0.5082	0.7342	61.981	0.590881	0.363332	0.68049	86.2617	1.09632	0.052889	0.242279	47.6595	-0.150002	0.748563	0.945044
II:14308963:14311962	ctl-3	WBGene00013220;	Y54G11A.13b;	0.89	3.42667	3.76667	1.55333	1.22	2.745	86.2041	1.76804	5.80717e-06	0.000105836	115.264	-1.23757	0.0140277	0.0627521	80.5573	1.1349	0.0985949	0.33464	91.7829	1.94515	0.00012379	0.00226795	41.1225	0.461869	0.371288	0.787737
III:1278127:1281126	fbxa-33	WBGene00013841	ZC47.9	1.06	4.13	1.90333	9.64	2.82667	13.76	61.0688	1.76538	9.96691e-05	0.0013301	152.135	2.45982	8.25821e-13	2.92635e-11	183.24	2.17845	6.05741e-14	4.42377e-12	34.594	0.654543	0.193064	0.500166	45.4896	1.44479	0.000247244	0.0115633
IV:3382175:3385174	B0546.4	WBGene00015251;	B0546.4c.2;	3.75667	13.5667	12.45	6.01667	3.85333	9.62	21.8995	1.76353	0.00318585	0.0245602	24.6849	-1.01398	0.196776	0.424653	17.4174	1.34255	0.100719	0.338588	19.6524	1.62217	0.0183812	0.120497	9.10393	0.103454	0.908593	1
X:14511413:14514412	fbxa-141	WBGene00008355	D1025.3	0.75	2.86333	1.04667	5.85667	1.40667	5.485	51.3227	1.76351	2.95097e-06	5.73363e-05	109.56	2.5787	1.92535e-18	1.13596e-16	95.4519	1.90554	0.000687088	0.00820389	25.4677	0.327197	0.469463	0.752363	30.1585	0.945523	0.0760295	0.426148
II:11546017:11549016	F54D5.7	WBGene00010052;	F54D5.7.2;	2.71	10.3	7.27667	1.98667	2.08333	2.165	240.209	1.76246	0.00528794	0.0367607	177.889	-1.78937	0.000217697	0.00188507	83.8909	-0.0334935	0.946366	0.981455	177.47	1.23602	0.0364737	0.19132	85.4032	-0.382373	0.496629	0.852849
II:4880562:4883561	gst-7	WBGene00001755	F11G11.2	104.783	414.45	76.5933	542.397	96.4967	479.165	4332.58	1.7612	4.13844e-16	3.30599e-14	5704.75	2.89249	7.14754e-26	7.21625e-24	4456.35	2.19765	4.33532e-31	9.24507e-29	1564.19	-0.64647	1.85838e-05	0.000440087	1670.8	-0.120128	0.37526	0.789388
II:6888901:6891900	acer-1	WBGene00016630;	C44B7.10.2;	7	27.14	55.2067	8.30333	7.42	56.36	743.361	1.75743	6.93002e-05	0.000967039	1484.34	-2.70075	4.06367e-18	2.29358e-16	1283.2	2.89502	1.59069e-07	4.99579e-06	1321.06	2.8173	3.30573e-14	3.71544e-12	306.459	0.070431	0.840176	0.969059
X:13089631:13092630	R03G8.3	WBGene00010998	R03G8.3	3.99667	15.7	2.50333	2.92667	3.9	4.91	614.837	1.75473	1.105e-14	7.60791e-13	183.951	0.284804	0.19583	0.423344	291.958	0.199713	0.560072	0.815054	210.74	-0.861842	3.31508e-05	0.000724905	244.433	-0.0415352	0.875234	0.975957
II:13614601:13617600	gst-14	WBGene00001762	F37B1.3	0.586667	2.08667	0.74	1.11	0.286667	2.51	19.2306	1.7512	0.000683318	0.00692592	14.0913	0.741354	0.254381	0.496821	18.2386	3.37038	0.000534647	0.00662869	9.04991	0.163208	0.837174	0.942592	5.61081	-1.20395	0.264631	1
X:9805979:9808978	lgc-47	WBGene00009799;	F47A4.1b;	0.513333	1.91333	1.43667	0.52	0.996667	1.13	55.0365	1.75059	0.00049766	0.00528138	46.8548	-1.44323	0.000154401	0.00139311	50.0105	0.0676848	0.92931	0.975019	43.1427	1.34444	0.00388279	0.0383017	32.6984	0.956465	0.140765	0.556983
III:1697487:1700486	fbxa-74	WBGene00021262;WBGene00021262;WBGene00021262;	Y22D7AR.9.1;Y22D7AR.9.2;Y22D7AR.9.3;	9.56	37.2367	8.68333	20.1267	8.54	48.85	844.994	1.74182	1.56275e-09	5.77891e-08	565.675	1.32184	2.0872e-12	7.137e-11	936.179	2.40027	1.15285e-33	2.99811e-31	333.862	-0.367876	0.107985	0.366574	322.687	-0.182596	0.332404	0.758587
IV:13796405:13799404	Y45F10D.6	WBGene00012886	Y45F10D.6	11.3967	43.93	3.09333	2.62333	11.1	24.095	345.198	1.741	2.37823e-08	6.96369e-07	37.6598	-0.18667	0.686802	0.852877	222.404	1.03473	0.000632946	0.00764735	94.9813	-2.08536	1.52662e-10	1.0648e-08	138.655	-0.0310415	0.88447	0.977728
I:14493753:14496752	Y105E8A.20	WBGene00013678;	Y105E8A.20a.2;	2.79667	10.95	11.0967	8.68333	2.79667	11.26	292.392	1.7404	0.000104886	0.00139001	457.626	-0.281469	0.391945	0.639632	279.946	1.92197	4.65371e-05	0.000836766	291.768	1.79958	6.36203e-06	0.00017101	117.508	-0.0333762	0.945962	0.990061
V:19945123:19948122	dhs-24	WBGene00000987;	Y60A3A.10.2;	3.28333	12.7567	9.94333	3.91333	4.32333	7.085	415.849	1.73902	1.43128e-05	0.000236589	390.221	-1.31898	0.00706789	0.0360442	307.721	0.643324	0.281609	0.59883	343.524	1.43629	0.00372658	0.0371741	194.275	0.380417	0.480834	0.845185
IV:5604730:5607729	fkh-7	WBGene00001439;WBGene00001439;WBGene00001439;WBGene00001439;	F26D12.1e;F26D12.1i;F26D12.1n;F26D12.1o;	3.3	9.24333	4.52667	5.02	6.91667	12.955	207.969	1.73325	1.80485e-08	5.41621e-07	156.128	0.0569658	0.851355	0.9374	306.677	0.988934	0.0509197	0.219988	115.523	0.568787	0.0873834	0.325312	138.914	1.18687	0.00553764	0.10232
IV:2798439:2801438	Y54G2A.10	WBGene00021875;	Y54G2A.10b;	0.496667	1.75	0.853333	1.53333	2.17	3.92	16.8688	1.73062	0.00687432	0.0454987	19.5199	0.978616	0.187222	0.411224	48.3975	0.781119	0.107017	0.35045	9.66836	0.652576	0.445598	0.73589	19.8218	2.25489	0.000679425	0.0244388
IV:6093911:6096910	lag-1	WBGene00002245;	K08B4.1c;	2.13333	8.26333	7.49333	3.19333	5.27333	6.115	384.262	1.72808	2.36216e-06	4.70932e-05	422.45	-1.14142	0.0537163	0.174871	451.984	0.0211416	0.971251	0.989971	348.673	1.60712	1.70609e-05	0.000408482	274.844	1.32021	0.00114862	0.0360071
V:11605025:11608024	F35B12.3	WBGene00009383	F35B12.3	1.65333	6.25667	3.36667	4.53	4.49	6.445	88.4806	1.72725	0.000417696	0.00454941	94.9398	0.495697	0.210528	0.442906	128.998	0.452489	0.261366	0.576563	55.3367	0.838782	0.0706732	0.289965	67.2386	1.44373	4.24745e-05	0.00292569
IV:7518866:7521865	R05G6.10	WBGene00019902;	R05G6.10a;	2.51333	9.55	5.98333	5.47333	4.04	7.17	274.246	1.7252	1.43619e-08	4.4317e-07	285.162	-0.084828	0.882533	0.953271	258.759	0.712613	0.0578115	0.239028	193.583	1.09954	0.065373	0.275874	146.33	0.683467	0.0638805	0.393242
X:6278516:6281515	col-166	WBGene00000739;	T07H6.3.3;	0.316667	1.03667	1.46333	0.266667	0.326667	0.93	15.6642	1.72387	0.00332454	0.0254072	21.0784	-2.66748	7.69373e-05	0.000755916	14.297	1.60672	0.0592342	0.242615	19.959	2.22016	0.00090895	0.0120667	6.65281	0.0924305	0.90745	1
V:13989383:13992382	ric-7	WBGene00010259;	F58E10.1c;	2.03	7.55333	10.8467	3.21333	1.03667	8.33	118.314	1.72317	0.00379523	0.0282511	185.453	-1.73196	0.000816338	0.00587618	108.143	3.08982	0.000107303	0.00172566	155.117	2.27372	2.1853e-05	0.000508077	36.1539	-1.03808	0.161969	0.593215
V:16308305:16311304	oac-7	WBGene00007835	C31A11.7	0.52	1.93	0.486667	4.64333	0.54	4.835	79.0034	1.7154	0.00282917	0.0222672	182.421	3.39089	1.06396e-09	2.63158e-08	153.738	3.07662	8.13458e-16	6.99475e-14	32.2406	-0.314417	0.692792	0.879605	33.2205	0.0558368	0.92584	0.984745
V:9034736:9037735	srsx-34	WBGene00016093;	C25E10.3a;	0.883333	3.29	1.41333	1.98667	1.26333	1.855	114.08	1.71393	0.000747394	0.00748275	99.9358	0.57685	0.171253	0.387598	87.5166	0.454386	0.160215	0.442163	61.9139	0.488418	0.327959	0.641155	56.7875	0.505113	0.169583	0.604661
I:6293758:6296757	pnk-1	WBGene00004068;	C10G11.5c.2;	0.403333	1.43667	1.67667	0.773333	0.576667	0.82	34.5286	1.70695	0.000597056	0.00616886	49.5031	-1.05846	0.0860942	0.24485	26.894	0.465369	0.43331	0.73814	38.0348	1.94451	0.00314627	0.0325022	17.3875	0.522151	0.364104	0.783556
X:10223026:10226025	C14H10.3	WBGene00007593;	C14H10.3b.2;	0.133333	0.466667	0.466667	0.216667	0.41	0.19	25.7927	1.69078	0.000851203	0.00830933	31.9971	-1.11647	0.049233	0.163794	31.4508	-1.25682	0.190124	0.487818	25.6708	1.74563	0.00257428	0.0275624	23.2844	1.7315	0.023863	0.240422
IV:7475845:7478844	F55G1.9	WBGene00018904;	F55G1.9.1;	27.8567	105.06	29.25	45.5433	30.2933	71.65	1756.79	1.69014	3.36265e-09	1.17604e-07	1078.74	0.694614	0.00256983	0.0154778	1328.1	1.11533	1.87974e-08	7.0573e-07	772.768	-0.116449	0.47786	0.757729	762.577	0.112632	0.422748	0.819141
V:18558806:18561805	ttr-26	WBGene00013079;	Y51A2D.11.2;	9.80667	36.7667	16.7033	18.7667	29.8633	46.565	259.713	1.6899	0.00358838	0.0269564	210.818	0.233945	0.3645	0.615106	450.879	0.57038	0.0908217	0.31814	146.685	0.55394	0.206469	0.516287	219.29	1.60958	2.18937e-05	0.00170526
II:14492952:14495951	cysl-2	WBGene00010759;	K10H10.2.2;	65.24	245.403	44.8767	337.347	80.7667	327.18	4747.84	1.68782	1.8811e-05	0.000302228	6444.48	2.95945	8.79698e-31	1.14473e-28	5783.43	1.88936	4.25263e-17	4.0667e-15	1748.02	-0.719979	0.0191927	0.123834	2206.64	0.295912	0.229471	0.671314
IV:12987956:12990955	K10D11.6	WBGene00010750	K10D11.6	2.84	10.6567	2.26333	2.02333	1.95	3.545	319.265	1.6856	4.03144e-13	2.38219e-11	109.17	-0.105107	0.724178	0.874101	132.023	0.76879	0.0216341	0.122568	124.15	-0.524074	0.039184	0.200794	111.862	-0.565907	0.0267043	0.254564
II:14850930:14853929	R05H10.1	WBGene00011042	R05H10.1	3.56	13.13	5.73667	9.91667	4.99667	9.8	169.637	1.68475	0.00311567	0.0241002	169.707	0.890167	0.0487234	0.162409	153.699	0.911939	0.0380586	0.180757	92.6285	0.464038	0.347787	0.659015	85.0969	0.483563	0.0781478	0.432751
III:10328293:10331292	nex-2	WBGene00003589;	T07C4.9b.2;	1.29667	4.76	9.08	1.59667	1.44	5.97	166.721	1.68456	0.000117036	0.00152113	310.895	-2.47454	1.01894e-05	0.000125315	190.351	1.98803	1.02982e-07	3.31235e-06	275.63	2.63329	5.30741e-07	1.86292e-05	72.8988	0.126792	0.772226	0.951087
X:6204906:6207905	mtp-18	WBGene00077690;	T13C5.8.2;	1.80333	6.51333	7.24333	7.56	5.18333	6.725	49.1517	1.68278	0.00125582	0.0115632	95.5333	0.147343	0.790188	0.908551	76.3659	0.272524	0.432714	0.737932	52.0972	1.8539	0.000461615	0.00689625	41.0992	1.58411	0.000440929	0.017752
X:11732199:11735198	D1053.3	WBGene00008368	D1053.3	4.13333	15.2433	6.15333	11.3467	5.37667	17.705	267.94	1.68067	1.42255e-07	3.65228e-06	261.978	0.951	5.26735e-05	0.000536423	307.138	1.61835	9.30286e-06	0.00020059	142.074	0.385314	0.211187	0.521227	129.54	0.385603	0.261519	0.696885
X:12439217:12442216	T18D3.7	WBGene00011824;	T18D3.7c.1;	0.876667	3.02333	2.90333	1.07333	1.28333	2.905	31.03	1.68028	0.00719612	0.0471522	33.6818	-1.42668	0.00305115	0.0179071	33.9586	1.17149	0.112476	0.35971	29.3068	1.63409	0.000650835	0.00914372	16.3406	0.605443	0.37054	0.787349
I:1230893:1233892	herc-1	WBGene00021685;	Y48G8AL.1b;	3.63	13.5433	14.3933	5.65	3.4	8.4	594.351	1.67955	6.0102e-07	1.36028e-05	744.123	-1.30937	0.00118204	0.00804151	393.362	1.16004	0.000865753	0.0100064	614.549	1.80539	7.6102e-09	3.94929e-07	240.207	-0.113307	0.720755	0.935783
V:9121989:9124988	F21C10.11	WBGene00017660;	F21C10.11a;	23.1867	81.39	3.72333	32.6167	41.5867	203.755	73.7329	1.67735	4.35076e-07	1.01494e-05	25.8704	3.47653	6.42396e-08	1.22432e-06	169.324	2.19786	6.34946e-09	2.55476e-07	18.9381	-3.13857	6.79863e-07	2.33348e-05	45.9226	0.971218	0.0117782	0.161488
II:5697470:5700469	C25H3.10	WBGene00016119;	C25H3.10a;	5.60667	20.82	13.5467	27.1967	10.1867	24.09	350.687	1.67603	1.54066e-07	3.9291e-06	586.855	1.09129	0.000858766	0.00612139	446.433	1.12239	0.0010861	0.012013	250.052	1.06577	0.000601099	0.00856142	206.461	0.851133	0.00414568	0.0854887
IV:16167631:16170630	gln-3	WBGene00001604;	Y105C5B.28c.3;	1.1	3.93	9.77	1.02667	2.38667	13.305	56.9097	1.67427	0.00309078	0.02394	131.448	-3.3083	3.46439e-18	1.97918e-16	169.976	2.44023	0.000477607	0.00605168	120.506	3.03362	6.28568e-18	1.03295e-15	38.7135	1.16019	0.0437199	0.327067
I:7403450:7406449	C15A11.7	WBGene00007599;	C15A11.7a;	1.92333	6.93333	4.59	6.72333	3.28667	6.94	205.308	1.67018	0.000107482	0.00141949	283.065	0.644897	0.0504673	0.166939	232.499	0.93796	0.00803512	0.0597243	147.194	1.07078	0.00700211	0.060025	117.824	0.784882	0.00652936	0.112437
V:13012644:13015643	F15B9.6	WBGene00008850	F15B9.6	1.47	5.36	2.09667	9.52	2.27333	16.33	146.126	1.66632	1.77979e-05	0.000287766	275.189	2.24928	9.47281e-18	5.17207e-16	356.909	2.74968	5.19637e-29	9.80642e-27	76.8747	0.345532	0.236551	0.551173	78.2616	0.620237	0.0250655	0.247757
V:1208851:1211850	Y50D4A.1	WBGene00021735;	Y50D4A.1b;	1.74667	6.35667	5.99333	2.17667	1.71333	3.705	247.95	1.66523	4.67753e-07	1.07889e-05	269.622	-1.3842	0.000225733	0.00194388	162.673	0.992733	0.0207821	0.119391	233.256	1.61246	2.68584e-07	1.00045e-05	103.539	-0.0373467	0.928243	0.985471
V:13746853:13749852	F35E12.10	WBGene00009434;	F35E12.10.2;	9.63333	35.8167	13.2067	26.5067	5.52	39.545	972.248	1.66456	4.43542e-07	1.0324e-05	932.834	1.09172	0.0336617	0.123254	840.944	2.67778	6.98535e-07	1.93458e-05	494.122	0.252521	0.603933	0.834908	322.356	-0.819111	0.0267296	0.254564
I:7233884:7236883	wago-1	WBGene00011061;	R06C7.1.2;	15.2633	55.6067	74.66	14.5	14.44	49.29	3256.33	1.66294	3.5177e-05	0.000530944	4362.36	-2.30089	5.13164e-34	8.34712e-32	2756.63	1.71076	0.00286973	0.0266703	4023.14	2.11188	7.70898e-11	5.64943e-09	1322.57	-0.122263	0.867963	0.974922
X:13414578:13417577	C29F7.2	WBGene00007811;	C29F7.2a;	65.52	242.18	62.8933	83.24	51.72	144.12	5386.7	1.66228	3.61456e-08	1.02436e-06	2792.15	0.466371	0.0130696	0.0593389	3311.43	1.35523	6.53884e-14	4.71084e-12	2306.28	-0.244763	0.0658604	0.277074	2032.51	-0.353267	0.00185516	0.0494978
X:11271770:11274769	ifa-1	WBGene00002050;	F38B2.1c.3;	16.8833	62.1033	60.4067	16.9367	26.0667	67.17	2075.65	1.65704	2.56513e-07	6.26313e-06	2165.63	-1.78538	0.000160502	0.00144158	2405.74	1.29093	7.36296e-05	0.0012428	1995.61	1.64561	2.70527e-08	1.23024e-06	1107.39	0.601329	0.0462765	0.337588
III:5579844:5582843	F56D2.5	WBGene00018966	F56D2.5	6.03	22.1333	8.4	43.4433	6.14	43.48	695.84	1.65674	6.73914e-12	3.41078e-10	1404.68	2.46913	3.06631e-12	1.02311e-10	1092.65	2.69909	8.70692e-28	1.57352e-25	356.08	0.260066	0.486847	0.763953	297.227	0.0164076	0.934146	0.986437
I:1939853:1942852	Y51F10.4	WBGene00021765;	Y51F10.4d;	2.04	7.26333	5.16667	8.12	4	11.51	71.2317	1.65589	2.18761e-06	4.38422e-05	111.732	0.69841	0.0552254	0.178027	120.492	1.48769	0.0156546	0.0980426	54.9395	1.20694	0.00859108	0.0693022	45.727	1.01096	0.0339314	0.285428
III:9712429:9715428	ncx-6	WBGene00003571	C07A9.4	1.26667	4.59667	2	2.52667	1.02333	3.04	145.486	1.65567	6.11752e-14	3.90686e-12	121.866	0.399381	0.199085	0.428003	96.3715	1.4796	9.54058e-05	0.00155308	81.3916	0.485143	0.0615535	0.265601	55.6112	-0.331315	0.340272	0.76514
II:8624228:8627227	sptf-2	WBGene00011926	T22C8.5	2.57333	9.28	3.09	7.64333	3.39667	9.235	75.6789	1.6498	3.28532e-08	9.33364e-07	74.8696	1.36685	0.00045658	0.0035589	80.459	1.38662	0.00135901	0.0145559	36.464	0.0886149	0.857953	0.950535	37.4672	0.407565	0.295538	0.729335
III:7186931:7189930	F37C12.10	WBGene00018153	F37C12.10	3.16333	11.5133	4.39667	6.50667	5.78667	17.29	64.585	1.64863	2.10864e-05	0.000333266	52.2454	0.617802	0.149522	0.355413	100.164	1.48089	2.97763e-05	0.00056796	33.5355	0.294359	0.558708	0.809154	39.2043	0.893021	0.0355543	0.293455
IV:7790676:7793675	C33H5.13	WBGene00016379;	C33H5.13c;	2.60667	8.83	4.58	3.14667	4.14	4.075	33.6181	1.64676	0.00042389	0.0046103	23.4337	-0.516694	0.436248	0.678096	26.4821	-0.114859	0.861679	0.951645	20.3281	0.659189	0.202654	0.512134	19.2071	0.737418	0.246848	0.685464
II:14778540:14781539	Y54E2A.8	WBGene00013193;	Y54E2A.8b;	2.57667	9.42	9.76	4.01	3.13333	8.075	149.323	1.64577	0.00107411	0.0101176	183.93	-1.2542	0.000537599	0.00410838	138.271	1.31272	0.00135192	0.0145165	151.524	1.73553	0.000112976	0.00211264	69.6649	0.253893	0.612232	0.898739
II:12896742:12899741	clec-64	WBGene00009395	F35C5.7	1.47667	5.35	0.98	0.44	1.03667	2.5	110.789	1.64552	2.44577e-05	0.000381716	23.9982	-1.16356	0.0124887	0.0572562	56.0727	1.19977	0.00379074	0.0331989	40.8244	-0.800831	0.0432438	0.214019	39.7416	-0.549911	0.160973	0.592205
IV:8507054:8510053	tag-77	WBGene00006450;WBGene00006450;	C28C12.10c;C28C12.10d;	0.873333	3.04667	2.09667	0.683333	0.64	2.66	168.49	1.64467	0.00354404	0.02669	130.749	-1.6354	0.00946461	0.0457375	136.806	2.10657	0.00672123	0.0519125	128.24	1.16826	0.0807548	0.312117	61.9107	-0.482421	0.451529	0.83293
II:5767445:5770444	ifb-1	WBGene00002053;	F10C1.2a.2;	23.5033	84.25	117.723	13.2067	31.59	87.185	3256.78	1.64192	2.05754e-05	0.00032691	4216.08	-3.11783	3.64713e-21	2.653e-19	3525.44	1.40108	0.000206101	0.00301862	4168.64	2.15505	6.21548e-11	4.61733e-09	1629.34	0.418448	0.188343	0.626067
V:11603064:11606063	dhs-20	WBGene00000983	F35B12.2	3.83333	13.9133	5.66333	9.96	6.33	12.83	352.386	1.64167	5.21267e-14	3.37601e-12	338.926	0.876848	7.21127e-06	9.2089e-05	380.832	0.902062	2.06931e-05	0.000411259	190.279	0.379635	0.0926707	0.336776	198.987	0.713481	0.000191711	0.00956243
V:13952777:13955776	swt-6	WBGene00011190;	R10D12.9.1;	4.62667	16.8033	0.663333	1.24667	0.496667	0.71	207.014	1.63921	2.38443e-07	5.84681e-06	18.9608	1.02466	0.0703888	0.211945	10.7673	0.593178	0.536111	1	54.2214	-3.11808	3.55888e-15	4.36154e-13	48.2211	-3.47601	8.65705e-12	2.57815e-09
V:8241399:8244398	C16D9.4	WBGene00015859	C16D9.4	11.55	42.2733	10.99	27.1567	13.1867	28.255	892.676	1.63891	2.02951e-05	0.000322904	698.671	1.37225	2.1132e-12	7.21538e-11	687.742	0.982745	6.13293e-05	0.0010685	385.233	-0.25781	0.241202	0.556099	407.836	0.178763	0.425767	0.821389
III:728922:731921	pat-12	WBGene00003936;WBGene00003936;	T17H7.4f.6;T17H7.4l.4;	0.59	2.00333	0.58	1.25667	0.89	1.35	66.9437	1.63785	2.60262e-06	5.1263e-05	51.864	1.18868	0.111159	0.291108	59.7445	0.554823	0.242379	0.555419	29.923	-0.151657	0.818261	0.934294	36.3653	0.618514	0.186367	0.62475
V:14097169:14100168	D1086.2	WBGene00008389;WBGene00008389;	D1086.2a;D1086.2b;	0.66	2.01333	0.923333	2.06	0.54	1.64	18.841	1.63627	0.00275117	0.0217834	23.2555	1.34486	0.0111217	0.0521527	14.3771	1.7653	0.0217506	0.122999	10.3562	0.417104	0.515128	0.781664	7.24189	-0.331112	0.678197	1
V:13774251:13777250	F53C11.1	WBGene00009971;	F53C11.1a;	11.9167	42.79	8.87667	21.81	12.39	25.645	1188.29	1.63122	3.38081e-10	1.36225e-08	726.194	1.38657	7.5362e-06	9.58829e-05	814.005	0.914396	0.00157316	0.0163408	461.814	-0.629767	0.0821051	0.315449	519.3	0.0417157	0.864504	0.974359
II:6281886:6284885	F13H8.1	WBGene00017434;WBGene00017434;	F13H8.1a;F13H8.1b;	6.93	24.3767	12.1533	26.4533	7.00667	23.635	314.973	1.63119	3.5355e-16	2.84416e-14	425.463	1.20907	1.96867e-09	4.68145e-08	294.142	1.67626	6.94919e-13	4.57381e-11	190.273	0.639037	0.0119924	0.0885733	136.415	0.0150059	0.947704	0.990276
II:5862682:5865681	tag-234	WBGene00018874;WBGene00018874;WBGene00018874;	F55C12.7.1;F55C12.7.2;F55C12.7.3;	32.6633	120.51	35.0067	149.9	44.6167	208.1	681.671	1.62876	1.81049e-09	6.62028e-08	931.058	2.1549	1.25557e-37	2.49231e-35	1065.49	2.11148	1.44504e-19	1.67475e-17	315.017	-0.0653145	0.772502	0.915289	347.172	0.446767	0.0579183	0.375329
X:13408145:13411144	cyp-13B1	WBGene00008519	F02C12.5	0.873333	3.1	0.973333	1.07667	1.23667	3.21	90.5919	1.62858	2.10342e-07	5.21961e-06	50.4754	0.210221	0.489877	0.721535	100.493	1.31724	0.0030754	0.0281955	42.5005	-0.0199719	0.953021	0.98323	47.0496	0.49585	0.153523	0.579062
IV:1039509:1042508	Y55F3AM.11	WBGene00021928	Y55F3AM.11	4.27	15.3133	5.30667	7.61667	4.29	7.11	260.847	1.628	9.37558e-16	7.28657e-14	187.097	0.589631	0.00464981	0.0254945	156.128	0.639465	0.0395696	0.185782	128.877	0.124416	0.565539	0.812805	112.03	-0.00779888	0.974033	0.995803
IV:2852839:2855838	clec-85	WBGene00021872;	Y54G2A.6a;	49.03	176.87	4.24333	4.65667	24.44	48.895	2564.25	1.62653	3.78867e-28	6.83959e-26	108.25	0.18847	0.440519	0.681782	846.578	0.906031	0.000925684	0.0105337	652.173	-3.73419	1.77482e-87	6.41657e-84	827.257	-1.01195	4.10953e-12	1.30035e-09
V:2463080:2466079	F56A4.10	WBGene00018918;	F56A4.10a;	1.67333	5.89	4.01	10.25	7.34667	19.78	143.827	1.62131	9.64593e-11	4.157e-09	298.355	1.43268	9.80768e-13	3.45452e-11	502.562	1.32223	2.93508e-08	1.03799e-06	106.746	1.08939	4.90064e-05	0.00103108	168.663	2.14454	8.14788e-17	4.34217e-14
X:11679481:11682480	T04F8.7	WBGene00011445;	T04F8.7a;	9.10667	32.55	11.11	35.5233	7.23	33.375	585.872	1.62125	9.77614e-15	6.77153e-13	717.546	1.74781	2.03351e-28	2.45521e-26	537.189	2.11185	2.01268e-09	8.84955e-08	287.57	0.0953495	0.657536	0.864336	227.712	-0.331734	0.238047	0.677655
IV:655839:658838	K11H12.8	WBGene00019664;	K11H12.8d;	7.73333	27.6633	28.1133	4.74333	3.78667	8.62	124.196	1.61928	1.96995e-05	0.000314958	120.853	-2.51592	2.75743e-08	5.61324e-07	40.5668	1.0274	0.409153	0.719543	122.4	1.65556	5.83117e-06	0.00015713	39.5323	-1.08954	0.209159	0.652874
IV:9667805:9670804	nhr-34	WBGene00003627;	F58G6.5d;	2.19667	7.69333	5.71667	4.43333	2.02667	3.475	304.065	1.61704	0.0005869	0.00607159	336.044	-0.329347	0.418106	0.663188	171.714	0.722198	0.0961518	0.329317	240.6	1.21983	0.00304251	0.0317146	125.639	-0.142301	0.692028	0.926964
X:1717069:1720068	fbxa-53	WBGene00017226	F07G6.7	1.18333	4.13667	1.22333	2.28	1.29	2.645	66.1374	1.61484	4.20162e-05	0.000620287	47.4624	0.969597	0.00573005	0.0301946	48.0483	0.914766	0.109233	0.354509	30.195	-0.124379	0.771847	0.914792	29.962	0.115883	0.804684	0.960739
II:3752421:3755420	T24E12.5	WBGene00020774	T24E12.5	0.553333	1.94	0.07	0.276667	0.156667	3.845	75.1399	1.6053	3.84648e-05	0.000574142	10.5078	2.2937	0.0339246	0.123965	104.088	4.6488	4.24749e-19	4.70322e-17	19.5412	-3.47968	2.10059e-05	0.000490484	20.6903	-1.92866	0.00165	0.0456584
III:941970:944969	fbxa-59	WBGene00020455	T12B5.8	4.35333	15.4133	6.41333	15.07	4.40667	25.645	230.76	1.60479	7.09765e-05	0.000988026	277.369	1.31032	2.16181e-08	4.48505e-07	323.779	2.44867	4.76374e-22	6.51197e-20	127.135	0.38231	0.194841	0.502483	101.262	0.0156964	0.960589	0.991584
V:11513238:11516237	C55A6.6	WBGene00008335	C55A6.6	2.26	7.85333	2.70667	3.28	2.44667	4.83	112.962	1.60475	3.11834e-07	7.43183e-06	72.0767	0.353165	0.279963	0.52763	82.1904	0.890887	0.0110744	0.0761684	55.5891	0.0754513	0.840993	0.944049	51.4984	0.120896	0.743339	0.943785
V:14803376:14806375	rin-1	WBGene00008183;	C48G7.3i;	1.79	6.38333	6.25333	3.59667	1.97667	2.36	582.857	1.60248	0.00141153	0.0127264	747.496	-0.721872	0.0369575	0.13196	323.633	0.154724	0.710946	0.89141	559.742	1.58914	0.00169716	0.0199359	262.741	0.0932779	0.858935	0.972981
IV:2566868:2569867	Y69A2AR.25	WBGene00022096	Y69A2AR.25	2.89333	10.0467	4.62	6.48333	1.97667	2.98	168.92	1.59572	0.00043118	0.00467407	155.26	0.564312	0.0346603	0.125887	66.3253	0.508131	0.238765	0.550449	97.0658	0.474131	0.184579	0.488517	61.7164	-0.579422	0.136201	0.547806
III:7563848:7566847	ttr-8	WBGene00020049	R13A5.6	23.21	80.0733	39.5967	57.5733	23.6167	47.23	414.852	1.59331	0.00659042	0.0439075	410.804	0.629809	0.028794	0.109239	288.426	0.899326	0.00253137	0.0240881	245.439	0.544207	0.0739905	0.296871	184.734	0.0431581	0.868128	0.974922
II:5862695:5865694	tag-234	WBGene00018874;	F55C12.7.4;	9.53667	33.29	9.82667	31.22	8.46	39.245	86.6284	1.59012	0.00206742	0.0173434	90.1183	1.80194	2.36474e-05	0.000263633	90.6317	2.07441	0.00105903	0.0117625	38.9817	-0.205646	0.718271	0.891537	36.3593	-0.12717	0.840092	0.969059
III:2209920:2212919	C39B5.14	WBGene00189950;WBGene00189950;	C39B5.14.1;C39B5.14.2;	0.476667	1.49333	0.463333	2.28333	0.43	2.17	25.2256	1.58862	0.000851337	0.00830933	39.2106	2.59087	1.73084e-08	3.66006e-07	31.5685	2.46306	0.000102551	0.00165926	11.1521	-0.268455	0.701832	0.883635	10.4685	-0.176095	0.805473	1
X:7328318:7331317	ttr-59	WBGene00020339;	T08A9.11b;	21.4833	74.02	40.16	56.1267	18.9833	43.88	735.86	1.58828	0.00658527	0.0439024	786.265	0.576937	0.090635	0.253074	484.375	1.12677	0.00229051	0.0221821	462.603	0.682761	0.0862442	0.32328	305.716	-0.172904	0.591554	0.891156
IV:1556553:1559552	Y41D4B.18	WBGene00021520	Y41D4B.18	1.53667	5.38333	1.26	18.3067	1.57	13.07	125.919	1.58496	1.44702e-05	0.000238846	396.03	3.95559	4.49853e-80	3.76318e-77	242.789	2.99683	2.93639e-14	2.17426e-12	52.0139	-0.494391	0.230821	0.545184	55.6481	0.0125443	0.974952	0.996184
V:6650853:6653852	T10H9.8	WBGene00044779	T10H9.8	9.53333	32.6467	16.64	29.9133	10.8267	24.195	248.834	1.58398	0.003205	0.0246632	291.085	0.952933	0.0130062	0.05912	210.007	1.10011	0.0155729	0.0976742	149.807	0.574244	0.189739	0.49618	117.879	0.198578	0.524916	0.864872
III:123278:126277	C29F9.3	WBGene00016218;WBGene00016218;	C29F9.3a.1;C29F9.3b;	7.87	29.7967	8.59	39.0133	6.89667	48.755	433.176	1.58338	1.17538e-07	3.04154e-06	608.938	2.29828	3.95512e-12	1.30113e-10	552.081	2.88339	1.05375e-19	1.22793e-17	197.753	-0.175337	0.654726	0.86342	163.633	-0.492029	0.135534	0.546289
V:10159662:10162661	C51E3.10	WBGene00008255;	C51E3.10c;	16.2567	56.11	11.81	16.6467	14.0367	33.99	311.061	1.58029	1.77708e-15	1.33584e-13	129.847	0.581078	0.0159774	0.0697687	205.69	1.16561	2.57246e-05	0.000496	122.383	-0.683211	0.00231873	0.025506	128.895	-0.195045	0.393706	0.801542
V:5593115:5596114	crn-2	WBGene00000795	CD4.2	18.51	64.5733	26.3167	229.69	20.63	224.815	1128.75	1.57871	1.90961e-31	4.01666e-29	3834.89	3.19493	4.69479e-162	1.22185e-158	2956.81	3.35099	2.66462e-50	1.53576e-47	613.907	0.312984	0.0187696	0.122194	525.918	0.146771	0.244493	0.683066
IV:5654411:5657410	skn-1	WBGene00004804;	T19E7.2d.1;	5.00333	17.42	16.4167	6.83333	1.85667	16.78	798.507	1.5786	0.000279108	0.00320529	880.902	-1.23419	0.0301544	0.113082	574.844	3.05421	2.21013e-18	2.31034e-16	750.689	1.52282	2.71894e-09	1.55208e-07	240.37	-1.45996	9.90782e-06	0.000864841
I:7771934:7774933	adr-1	WBGene00000079;WBGene00000079;	H15N14.1d;H15N14.1f;	1.59	5.41	5.09	2.04667	1.86333	2.675	313.626	1.57744	0.000135023	0.00171411	340.908	-1.26134	0.0063737	0.033029	210.295	0.424209	0.376346	0.692536	293.082	1.51068	0.000398055	0.00607643	150.324	0.227009	0.645793	0.911229
II:13071993:13074992	F42G4.5	WBGene00009642;	F42G4.5b;	3.04667	10.43	6.92	6.73667	5.06	10.2	166.604	1.57546	1.55182e-06	3.21397e-05	181.937	0.0156406	0.942675	0.978897	191.136	0.935417	0.00531552	0.0431794	121.859	1.00626	1.12047e-05	0.000280985	98.095	0.730847	0.00429054	0.0869747
V:13742805:13745804	F35E12.9	WBGene00009433;	F35E12.9c;	3.91	13.4333	5.56667	21.25	4.45667	20.385	337.957	1.57536	4.41782e-05	0.000648863	566.613	2.01097	1.84508e-15	8.52841e-14	445.381	2.08343	2.38383e-08	8.63075e-07	183.704	0.306856	0.370488	0.678483	159.602	0.179658	0.626648	0.903671
V:15394205:15397204	cyb-3	WBGene00000868;	T06E6.2a.2;	5.04667	17.5633	15.57	5.55667	5.08667	12.005	447.731	1.57497	0.00739	0.0480927	445.334	-1.43761	3.67978e-05	0.00038895	332.555	1.14308	0.000217322	0.00313729	401.703	1.42877	0.0010113	0.0132151	197.286	-0.014015	0.975656	0.996309
V:776071:779070	R09E12.9	WBGene00044514	R09E12.9	2.26	7.50333	1.46333	4.15333	1.27667	2.605	38.6141	1.57458	0.000403419	0.00441278	23.6353	1.63893	0.00227234	0.0139925	15.364	1.05052	0.205597	0.507464	14.5575	-0.860969	0.154172	0.447904	13.2593	-0.864134	0.175703	1
V:2323653:2326652	pud-3	WBGene00017501;	F15E11.15.2;	15.2867	52.9067	3.82	8.40333	18.4833	185.045	459.092	1.57432	0.00668225	0.0443901	86.6733	1.25868	0.000985026	0.0069058	1210.45	3.22014	1.02553e-27	1.83777e-25	134.695	-2.2736	3.76236e-06	0.000107104	223.859	0.266325	0.511703	0.859592
II:15110668:15113667	Y53F4B.39	WBGene00013176;	Y53F4B.39a.2;	5.93	20.3433	23.57	9.34667	6.27	18.03	470.949	1.57087	3.22161e-14	2.12247e-12	633.361	-1.27529	9.44193e-05	0.000907628	418.173	1.4389	2.82666e-05	0.0005411	518.178	1.81468	8.03424e-20	1.69706e-17	213.399	0.0571364	0.850213	0.970435
V:13671097:13674096	F58G11.4	WBGene00010282;	F58G11.4a;	0.463333	1.53	1.08333	0.85	0.756667	1.115	40.0537	1.5707	0.000337564	0.00376793	41.8057	-0.268934	0.510962	0.736735	38.8831	0.531779	0.453153	0.751576	30.3452	1.07844	0.0322261	0.176527	23.2926	0.704767	0.278817	0.713099
IV:9592167:9595166	spp-18	WBGene00005003;WBGene00005003;	F27C8.4a.1;F27C8.4a.2;	22.7867	77.68	20.8867	36.2733	20.2467	59.86	464.143	1.55869	1.84834e-07	4.63137e-06	280.844	0.862876	0.000362127	0.00293396	361.853	1.48327	4.2949e-07	1.23936e-05	203.431	-0.341944	0.258637	0.575864	195.718	-0.169949	0.557131	0.875989
V:18123875:18126874	fbxa-210	WBGene00012565;	Y37H2A.5b;	0.68	2.21333	1.34333	1.51667	1.31333	0.64	50.093	1.55858	0.00737441	0.0480321	54.5244	0.236706	0.656207	0.833525	40.4677	-1.17461	0.197273	0.497382	34.7432	0.871154	0.0597728	0.261058	33.8387	1.01729	0.151923	0.577005
V:4907368:4910367	ugt-13	WBGene00019232	H23N18.1	18.66	63.3433	28.8667	51.8567	12.01	26.605	1887.1	1.55493	7.41585e-07	1.65392e-05	1997.12	0.935889	0.00535065	0.0285356	865.785	1.01551	0.00983539	0.0698434	1082.34	0.41745	0.186114	0.4912	692.043	-0.65031	0.0316439	0.275633
I:9778787:9781786	gpx-1	WBGene00009165;	F26E4.12.1;	17.3367	58.85	21.5767	33.42	20.0533	51.405	494.38	1.55152	4.01182e-06	7.57029e-05	387.726	0.696322	0.0220819	0.0893616	449.707	1.21286	0.000222851	0.00319851	254.869	0.131144	0.730174	0.896831	240.058	0.217903	0.46842	0.840237
III:6721045:6724044	F37A4.2	WBGene00018132;	F37A4.2.2;	5.88	19.5667	11.7	7.33	13.19	8.38	167.827	1.5496	0.000238011	0.00279696	134.947	-0.615056	0.119465	0.306592	161.548	-0.859389	0.205041	0.506714	114.973	0.83376	0.0450493	0.219473	124.014	1.19441	0.00527102	0.0987451
IV:3304398:3307397	W08E12.2	WBGene00021083	W08E12.2	4.08333	13.1833	3.32	10.54	2.80333	11.54	37.6954	1.54922	0.000161003	0.00198993	32.0185	1.82715	0.000163467	0.00146476	30.4469	2.11408	0.00045399	0.00579027	15.628	-0.55563	0.383139	0.689142	14.197	-0.571785	0.338866	1
IV:11910505:11913504	VZK822L.2	WBGene00012163;	VZK822L.2.1;	4.62	15.2467	6.50333	6.54333	5.34667	10.715	46.6357	1.54908	0.00207088	0.0173598	32.5961	0.0778018	0.869829	0.946967	38.7384	0.901144	0.0650764	0.258235	25.7132	0.31075	0.551998	0.805512	23.0594	0.265701	0.593379	0.891756
II:9196768:9199767	let-23	WBGene00002299;	ZK1067.1a;	0.3	0.98	0.643333	0.453333	0.703333	0.595	83.2479	1.54812	0.00141642	0.012755	76.7284	-0.474626	0.320893	0.570495	90.1226	-0.410729	0.663507	0.870799	60.7725	0.971504	0.0704545	0.28956	62.709	1.23203	0.0622595	0.388309
I:12973683:12976682	gale-1	WBGene00008132;	C47B2.6a;	60.7333	207.78	52.8767	52.8433	64.88	73.46	4732.39	1.54789	5.57927e-07	1.27406e-05	2021.15	0.0511641	0.756862	0.89166	2608.45	0.0568917	0.796107	0.926899	2059.98	-0.38433	0.0264867	0.154026	2187.14	0.080511	0.618573	0.900814
II:4676526:4679525	T05A7.1	WBGene00020219	T05A7.1	12.27	41.1933	11.0433	16.2067	9.34	20.04	532.031	1.54728	0.00103993	0.00984007	289.481	0.643258	0.0232979	0.0929969	290.522	0.997686	0.00777416	0.058129	233.194	-0.362344	0.319478	0.633697	210.492	-0.397454	0.276195	0.711426
IV:8128732:8131731	F42G8.10	WBGene00018361;	F42G8.10.2;	19.14	65.1767	106.963	19.1033	14.3067	51.77	691.039	1.54508	7.33229e-05	0.00101698	1090.8	-2.47262	1	1	520.893	1.80051	0.000158166	0.00240748	1002.54	2.28622	3.09285e-11	2.42202e-09	269.864	-0.439587	0.299925	0.73291
III:5555865:5558864	rpc-2	WBGene00017300;	F09F7.3.2;	14.5033	49.0333	61.24	17.9033	16.7067	35.565	3528.5	1.5424	2.09251e-08	6.16645e-07	4653.52	-1.72602	2.90656e-07	4.92622e-06	2836.68	1.01656	0.0373594	0.179571	4092.9	1.88497	4.43398e-19	8.29155e-17	1678.51	0.152471	0.705837	0.931013
V:16073824:16076823	F14H3.12	WBGene00008831	F14H3.12	3.61667	12.0367	2.5	4.62667	6.54	6.15	66.9012	1.54178	2.07424e-05	0.000329337	32.4727	0.994906	0.0221952	0.0896028	60.3298	-0.207264	0.59525	0.832865	26.3364	-0.76272	0.118944	0.388281	43.0292	0.890169	0.022459	0.232763
IV:15899726:15902725	Y105C5B.5	WBGene00013647;	Y105C5B.5a;	43.35	145.643	57.94	111.23	41.1233	118.37	804.746	1.54051	5.7133e-05	0.000817148	766.337	1.02901	1.54896e-05	0.000180145	672.709	1.45019	1.32036e-06	3.49339e-05	426.488	0.191506	0.428569	0.725209	355.319	-0.0619436	0.662077	0.916972
II:9801222:9804221	cyp-13A6	WBGene00011673	T10B9.3	0.336667	1.08667	0.386667	0.54	0.35	0.81	32.1123	1.54035	0.00426513	0.0310502	22.7188	0.535601	0.485371	0.718098	25.6229	1.18998	0.0497419	0.216269	16.3273	0.0652	0.942743	0.979341	14.6876	0.0289237	0.966973	1
IV:9163628:9166627	pcp-2	WBGene00003957	F23B2.12	37.2533	126.323	14.9367	11.1767	23.4233	33.57	8697.33	1.53886	6.58453e-12	3.3473e-10	1499.65	-0.360952	0.0355956	0.128428	3103.03	0.368463	0.263388	0.57839	2913.01	-1.50364	6.80289e-38	4.91894e-35	3180.74	-0.69015	4.11449e-09	8.08957e-07
III:1256915:1259914	fbxa-78	WBGene00022495	Y119D3B.19	1.74667	5.75	0.813333	0.616667	0.653333	1.885	74.7922	1.53883	0.00254886	0.0205044	13.8892	-0.34707	0.62885	0.8174	24.2693	1.59275	0.102726	0.341967	25.5551	-1.40517	0.0584169	0.256826	22.8164	-1.52525	0.0745088	0.423248
IV:8462317:8465316	str-176	WBGene00006220;	T01B11.5a;	2.90667	9.68	3.84667	7.00667	3.02667	5.125	292.892	1.53643	1.54812e-07	3.93937e-06	271.462	0.948506	0.00839155	0.0414499	190.087	0.641641	0.0635725	0.254541	156.274	0.203804	0.560386	0.809891	134.238	0.0420935	0.870686	0.97502
V:15814160:15817159	fbxa-69	WBGene00010018	F54B8.3	1.35	4.49	1.20667	2.81	1.35	3.34	96.5335	1.5354	1.84823e-07	4.63137e-06	71.9238	1.32049	0.000502674	0.00387435	75.3015	1.19673	0.00313958	0.0286362	42.5517	-0.368333	0.406241	0.707578	43.5791	-0.00474408	0.989811	0.99829
IV:3266178:3269177	clec-173	WBGene00044469	T26C12.6	77.8267	264.513	59.1567	71.08	75.1333	123.895	1861.79	1.53529	1.45751e-17	1.3156e-15	763.146	0.331685	0.0127887	0.0583007	1133.61	0.616012	0.00969346	0.0691117	766.229	-0.601704	3.97961e-07	1.45329e-05	829.628	-0.0427821	0.784763	0.954927
III:10237604:10240603	Y70G10A.3	WBGene00013499;	Y70G10A.3.3;	5.83333	19.55	8.07667	16.07	7.77667	15.895	918.674	1.53295	1.45509e-05	0.000240006	943.937	1.07128	1.61258e-07	2.86582e-06	845.935	0.907819	7.26551e-05	0.00123064	502.785	0.2675	0.272718	0.589336	482.293	0.398509	0.0550753	0.367368
V:16085072:16088071	F22B8.4	WBGene00009047	F22B8.4	1.21667	4.00333	0.593333	0.836667	1.75667	1.61	78.3833	1.53252	4.6695e-06	8.69679e-05	22.7427	0.564697	0.394932	0.642707	54.3278	-0.316364	0.64935	0.862926	27.663	-1.24387	0.0282609	0.161666	43.6039	0.539952	0.130326	0.539608
IV:11117924:11120923	enpl-1	WBGene00011480;	T05E11.3b.2;	57.5867	193.033	83.6633	63.3233	53.52	136.675	9346.43	1.53227	3.69618e-07	8.70938e-06	5971.65	-0.371945	0.262332	0.507141	6971.94	1.26041	0.000447381	0.00572997	5351.27	0.3834	0.282953	0.59922	4075.09	-0.115168	0.712878	0.932774
II:3321780:3324779	Y46D2A.2	WBGene00021590	Y46D2A.2	20.5333	68.9367	15.9067	18.0433	22.16	34.53	1620.91	1.5263	4.28189e-13	2.51077e-11	664.183	0.24168	0.0628147	0.195211	1057.54	0.526688	0.00139121	0.0148116	678.025	-0.559871	0.000354902	0.00551867	761.605	0.0954239	0.47697	0.844301
V:5029312:5032311	swt-7	WBGene00019645	K11D12.5	138.267	462.447	151.53	414.35	121.9	421.675	5577.6	1.52235	6.98599e-18	6.41209e-16	5713.78	1.52453	7.50347e-19	4.57692e-17	4809.66	1.67888	2.22009e-17	2.17172e-15	2721.13	-0.068481	0.659916	0.865416	2388.91	-0.18311	0.232208	0.674087
IV:9630208:9633207	mca-1	WBGene00003151;	W09C2.3c;	0.543333	1.78	1.44	0.976667	0.733333	1.635	156.708	1.51933	5.43668e-05	0.000781975	171.827	-0.468374	0.430175	0.67279	155.4	1.00486	0.0278541	0.146519	129.473	1.20244	0.024156	0.144709	84.2695	0.439116	0.212586	0.655253
IV:15020567:15023566	Y41E3.7	WBGene00012765;	Y41E3.7e.3;	0.36	1.09667	2.07667	0.543333	0.37	1.145	22.8054	1.51921	0.00234552	0.0191509	44.3274	-1.92192	0.00700012	0.0357375	23.4786	1.70447	0.0223315	0.125387	37.335	2.471	0.000402515	0.00612296	10.5824	0.0490575	0.939117	1
V:1730043:1733042	gst-21	WBGene00001769;	ZK697.6a;	0.99	3.06	2.13333	2.86667	2.07	1.19	26.7898	1.5188	0.00418994	0.0305933	36.1208	0.536263	0.258023	0.501634	24.2351	-1.03115	0.318146	0.637982	20.084	0.994539	0.0690239	0.28552	19.542	1.13195	0.130475	0.539894
X:4245686:4248685	F48D6.4	WBGene00018602;	F48D6.4b;	48.1333	161.803	38.0933	80.46	110.477	352.25	1045.74	1.51636	8.99761e-12	4.4748e-10	640.356	1.14621	0.00124337	0.00839538	2319.18	1.61941	0.00178638	0.01808	441.472	-0.544991	0.0262422	0.153142	792.591	1.21375	0.00027037	0.012304
I:7684790:7687789	lron-9	WBGene00011971;	T23G11.6c.1;	1.23333	3.82	3.45333	2.97	1.70667	4.72	29.3817	1.51479	0.00112781	0.0105325	40.8336	-0.174303	0.74827	0.887115	38.4218	1.51472	0.0371487	0.179068	26.808	1.40229	0.00720687	0.0612824	16.3193	0.523467	0.343811	0.768659
I:7403540:7406539	C15A11.7	WBGene00007599;	C15A11.7b;	3.92	12.9767	8.48667	11.31	5.58	11.825	256.71	1.51368	1.52865e-05	0.000250517	321.925	0.503543	0.221998	0.458866	261.734	0.971723	0.00625459	0.0491099	184.69	0.901365	0.0168854	0.113539	141.407	0.496449	0.110716	0.505321
X:11535176:11538175	C35C5.9	WBGene00007958;	C35C5.9.2;	21.7533	70.4067	27.97	61.2367	19.6533	56.71	203.279	1.51297	0.00328966	0.0252248	205.964	1.24143	0.00203778	0.0127828	168.852	1.46326	0.000132682	0.0020759	106.36	0.117576	0.793926	0.924961	89.8591	-0.100335	0.759401	0.947542
V:20520771:20523770	Y38H6C.9	WBGene00012622;WBGene00012622;WBGene00012622;WBGene00012622;	Y38H6C.9a;Y38H6C.9b;Y38H6C.9c;Y38H6C.9d;	0.526667	1.35333	0.92	5.32	0.93	5.175	17.8328	1.51259	0.00427402	0.0310729	77.6014	2.89422	4.66579e-15	2.10167e-13	62.6846	2.8028	4.7449e-08	1.63465e-06	12.7891	0.887005	0.182485	0.486493	12.2237	0.984268	0.150935	1
V:698028:701027	ugt-29	WBGene00021709;	Y49C4A.8a.2;	19.38	64.1267	23.0133	92.29	26.3133	145.585	2068.76	1.50879	6.82236e-11	2.99075e-09	3118.97	2.09387	2.69063e-10	7.19437e-09	3881.04	2.3586	1.18201e-22	1.65832e-20	1054.51	0.0384754	0.915202	0.968748	1114.25	0.43249	0.0545516	0.366269
X:3297332:3300331	K09C4.1	WBGene00019547;	K09C4.1a;	1.54333	5.04	1.01667	4.16333	0.743333	4.435	168.712	1.5084	1.90907e-12	1.02745e-10	144.568	2.14597	1.84601e-15	8.52841e-14	115.454	2.48433	1.93311e-06	4.90172e-05	66.4984	-0.820115	0.0166358	0.112397	56.4758	-1.11285	0.00482848	0.0941509
I:4188698:4191697	cas-2	WBGene00015975;	C18E3.6b.2;	0.54	1.7	0.73	0.82	1.39333	0.38	41.6207	1.50773	0.00112405	0.0105102	31.2075	0.177837	0.796038	0.911448	40.1151	-2.08477	0.00291336	0.0269768	23.6264	0.333067	0.63475	0.852411	34.9056	1.41143	0.0248267	0.246212
IV:6062880:6065879	kcc-2	WBGene00019205;	H16O14.1e;	0.706667	2.31333	4.65667	0.653333	0.253333	3.74	160.334	1.50676	1.84636e-05	0.000297063	312.054	-2.8626	4.15278e-06	5.58064e-05	184.851	3.86225	5.44154e-30	1.08449e-27	286.498	2.60795	4.99316e-06	0.000136585	49.4114	-1.54727	6.81968e-05	0.00437168
IV:10332652:10335651	unc-43	WBGene00006779;	K11E8.1p;	4.58667	14.89	10.4233	1.82333	2.09	13.72	369.496	1.50501	7.58323e-05	0.00104735	248.504	-2.51217	3.00455e-11	9.01096e-10	269.055	2.64384	8.24986e-21	1.01108e-18	283.116	1.02929	0.00576243	0.0517089	122.802	-1.16124	1.25219e-05	0.00104354
IV:8230257:8233256	nhr-66	WBGene00003656;	T09A12.4a.3;	1.90667	6.20333	10.21	1.38667	0.566667	7.02	257.094	1.50424	0.000295485	0.00335147	391.339	-2.84557	6.82984e-17	3.51594e-15	208.992	3.5902	5.43984e-35	1.52638e-32	374.497	2.25749	4.52868e-09	2.46206e-07	76.1128	-1.81023	9.17595e-05	0.00549769
V:13501083:13504082	avr-15	WBGene00000233;	R11G10.1b.2;	2.68667	8.73	5.63333	7.59	3.11	5.07	267.267	1.5035	0.00411155	0.0301553	328.214	0.521951	0.227563	0.465993	194.63	0.574898	0.202761	0.503825	189.187	0.853936	0.0779661	0.305775	132.615	0.209231	0.646493	0.911276
III:9522454:9525453	ZK1098.1	WBGene00014218;	ZK1098.1b;	4.30667	14.0133	14.14	7.81	4.03333	16.84	314.562	1.50229	0.0020356	0.0171141	400.285	-0.811747	0.140531	0.341211	340.258	2.00931	1.53929e-06	3.99336e-05	309.352	1.53522	0.00162991	0.019352	139.978	-0.104309	0.830842	0.967316
IV:6817106:6820105	C17H12.8	WBGene00015933;WBGene00015933;	C17H12.8.1;C17H12.8.2;	147.73	489.367	0.47	0.23	83.0767	34.5	9960.25	1.50107	7.06077e-09	2.29946e-07	10.1347	-1.17758	0.12035	0.307981	2191.09	-1.40531	4.12024e-07	1.19869e-05	2520.98	-8.62996	5.74229e-155	6.22809e-151	3571.32	-0.84394	1.83964e-07	2.58712e-05
V:8993601:8996600	F59E11.5	WBGene00019111;WBGene00019111;	F59E11.5.1;F59E11.5.2;	18.87	61.4133	41.58	57.8833	27.4633	46.56	816.641	1.50036	0.00642382	0.0430151	1074.7	0.56179	0.0693462	0.209489	773.913	0.677158	0.025424	0.137148	597.964	0.925723	0.00249677	0.0269242	461.107	0.538757	0.00455993	0.0907103
IV:5638691:5641690	srd-14	WBGene00005092	B0547.3	1.59333	5.09333	1.42333	1.55333	1.42333	2.44	79.5663	1.50002	0.00395704	0.0292655	37.8752	0.182961	0.731296	0.878148	46.174	0.664291	0.146002	0.419251	36.0808	-0.335431	0.614965	0.840795	34.8226	-0.16097	0.78021	0.953418
I:2626756:2629755	cars-1	WBGene00000800;	Y23H5A.7c.3;	10.04	33.0367	23.6267	13.2267	11.07	29.65	1713.2	1.49636	0.00121833	0.0112814	1557.88	-0.768015	0.00187675	0.0119357	1532.13	1.30007	0.00361054	0.0319215	1318.94	1.03038	0.00747329	0.0627606	819.628	0.100699	0.817663	0.964409
V:19401456:19404455	C25F9.12	WBGene00045412	C25F9.12	1.31667	4.14	0.586667	8.87667	1.79667	13.905	32.9012	1.49324	0.00300464	0.0234231	64.0819	4.14212	6.12925e-17	3.16223e-15	87.2563	2.89295	4.71248e-13	3.15027e-11	11.4344	-1.43409	0.0379955	0.1968	18.2846	0.489763	0.353232	0.776857
III:4218144:4221143	mpk-1	WBGene00003401;	F43C1.2a;	4.98667	16.2133	20.6433	3.79333	4.20667	12.635	521.426	1.49163	0.00292553	0.0229076	649.458	-2.39628	1.38389e-11	4.28769e-10	395.527	1.50289	0.00792955	0.059125	623.42	1.89241	0.000241584	0.00405231	220.647	-0.271281	0.651847	0.912379
IV:7476952:7479951	rod-1	WBGene00018900;	F55G1.4.2;	5.84333	19.1767	24.26	6.84333	6.47333	13.995	2479.38	1.49067	4.35601e-07	1.01494e-05	3276.16	-1.77357	4.69668e-05	0.000484893	1934.94	0.976191	0.356969	0.675146	2915.93	1.86153	1.10503e-10	7.94282e-09	1186.96	0.0932688	0.889954	0.979091
IV:13637773:13640772	ugt-22	WBGene00007455;	C08F11.8.2;	59.47	194.703	76.49	71.68	78.1567	149.49	7302.69	1.48995	1.97689e-19	2.08867e-17	4626.16	-0.0373345	0.908701	0.96483	6523.58	0.799626	0.0105169	0.0734114	3963.29	0.185835	0.354476	0.664187	3890.77	0.380258	0.0809155	0.440253
V:5048070:5051069	pqn-51	WBGene00004136;	K11D12.2.2;	2.28667	7.52333	5.47333	1.93667	2.56667	2	228.271	1.48991	0.000381565	0.00421023	185.834	-1.43434	0.00496875	0.0268535	118.612	-0.505306	0.404298	0.715952	180.233	1.07758	0.0258953	0.151652	111.443	0.156483	0.767617	0.950688
II:1600289:1603288	bath-47	WBGene00006464	T07H3.1	0.466667	1.51	0.406667	2.81	0.856667	2.335	62.3928	1.4895	0.001099	0.0103096	111.69	2.92409	3.89704e-17	2.03297e-15	98.316	1.36943	0.000165563	0.00250222	27.5658	-0.431155	0.450133	0.73899	40.7281	0.865795	0.0512651	0.355903
V:3911272:3914271	srx-68	WBGene00005959;	K07C6.11a;	0.483333	1.45	0.79	1.05667	0.44	1.03	24.2518	1.48855	0.00157373	0.0138826	24.9584	0.519308	0.332814	0.583443	17.3027	1.2088	0.110104	0.355914	15.4447	0.587142	0.345891	0.657356	10.6219	-0.174361	0.802465	1
X:5670651:5673650	egl-13	WBGene00001182;WBGene00001182;	T22B7.1d;T22B7.1f.3;	1.35667	4.25	4.39667	4.49667	2.48333	8.005	129.27	1.48848	0.00221482	0.0182988	220.952	0.119774	0.727097	0.875439	238.076	1.66269	0.00321073	0.029128	128.418	1.54039	0.00171408	0.0200657	85.7945	0.895146	0.0520718	0.35924
V:7390612:7393611	fbxa-105	WBGene00015362	C02H6.2	6.54	21.4433	2.54	4.66333	6.58667	9.015	414.021	1.48792	7.28377e-06	0.000129957	116.168	0.943245	0.00198672	0.0125229	241.143	0.325471	0.372795	0.689075	141.094	-1.55307	8.55225e-09	4.35497e-07	191.834	-0.000607788	0.998339	0.999643
I:7108740:7111739	gly-18	WBGene00001643	F22D6.11	0.59	1.87667	0.633333	1.06667	0.533333	0.86	42.5701	1.48531	0.00219659	0.0181809	31.4373	0.881881	0.155224	0.363582	24.2455	0.591817	0.339017	0.658309	20.8962	-0.114471	0.864129	0.952186	18.7625	-0.160744	0.766131	0.949913
IV:8422778:8425777	tmem-231	WBGene00020825	T26A8.2	0.286667	0.87	0.433333	0.74	0.4	0.53	21.1678	1.48	0.00771772	0.0496895	23.3862	0.888653	0.193593	0.420097	17.2206	0.280046	0.760527	0.913111	12.8315	0.454929	0.589916	0.827748	11.9047	0.504017	0.500235	1
X:14368871:14371870	irk-3	WBGene00002151;WBGene00002151;	K04G11.5b;K04G11.5c;	0.643333	1.92333	1.29	1.44333	0.786667	1.205	56.2441	1.47705	0.000261024	0.003024	64.6495	0.249789	0.438441	0.680365	43.3046	0.527578	0.337019	0.655954	41.0025	0.888787	0.0182475	0.119693	29.227	0.304619	0.488215	0.848414
I:12111006:12114005	M01G12.9	WBGene00010822	M01G12.9	9.85667	32.0433	12.8833	42.5333	8.95	42.125	1145.16	1.47527	1.049e-12	5.79529e-11	1660.05	1.80035	8.47594e-23	7.01526e-21	1279.62	2.11894	7.32507e-34	1.95259e-31	626.843	0.188454	0.293264	0.609336	506.66	-0.156216	0.254864	0.691429
II:4878385:4881384	gst-6	WBGene00001754	F11G11.3	46.15	149.807	54.8967	103.95	40.8233	100.31	1725.42	1.47522	4.07232e-09	1.39145e-07	1523.66	0.984739	2.73436e-05	0.000299425	1217.39	1.16896	6.23497e-10	2.94161e-08	901.832	0.0611671	0.690779	0.878563	757.881	-0.179236	0.129179	0.537719
IV:13108300:13111299	best-1	WBGene00007203;	B0564.3.1;	1.71	5.49333	2.24	2.99667	1.80333	3.265	148.893	1.4748	0.000239953	0.0028169	115.675	0.494036	0.332641	0.583193	104.211	0.74107	0.0262166	0.140329	81.3777	0.18675	0.727342	0.89519	70.5847	0.0524111	0.894179	0.97964
II:14224776:14227775	Y48B6A.13	WBGene00012984;	Y48B6A.13b.2;	0.616667	1.84	1.81667	0.58	1	1.27	38.9473	1.47346	0.0018919	0.0161009	40.3835	-1.69917	0.00138313	0.00918287	37.5396	0.213087	0.771191	0.917674	37.7278	1.47561	0.00487311	0.0455048	24.6048	0.762303	0.231015	0.673329
III:9865822:9868821	dhhc-4	WBGene00014075;	ZK757.4b;	0.33	0.986667	1.12667	0.493333	0.64	0.665	33.564	1.46863	0.00167168	0.0145618	44.3802	-1.1454	0.0353022	0.127625	35.9045	-0.0549656	0.918945	0.972297	36.2651	1.67788	0.00384948	0.0380251	23.8716	1.02573	0.0626268	0.389394
IV:12333101:12336100	F19B6.1	WBGene00008948;	F19B6.1b;	10.47	33.1367	45.7233	7.08333	5.88	20.895	1451.02	1.46847	0.00762892	0.0492699	1859.03	-2.62318	3.32734e-28	3.93618e-26	841.994	1.73592	2.51355e-09	1.0785e-07	1813.45	1.95206	6.60876e-05	0.00132984	530.926	-0.837117	0.0808874	0.440218
II:12822149:12825148	Y46G5A.36	WBGene00012921	Y46G5A.36	18.4667	59.5833	36.86	100.043	30.79	124.715	377.266	1.46692	0.000294704	0.00334655	723.329	1.51409	7.19801e-11	2.07634e-09	715.121	1.90687	9.41441e-17	8.64243e-15	265.831	0.801631	3.58515e-06	0.000102869	237.299	0.754118	0.000152515	0.00806417
IV:13631999:13634998	fbxa-98	WBGene00007453;	C08F11.5a;	1.26667	4.00333	2.49667	6.25667	2.24333	7.99	62.8131	1.46646	7.65109e-05	0.00105545	114.605	1.4344	1.44088e-05	0.000169172	115.165	1.73386	0.000212504	0.00308905	44.0747	0.792181	0.0643504	0.273449	40.7461	0.830623	0.0700949	0.410021
III:9590693:9593692	acox-5	WBGene00008167	C48B4.1	22.5667	72.3933	20.25	24.7467	17.12	33.42	2874.69	1.46643	3.31029e-17	2.87481e-15	1466.16	0.352559	0.0388411	0.137097	1532.39	0.854906	5.13611e-06	0.000118536	1319.31	-0.347571	0.0199843	0.127135	1180.32	-0.411269	0.00219747	0.0556958
X:4959119:4962118	act-4	WBGene00000066;WBGene00000066;WBGene00000066;	M03F4.2b.1;M03F4.2b.2;M03F4.2b.3;	50.21	161.563	161.507	73.1367	61.6867	123.42	4731.07	1.46624	1.44155e-19	1.53011e-17	5560.35	-1.07857	1.8367e-05	0.000209961	4071.06	0.858423	0.00149008	0.0156301	4618.39	1.48456	3.45983e-17	5.24829e-15	2452.78	0.279242	0.0325975	0.280769
X:11548089:11551088	mig-2	WBGene00003239;	C35C5.4b;	4	12.1767	8.08667	3.62333	2.75667	8.595	43.5746	1.46491	0.000119992	0.00154728	32.8128	-1.16877	0.0559547	0.179612	30.5105	1.70377	0.103513	0.343426	31.6292	0.864307	0.0412586	0.207231	17.2803	-0.53958	0.559119	0.876991
I:12096488:12099487	Y47H10A.5	WBGene00012961	Y47H10A.5	11.5	37.1667	22.5067	99.1067	15.0667	52.395	663.108	1.46422	6.43847e-12	3.28033e-10	1810.07	2.22931	8.73743e-12	2.77689e-10	873.193	1.70202	1.15751e-10	6.03517e-09	457.782	0.751633	0.0275789	0.158433	356.558	0.371928	0.0846387	0.45018
V:7752640:7755639	T05B11.4	WBGene00020247	T05B11.4	4.18667	13.3767	6.06	7.31333	3.84	6.875	355.185	1.46389	3.51296e-11	1.61083e-09	290.916	0.342433	0.112298	0.293403	219.118	0.730321	0.0117296	0.0793822	207.102	0.339136	0.18384	0.487573	159.252	-0.135591	0.605093	0.895698
IV:15950409:15953408	Y105C5B.15	WBGene00013654;	Y105C5B.15a;	34.9567	112.8	29.5267	93.1267	25.5467	91.97	2595.42	1.46192	1.98748e-19	2.09023e-17	2352.22	1.72548	1.02855e-33	1.65012e-31	1949.39	1.73354	7.6059e-18	7.72361e-16	1160.6	-0.441905	0.00317721	0.0327717	1050.94	-0.464088	0.00194617	0.0512176
I:12561256:12564255	C49G9.2	WBGene00045474	C49G9.2	4.07	12.83	4.33	4.09333	3.99	7.505	92.0453	1.45791	0.000118147	0.00153384	48.2351	-0.0228241	0.949656	0.981892	63.8236	0.837005	0.0472334	0.209234	45.5858	-0.120653	0.727964	0.895638	42.8439	-0.0301621	0.934	0.986437
II:7945395:7948394	ZK669.5	WBGene00014055;	ZK669.5b;	3.63	11.33	6.52	11.3167	3.95	7.77	143.474	1.45771	0.000429142	0.00465859	183.645	0.897519	0.0069059	0.0353644	112.487	0.885403	0.0113982	0.0779306	95.0056	0.64589	0.127931	0.405414	70.6074	0.124092	0.744049	0.943871
V:10276327:10279326	lys-1	WBGene00003090;	Y22F5A.4.1;	321.523	1032.06	135.33	222.677	254.437	439.845	19308	1.45584	3.22689e-21	3.97758e-19	5553.3	0.77281	6.59693e-05	0.000655579	10072.8	0.659092	0.000740828	0.00874275	6833.89	-1.43458	1.52201e-12	1.45443e-10	8123.51	-0.345694	0.0116999	0.160743
III:12234684:12237683	fbxa-89	WBGene00013555	Y75B8A.21	0.526667	1.60333	0.37	0.603333	0.38	1.715	24.8479	1.45511	0.00158595	0.0139743	11.8774	0.842708	0.19341	0.419817	22.2982	2.14918	0.00385709	0.0335724	10.2442	-0.740605	0.297396	0.613282	9.95959	-0.510054	0.502496	1
V:10640857:10643856	C32C4.1	WBGene00007862;	C32C4.1c;	0.63	1.87	0.82	0.686667	0.463333	0.525	54.5903	1.45243	0.00617286	0.0417355	34.2489	-0.138971	0.846536	0.935346	22.4089	0.0854725	0.890134	0.961922	30.3869	0.199382	0.799794	0.927	22.4857	-0.43333	0.468158	0.840218
IV:12046768:12049767	T12G3.4	WBGene00011739;	T12G3.4.2;	1.47667	4.60333	3.21333	1.60667	2.96	2.63	117.709	1.44768	0.000746785	0.00747992	99.3677	-0.94318	0.0717332	0.215151	117.385	-0.279715	0.499814	0.779508	89.4755	0.948607	0.0236549	0.142534	83.108	0.993512	0.0320607	0.277581
IV:7725218:7728217	C50F7.5	WBGene00016845	C50F7.5	5.8	18.5633	1.76333	22.1667	7.65667	20.825	310.85	1.44374	0.000253809	0.00295835	335.054	3.75225	7.83016e-26	7.87149e-24	363.749	1.37538	0.0335913	0.166244	101.64	-1.95244	4.9392e-06	0.00013545	170.335	0.397281	0.464314	0.838939
V:11932381:11935380	F58H1.3	WBGene00010286;	F58H1.3a.1;	8.21333	25.7767	11.5633	11.8533	9.17333	17.495	372.961	1.43702	3.16225e-06	6.09252e-05	275.83	0.119728	0.689002	0.85416	293.27	0.801853	0.0170453	0.103744	216.682	0.294265	0.427032	0.723517	187.96	0.15883	0.624681	0.902831
X:16354121:16357120	nhr-28	WBGene00003624;	C11G6.4b.2;	2.90333	9.04667	3.99	3.6	2.73	4.535	248.36	1.43668	5.72485e-07	1.30212e-05	168.974	-0.116507	0.790311	0.908551	152.238	0.645275	0.0815877	0.297955	143.929	0.288781	0.403557	0.70558	113.462	-0.117217	0.706296	0.931013
III:730704:733703	pat-12	WBGene00003936;WBGene00003936;	T17H7.4f.2;T17H7.4l.1;	0.353333	1	0.663333	0.573333	0.506667	0.25	34.2634	1.43511	0.000423144	0.00460438	33.3444	-0.165828	0.732598	0.878765	21.7404	-1.19641	0.110429	0.3565	24.8859	0.828205	0.101855	0.354473	20.4559	0.585997	0.345074	0.770207
I:2082780:2085779	Y37E3.11	WBGene00021352;	Y37E3.11f.2;	3.81	11.6367	13.3967	4.16333	3.87	16.725	93.2611	1.43423	0.00231583	0.0189422	112.001	-1.64641	6.32992e-06	8.18695e-05	118.751	2.05976	1.48332e-05	0.000303861	100.714	1.65153	8.62616e-07	2.87875e-05	45.1221	0.0417996	0.929364	0.985668
V:7758984:7761983	hint-3	WBGene00016150;	C26F1.7a.1;	1.21333	3.74333	2.27	3.30333	1.03333	1.905	50.3352	1.43361	0.0051357	0.0359038	62.5564	0.584928	0.397569	0.644848	30.8861	0.92004	0.364036	0.681128	35.6134	0.775721	0.303364	0.618603	21.9378	-0.263134	0.727262	0.938124
V:15424666:15427665	Y36E3A.2	WBGene00194708	Y36E3A.2	4.44667	13.9367	5.51333	13.1433	5.17667	14.265	111.059	1.42889	8.17948e-07	1.798e-05	122.486	1.34443	2.26926e-06	3.2136e-05	112.433	1.31975	0.00476412	0.0396236	60.3383	0.103021	0.742041	0.901032	57.3421	0.219938	0.524415	0.864492
V:15887352:15890351	cgt-1	WBGene00011517	T06C12.10	8.39	26.3033	9.98	18.8567	8.85333	14.955	751.106	1.42399	2.07245e-07	5.15347e-06	679.553	0.993546	9.22187e-06	0.00011447	518.977	0.612589	0.0577911	0.239022	401.901	0.0529989	0.767074	0.912897	367.381	0.0607112	0.733864	0.940354
X:7734772:7737771	set-12	WBGene00019584	K09F5.5	0.376667	1.12	1	3.55333	0.703333	3	28.1486	1.42356	0.00123245	0.0113844	95.9989	1.92402	5.08829e-15	2.27883e-13	66.3364	2.034	0.000118379	0.00188109	25.4547	1.28811	0.00474406	0.0446069	19.6657	0.941782	0.120876	0.523422
IV:6828734:6831733	H20E11.1	WBGene00019213;	H20E11.1b;	0.253333	0.726667	0.173333	0.416667	0.253333	0.6	26.8796	1.41987	0.00484295	0.034196	16.8019	1.54284	0.0351987	0.127352	22.7747	1.24703	0.0594623	0.243254	11.005	-0.864992	0.290288	0.605706	12.9274	-0.00730267	0.99113	1
III:1237760:1240759	fbxa-61	WBGene00022486	Y119D3B.8	1.41333	4.27333	2.52333	8.43333	1.36	7.77	72.9663	1.41975	0.000359909	0.00399789	153.227	1.84759	3.25899e-06	4.48503e-05	106.122	2.43175	1.38856e-13	9.74045e-12	49.3277	0.64779	0.203304	0.51262	34.3651	-0.0549745	0.891427	0.979584
V:11835226:11838225	R13H4.2	WBGene00014826;	R13H4.2d;	3.94667	12.14	5	9.48333	3.60333	6.015	129.219	1.41806	7.26328e-06	0.000129895	124.597	1.07613	0.118545	0.30533	81.1263	0.723816	0.342345	0.662107	70.2714	0.0921613	0.889456	0.960945	59.0336	-0.141549	0.783045	0.954463
III:4035335:4038334	hum-5	WBGene00002038;	T02C12.1.2;	1.18333	3.64667	0.88	1.90667	1.04667	1.31	238.808	1.41632	0.00248376	0.0200652	150.302	1.19837	6.98543e-10	1.77462e-08	121.961	0.237158	0.626067	0.849401	104.086	-0.613484	0.0804376	0.31146	107.296	-0.200591	0.66199	0.916972
V:57739:60738	cyp-29A3	WBGene00021412	Y38C9B.1	2.83667	8.77667	3.71667	6.47667	2.03333	5.41	262.964	1.41564	1.59014e-08	4.87395e-07	250.015	0.86717	0.000542637	0.00414418	160.962	1.28662	0.00026765	0.00371107	148.887	0.198877	0.425078	0.721948	107.87	-0.499073	0.102124	0.488814
II:14621563:14624562	mltn-10	WBGene00008965	F19H8.5	1.06333	3.25667	1.16333	1.88	0.726667	1.555	111.534	1.41355	1.12886e-07	2.93772e-06	84.4435	0.782871	0.0146375	0.0650331	57.3938	0.99834	0.0272963	0.144297	57.4297	-0.0698344	0.842606	0.944834	44.6828	-0.575069	0.144419	0.563297
V:12940348:12943347	T16G1.4	WBGene00011798	T16G1.4	1.19667	3.68	1.99	4.85	1.25	5.26	89.8772	1.4079	3.42174e-07	8.07931e-06	137.654	1.3815	1.37694e-06	2.05297e-05	112.199	2.00799	7.12219e-08	2.3584e-06	58.2485	0.534042	0.131852	0.412243	43.8634	0.0370315	0.91865	0.982185
IV:17340815:17343814	C49C3.9	WBGene00008199	C49C3.9	17.5967	54.3667	20.1767	47.4167	22.2267	56.22	1629.39	1.40234	1.04988e-10	4.49076e-09	1669.37	1.29935	1.25973e-14	5.44402e-13	1718.66	1.21387	1.87749e-08	7.0573e-07	867.229	0.00714077	0.965834	0.988609	886.881	0.321109	0.0490503	0.348533
IV:7165283:7168282	C42D4.18	WBGene00206380	C42D4.18	2.22667	6.80333	2.84	13.2533	1.32667	12.105	96.6893	1.3975	0.000282192	0.00322988	190.247	2.3208	5.86031e-23	4.95545e-21	128.188	3.13312	1.14162e-15	9.66076e-14	54.3884	0.154425	0.644963	0.858432	37.0861	-0.779486	0.0611139	0.385281
III:8156691:8159690	atg-13	WBGene00017045;	D2007.5.2;	3.49667	10.79	8.77667	7.3	7.81667	9.02	293.545	1.39713	2.4615e-06	4.88613e-05	356.58	-0.172418	0.624824	0.815166	367.492	0.0709462	0.802879	0.928331	248.548	1.12519	0.000143951	0.00257508	228.909	1.14814	2.25043e-07	3.10024e-05
V:18222948:18225947	F16H6.10	WBGene00008900	F16H6.10	9.21	28.35	11.1667	47.9233	8.1	41.84	564.043	1.39329	2.86278e-05	0.000439323	978.778	2.17312	5.73512e-33	8.65908e-31	680.717	2.24042	1.25645e-18	1.33969e-16	310.482	0.0902015	0.680037	0.873784	256.875	-0.19523	0.325418	0.754626
II:1841443:1844442	C52E2.5	WBGene00016884	C52E2.5	0.813333	2.42667	1.22667	1.19333	1.52667	3.06	80.642	1.39213	0.000540395	0.00565995	65.1159	0.0311895	0.925721	0.971836	113.367	0.89026	0.0299352	0.154247	50.5925	0.432244	0.330982	0.644268	56.6916	0.916729	0.0439298	0.328153
X:16375107:16378106	sur-7	WBGene00006353;	F01G12.2c;	0.93	2.80667	1.59667	1.54333	0.993333	1.625	72.2309	1.38875	0.000197816	0.00238326	65.2261	0.00353578	0.991061	0.996076	50.8367	0.581029	0.289654	0.60802	48.6533	0.605099	0.085262	0.321373	36.1604	0.0784594	0.849015	0.970415
X:11045946:11048945	clc-1	WBGene00000522;	C09F12.1.1;	14.9633	45.6533	11.2267	24.1167	10.8067	32.925	580.139	1.38676	1.78322e-05	0.000288117	366.649	1.18013	1.18972e-08	2.55894e-07	404.289	1.50115	1.31669e-09	5.94881e-08	256.538	-0.615093	0.00881958	0.0706478	243.815	-0.470955	0.0507263	0.354518
IV:462380:465379	M04G7.3	WBGene00019774;	M04G7.3b;	0.483333	1.40667	0.66	1.1	1.36333	0.715	37.9207	1.38578	0.00431604	0.031265	38.5252	0.822841	0.154855	0.363077	49.3133	-1.05655	0.0974976	0.332041	22.7195	0.309569	0.618835	0.843678	36.4996	1.55436	0.00686002	0.116059
II:13595052:13598051	fbxc-23	WBGene00013009	Y48E1B.11	1.08	3.17667	1.72333	8.59	1.42667	8.775	48.9164	1.38506	0.000517149	0.00544884	130.951	2.39199	3.71506e-19	2.33292e-17	106.889	2.54591	1.23756e-14	9.52741e-13	31.9968	0.525572	0.260042	0.577421	27.9339	0.415147	0.36722	0.786002
IV:10629746:10632745	F56C4.4	WBGene00044977;	F56C4.4a;	2.56667	7.52	3.15667	2.79667	3.39333	4.43	32.7806	1.38257	0.00116814	0.0108737	20.2242	-0.130615	0.842899	0.933706	27.0268	0.304494	0.616472	0.844477	18.2653	0.117583	0.863529	0.952006	18.7786	0.439641	0.451256	0.832755
IV:1498362:1501361	hxk-3	WBGene00022306;	Y77E11A.1a.2;	5.56667	16.7	9.33667	11.9667	18.8033	8.69	522.703	1.38205	0.00040041	0.00439034	536.65	0.365117	0.527928	0.749404	753.208	-1.29127	0.00308007	0.0282219	350.868	0.587998	0.213121	0.523453	559.461	1.75529	3.35021e-08	5.59842e-06
V:2321067:2324066	pud-1.2	WBGene00021236	Y19D10B.7	700.05	2117.7	177.79	328.407	758.64	3248.65	11708	1.38058	9.91952e-07	2.14754e-05	2232.62	0.9743	0.000386764	0.00308765	15761.3	1.99201	2.71765e-12	1.67982e-10	3821.57	-2.20883	2.56387e-17	3.91659e-15	6007.84	0.134553	0.493071	0.850644
III:6929578:6932577	inf-1	WBGene00002083;	F57B9.6b.1;	12.2267	37.1567	50.3767	13.71	9.57	26.935	471.673	1.37865	0.000108057	0.00142485	647.994	-1.82423	1.58349e-06	2.32686e-05	337.368	1.38715	8.6473e-07	2.3794e-05	582.286	1.84692	6.33457e-20	1.38797e-17	205.195	-0.36293	0.12447	0.52921
V:5079404:5082403	Y58A7A.3	WBGene00021977;	Y58A7A.3.1;	24.55	73.9167	27.74	200.713	27.3433	184.77	4146.07	1.37835	2.69898e-08	7.78358e-07	10511	2.96138	1.06997e-13	4.205e-12	7872.35	2.62644	5.07055e-30	1.02009e-27	2194.78	-0.0434284	0.91706	0.969213	2138.21	0.14416	0.482236	0.845592
I:12973685:12976684	gale-1	WBGene00008132;	C47B2.6b;	23.9033	72.0833	11.8233	12.81	11.39	19.24	1706.95	1.37755	7.62899e-06	0.00013517	474.232	0.166144	0.499804	0.729357	547.532	0.639059	0.0448705	0.20206	659.805	-1.19014	6.94032e-07	2.37419e-05	614.427	-1.09173	5.60852e-06	0.000553758
V:10730923:10733922	T28B11.1	WBGene00012117;	T28B11.1a.2;	10.1667	30.97	14.8667	22.2967	13.4333	10.085	1728.41	1.37729	0.000988731	0.0094374	1681.59	0.688448	0.148599	0.354263	1092.19	-0.554287	0.265609	0.580934	1046.75	0.3252	0.542326	0.79925	972.172	0.376336	0.404992	0.807183
IV:6492099:6495098	Y73B6BL.44	WBGene00044350	Y73B6BL.44	2.07	6.21667	4.36333	6.65	4.06333	6.8	105.519	1.37681	1.70232e-05	0.000276802	151.885	0.683446	0.00640254	0.0331564	142.301	0.661776	0.0713224	0.273307	80.9256	0.889839	0.00318875	0.0328445	76.3342	0.968551	0.00220868	0.0558402
IV:10681024:10684023	fmo-2	WBGene00001477	K08C7.5	0.406667	1.2	0.223333	0.25	0.186667	0.17	36.4972	1.37616	0.00659512	0.0439075	10.9945	0.310094	0.727997	0.875731	8.04068	-0.356497	0.824445	1	14.2678	-1.14372	0.102572	0.355488	12.8367	-1.2214	0.101754	1
V:12120087:12123086	C13C4.6	WBGene00007550	C13C4.6	1.62	4.84	1.62	1.15333	1.52333	3.69	156.119	1.37114	2.99665e-05	0.000458029	71.9187	-0.452369	0.147444	0.352476	122.876	1.20191	0.0026133	0.0247438	79.4432	-0.170814	0.64962	0.860706	73.7188	-0.115548	0.774921	0.951914
X:10140514:10143513	oac-14	WBGene00008602;	F09B9.1a;	7.58667	23.0567	1.62333	9.97	5.31	21.205	997.667	1.37064	0.00207623	0.0173919	416.174	2.7179	6.31232e-16	3.05482e-14	789.578	1.84801	5.81074e-07	1.64342e-05	318.602	-2.44229	2.25469e-21	5.82246e-19	414.822	-0.534228	0.00954763	0.141648
X:6567991:6570990	dop-3	WBGene00020506;WBGene00020506;	T14E8.3c;T14E8.3d;	0.8	1.93333	0.853333	1.1	1.09667	0.605	61.591	1.37048	0.00501512	0.0352272	44.3598	0.370413	0.457751	0.696091	40.4189	-1.18093	0.133141	0.396542	34.0522	0.0720595	0.880763	0.958034	37.9426	0.59754	0.255748	0.69148
V:15482166:15485165	nhr-151	WBGene00077594	C06B8.12	1.13667	3.35333	1.26667	1.78	1.56333	2.705	57.2111	1.37031	0.000337491	0.00376793	41.7903	0.561348	0.126157	0.317734	55.1554	0.683907	0.100042	0.337669	30.5825	-0.022903	0.953838	0.98363	33.4549	0.466735	0.231477	0.67365
III:6144714:6147713	Y42G9A.3	WBGene00021533;WBGene00021533;	Y42G9A.3a.1;Y42G9A.3b.1;	8.38667	25.13	11.7467	12.89	4.60333	13.575	601.72	1.37023	3.63296e-17	3.14313e-15	475.05	0.205857	0.22382	0.461206	309.45	1.4528	2.16015e-05	0.000424565	361.228	0.292815	0.107282	0.365116	227.892	-0.887839	0.000851084	0.0289857
V:7994701:7997700	Y97E10AR.2	WBGene00022397;	Y97E10AR.2b;	0.36	1.04	0.64	0.666667	0.65	0.56	43.3276	1.36486	0.00764986	0.0493742	43.2601	0.158414	0.728752	0.876373	41.0956	-0.331072	0.604245	0.83708	30.16	0.655233	0.26506	0.582306	30.2529	0.874819	0.153489	0.579045
X:7157536:7160535	pgp-10	WBGene00004004	C54D1.1	1.56667	4.66333	2.82	4.21667	2.55333	3.365	414.027	1.36432	0.00345776	0.0261983	499.385	0.666818	0.0343827	0.125165	410.027	0.287247	0.254939	0.569096	286.305	0.638051	0.066091	0.27757	266.911	0.691187	0.00309712	0.0703136
IV:7925816:7928815	C49H3.12	WBGene00016795;	C49H3.12a;	2.95	8.65	7.12	7.64667	4.20333	8.25	52.2735	1.36274	0.00350734	0.0264777	72.2513	0.17879	0.562772	0.77358	59.4153	0.925087	0.129401	0.389923	44.7273	1.11389	0.00371585	0.0371216	32.0361	0.562419	0.23811	0.677655
II:5502544:5505543	cyp-44A1	WBGene00000375;	ZK177.5.2;	1.20333	3.54667	3.54333	5.45333	2.08	2.415	111.231	1.36214	0.000848273	0.00829354	228.983	0.725718	0.0918172	0.255511	114.593	0.145843	0.784496	0.922498	108.074	1.37039	0.00228515	0.0252648	75.6016	0.804607	0.0416861	0.319573
V:4441594:4444593	rft-1	WBGene00044637;	Y47D7A.16b;	0.8	2.36	1.62667	1.51667	1.35333	2.195	62.962	1.36199	6.47954e-06	0.000116882	67.5325	-0.0500051	0.946265	0.980464	72.9849	0.627172	0.167234	0.453661	47.873	0.858868	0.267177	0.584232	41.6603	0.753481	0.0563027	0.370431
V:10276404:10279403	lys-1	WBGene00003090;	Y22F5A.4.2;	318.253	950.747	143.12	208.29	229.977	433.72	16584.6	1.35879	1.78277e-27	3.09649e-25	4949.92	0.605582	2.96177e-05	0.000321025	8745.67	0.807353	6.92657e-07	1.92329e-05	6268.3	-1.34678	1.01859e-18	1.84128e-16	7047	-0.478389	6.75729e-07	8.4995e-05
V:5131241:5134240	F14F9.4	WBGene00017467	F14F9.4	8.47	25.27	8.64667	53.7367	9.85667	69.715	1443.16	1.3575	2.92082e-25	4.52471e-23	2913.05	2.74122	8.51245e-12	2.70907e-10	3012.47	2.70061	3.62544e-47	1.79796e-44	734.341	-0.193816	0.638618	0.854527	769.15	0.205172	0.14416	0.563044
II:8705655:8708654	C34C6.7	WBGene00007919;	C34C6.7a;	1.29	3.73333	1.46667	4.5	0.85	3.88	100.961	1.35672	1.31498e-06	2.75833e-05	131.314	1.69104	2.00627e-05	0.000227239	87.2684	2.13855	2.96501e-09	1.25954e-07	55.4797	0.0296413	0.936724	0.977318	41.2313	-0.630064	0.10568	0.494712
II:3316802:3319801	F39E9.1	WBGene00018194	F39E9.1	5.32	15.7333	6.37667	8.32	6.24	9.13	336.652	1.3543	3.16084e-11	1.46401e-09	252.195	0.454904	0.051585	0.16974	254.979	0.444044	0.0647006	0.25751	187.352	0.0664873	0.791926	0.924246	180.893	0.22365	0.312879	0.743152
V:18789458:18792457	nhr-231	WBGene00012449	Y17D7B.1	0.66	1.89333	1.28	3.08667	0.876667	2.31	44.7926	1.35355	0.000341694	0.00381032	84.9193	1.33898	2.64229e-06	3.69495e-05	53.6073	1.3311	0.00652523	0.0507478	33.8471	0.831437	0.0406527	0.205288	25.7316	0.399925	0.398091	0.803215
V:9671483:9674482	sulp-8	WBGene00013963;	ZK287.2a.3;	1.10667	3.26667	1.69667	2.10333	1.64333	2.67	137.087	1.35155	0.00725159	0.0474343	129.23	0.386782	0.336125	0.586141	133.297	0.550334	0.53519	0.799888	87.8809	0.437305	0.22692	0.540207	83.3521	0.537797	0.372559	0.788624
X:12748081:12751080	pgp-14	WBGene00004008	F22E10.3	7.87333	23.2767	16.9333	29.2133	11.11	14.62	2078.76	1.3515	0.00575363	0.0393889	3280.43	0.870822	0.0234236	0.0932923	1780.11	0.278733	0.208177	0.511578	1613.57	0.888336	0.0180506	0.118941	1233.71	0.475633	0.0297194	0.267607
X:8712310:8715309	F53A9.6	WBGene00018729;	F53A9.6.2;	98.38	294.067	42.6267	245.933	116.707	340.805	800.237	1.35038	1.8553e-09	6.75181e-08	633.195	2.60796	3.57896e-21	2.61152e-19	952.291	1.46117	4.07863e-06	9.61069e-05	298.337	-1.44003	1.12155e-10	8.02928e-09	443.766	0.30073	0.0908375	0.463246
III:13349826:13352825	mtm-6	WBGene00003478;	F53A2.8b.1;	0.72	2.08333	1.33667	0.87	1.15667	1.32	110.424	1.34519	0.00492725	0.0347057	92.3	-0.575358	0.032159	0.118998	98.9594	0.013918	0.987312	0.995441	79.7957	0.717549	0.0396674	0.201987	70.7514	0.656041	0.26118	0.696678
V:2321514:2324513	pud-2.2	WBGene00017500	F15E11.14	648.123	1907.23	181.247	300.56	765.093	3101.76	9888.72	1.34148	2.17698e-05	0.0003428	1976.2	0.821226	0.000857812	0.00612071	14336.4	1.928	2.40377e-10	1.18658e-08	3350.28	-2.07025	1.93812e-18	3.36334e-16	5419.87	0.259634	0.178893	0.615498
X:11532504:11535503	C35C5.8	WBGene00007957;	C35C5.8a;	3.55	10.35	3.90333	9.46	3.45667	9.965	276.897	1.34083	1.38119e-05	0.000229135	288.693	1.34515	8.00702e-07	1.24369e-05	253.598	1.40787	5.58996e-08	1.89517e-06	149.268	-0.0445021	0.838327	0.942931	135.908	-0.0493423	0.820966	0.964525
I:1610309:1613308	adpr-1	WBGene00044440;	Y73E7A.9b;	3.91333	11.31	8.27	3.29333	2.70667	8.06	202.391	1.33844	0.000316175	0.00355515	164.212	-1.28054	6.37453e-05	0.000637262	139.459	1.5172	0.0001182	0.00187965	160.133	0.916012	0.0143413	0.101003	85.6554	-0.535105	0.184455	0.621232
X:10824583:10827582	frm-9	WBGene00001495;	F31B12.3c;	0.19	0.526667	0.58	0.29	0.29	0.355	38.976	1.33608	0.00209482	0.0175029	51.2717	-0.929991	0.15253	0.359574	35.5902	0.203697	0.799647	0.927358	41.0381	1.50305	0.00586989	0.0525071	24.4645	0.598828	0.390771	0.800695
V:11690192:11693191	W05E10.1	WBGene00012280	W05E10.1	3.24	9.42	4.87333	3.62667	2.77333	4.7	290.468	1.32637	3.2126e-10	1.29904e-08	208.828	-0.368736	0.118575	0.305374	171.84	0.627375	0.066688	0.262306	186	0.403545	0.042486	0.210994	134.889	-0.24063	0.269648	0.705966
V:13908014:13911013	C06B3.6	WBGene00007365;	C06B3.6.1;	2.2	6.3	1.93667	2.60333	3.33333	5.135	145.415	1.32614	0.000128996	0.00165038	83.1106	0.503078	0.164394	0.377177	145.227	0.470614	0.423942	0.731564	71.1253	-0.368823	0.193128	0.500166	91.8045	0.59399	0.149597	0.573175
III:7641602:7644601	upp-1	WBGene00022817	ZK783.2	39.83	115.397	56.3867	64.0633	48.9367	86.215	2194.68	1.32413	0.000609161	0.00627414	1812.98	0.253341	0.226743	0.4652	1944.54	0.730857	0.00525911	0.0429038	1351.45	0.299922	0.11362	0.378113	1225.63	0.286385	0.00535492	0.099855
III:6611023:6614022	ctsa-2	WBGene00021503;	Y40D12A.2.2;	1.56	4.53333	1.62	1.18667	1.4	2.95	138.154	1.32309	0.00777723	0.0499604	68.5428	-0.388278	0.598395	0.797462	93.5025	0.911378	0.244154	0.557118	73.1569	-0.125623	0.850057	0.947911	65.198	-0.195152	0.707727	0.931413
V:13907468:13910467	C06B3.6	WBGene00007365;	C06B3.6.2;	50.7467	147.6	41.4933	63.4633	58.9433	130.33	1644.09	1.32267	4.9297e-09	1.65481e-07	935.312	0.677475	2.40484e-08	4.95413e-07	1524.75	0.989531	0.00963758	0.0688004	778.169	-0.486373	0.000364493	0.00562745	893.267	0.210966	0.35347	0.776898
II:13998645:14001644	F01D5.3	WBGene00008494	F01D5.3	5.7	16.5867	2.55	6.42	3.66333	18.355	155.355	1.32225	6.56542e-07	1.48155e-05	67.0637	1.44783	0.000402635	0.00320235	140.922	2.22607	2.06491e-13	1.43434e-11	59.094	-1.40668	0.000279694	0.00453225	64.0806	-0.648795	0.027065	0.255677
IV:13608393:13611392	C08F11.13	WBGene00007460;WBGene00007460;	C08F11.13a.1;C08F11.13c.1;	8.34333	24.3767	1.7	2.20667	11.19	7.66	614.413	1.32132	0.000231218	0.00273114	78.0014	0.468113	0.142607	0.344608	399.337	-0.686529	0.0923862	0.321445	199.401	-2.52123	5.15639e-28	1.99736e-25	361.164	0.414556	0.0760063	0.426136
II:14478128:14481127	C13B4.1	WBGene00007545;WBGene00007545;WBGene00007545;	C13B4.1a;C13B4.1b.1;C13B4.1b.2;	29.4733	85.48	32.71	38.6367	28.4833	47.7	5541.19	1.31772	9.45217e-15	6.56697e-13	3700	0.319389	0.0383397	0.135819	3716.11	0.618519	0.0029167	0.0269932	3018.19	-0.0481742	0.788709	0.922459	2738.03	-0.0636236	0.677669	0.923208
II:9229957:9232956	gst-13	WBGene00001761	T26C5.1	119.167	345.577	77.91	169.823	114.35	350.495	4144.76	1.31507	4.21253e-09	1.43083e-07	2398.73	1.19071	1.03747e-06	1.58002e-05	3942.35	1.48528	3.82424e-15	3.08909e-13	1807.04	-0.804511	5.5303e-10	3.5077e-08	2051	-0.0624613	0.522009	0.86406
V:9644340:9647339	hcp-2	WBGene00001830;	T06E4.1.2;	7.61	21.99	24.0167	14.0067	16.5133	14.31	1883.85	1.3115	0.000213404	0.00255361	2589.72	-0.703529	0.000523854	0.00401513	2144.26	-0.273838	0.586242	0.828725	1969.44	1.46725	2.13965e-16	3.0535e-14	1487.9	1.08296	0.00518146	0.0980652
V:15443416:15446415	T26H5.9	WBGene00044206;	T26H5.9a;	33.7967	97.1967	8.28333	305.583	48.6333	268.12	274.335	1.31059	7.38914e-08	1.98606e-06	705.971	5.36501	1.30683e-23	1.15509e-21	634.571	2.37818	9.71963e-12	5.75612e-10	91.3811	-2.33314	3.91837e-05	0.000846586	173.086	0.575047	0.0466806	0.339802
I:4651406:4654405	ptps-1	WBGene00015010;	B0041.6b;	23.5367	67.8633	25.0167	17.45	11.5267	19.305	344.86	1.31049	1.13624e-05	0.00019354	170.609	-0.44244	0.192949	0.419166	118.512	0.584009	0.192485	0.490821	184.349	-0.114597	0.624636	0.847009	130.783	-1.01417	0.000165462	0.00851098
II:7244376:7247375	skpo-3	WBGene00017968;WBGene00017968;	F32A5.2a.1;F32A5.2b.1;	22.4133	65.9033	36.9233	60.1867	27.0433	29.15	4159.51	1.30873	0.0044924	0.0322068	4833.48	0.815912	0.00156155	0.01016	2813.67	-0.00411934	0.989557	0.996346	2737.18	0.450339	0.165957	0.465409	2285.9	0.22213	0.453757	0.834228
III:3920943:3923942	nit-1	WBGene00014206;	ZK1058.6.2;	9.45667	27.06	7.83667	23.18	7.89333	21.005	466.005	1.30715	4.22083e-05	0.000622321	425.52	1.628	2.42149e-12	8.2082e-11	351.715	1.2888	3.05801e-06	7.4189e-05	223.409	-0.468461	0.0288992	0.163976	215.978	-0.27532	0.237566	0.677655
X:9880713:9883712	glo-1	WBGene00011083	R07B1.12	7.34333	21.0467	8.99333	15.95	8.30667	18.86	202.384	1.30345	0.000136309	0.00172469	192.51	0.904047	1.84589e-06	2.67056e-05	194.219	1.07712	0.000505155	0.00634237	116.878	0.099164	0.701989	0.883728	110.365	0.192139	0.508969	0.858823
III:13716353:13719352	lit-1	WBGene00003048;	W06F12.1b.1;	7.24333	20.9367	18.3067	11.48	6.58	21.91	1032.51	1.29798	0.000690527	0.00698758	1187.32	-0.627682	0.0202605	0.0835254	980.953	1.62313	1.27504e-08	4.89912e-07	936.973	1.1668	0.000490792	0.00726212	497.423	-0.1646	0.593796	0.891794
V:19466158:19469157	Y43F8B.23	WBGene00194815	Y43F8B.23	0.856667	2.34667	2.13	4.23667	2.21667	6.265	25.0973	1.2974	0.00304455	0.0236859	54.9253	1.0832	0.00152326	0.00994129	65.8449	1.41769	0.000259506	0.00362407	22.8664	1.17499	0.0170407	0.1143	23.6366	1.43334	0.00269526	0.0640631
V:16158195:16161194	F10A3.17	WBGene00045507	F10A3.17	17.57	50.0867	24.7	71.75	20.9333	75.705	793.599	1.29687	8.79675e-08	2.33971e-06	1225.59	1.63378	3.11332e-07	5.25383e-06	1051.91	1.72285	1.14458e-09	5.21542e-08	491.737	0.280167	0.433087	0.727657	442.562	0.245218	0.299359	0.732518
X:8067828:8070827	C18A11.1	WBGene00015947	C18A11.1	8.88667	25.3267	11.9	24.1533	14.8167	30.785	305.894	1.29246	5.54003e-14	3.57793e-12	347.982	1.10388	0.000560515	0.00426264	406.574	0.944201	0.00177205	0.0179896	185.471	0.215989	0.491989	0.767067	208.101	0.733459	0.00379372	0.0808701
II:5102930:5105929	mpk-2	WBGene00003402;WBGene00003402;WBGene00003402;	C04G6.1a;C04G6.1b;C04G6.1c.2;	2.69333	7.86667	2.48333	5.51333	2.77667	3.57	202.263	1.2904	1.33132e-05	0.000221987	173.965	1.13421	0.00178784	0.0114323	130.31	0.288447	0.335312	0.654032	105.694	-0.212831	0.597041	0.831205	104.116	0.0183927	0.947817	0.990313
IV:7186631:7189630	C42D4.13	WBGene00016598;WBGene00016598;	C42D4.13a;C42D4.13b;	23.8633	68.36	25.8233	40.58	27.43	69.16	869.418	1.29037	0.000691826	0.00699669	681.737	0.708796	0.00828453	0.0410424	886.826	1.21101	1.29636e-08	4.97208e-07	476.812	-0.0677277	0.776905	0.916847	476.862	0.194011	0.202948	0.645096
X:5929622:5932621	egl-6	WBGene00001175;	C46F4.1b;	0.506667	1.38667	1.28	1.05667	0.6	1.055	33.549	1.28946	0.00750548	0.0486784	44.4039	-0.188542	0.717996	0.870455	28.8054	0.729503	0.245603	0.558964	30.7601	1.18175	0.0488436	0.23058	18.5496	0.218017	0.694263	0.926964
V:12346584:12349583	F23H12.3	WBGene00009093;	F23H12.3b;	5.28667	14.7633	12.4667	16.6533	7.09333	19.525	156.702	1.28878	0.00186085	0.0159068	246.505	0.49394	0.00465586	0.0255111	204.496	1.36634	1.14249e-06	3.07234e-05	136.323	1.06807	0.00297978	0.0311356	94.9565	0.44882	0.240212	0.680069
II:8240971:8243970	nlp-5	WBGene00003743;	F35C11.1.2;	2.57667	6.86333	3.39	5.05667	3.2	5.975	39.5951	1.28735	0.00142977	0.0128287	38.1553	0.646883	0.196125	0.423708	38.9155	0.832596	0.1391	0.407516	24.487	0.261998	0.638205	0.854191	23.192	0.354379	0.51258	0.859603
III:7180470:7183469	epg-4	WBGene00018150;	F37C12.2.1;	2.66667	7.55667	5.91	6.30667	3.29667	5.01	205.498	1.28685	2.75682e-09	9.76904e-08	264.441	0.179752	0.570699	0.779611	170.409	0.514823	0.224555	0.532901	169.637	0.953016	0.00223767	0.0248666	116.364	0.277519	0.435212	0.827451
I:13841480:13844479	W04A8.4	WBGene00012239;	W04A8.4a.2;	5.14667	14.5733	9.51333	14.1433	7.30333	16.37	224.112	1.28668	1.4602e-05	0.000240676	290.084	0.646884	0.00523722	0.0280277	268.688	1.08256	0.00282226	0.026316	165.023	0.694806	0.0228348	0.13906	138.605	0.499877	0.140125	0.555752
X:13979016:13982015	arrd-24	WBGene00009852	F48F7.7	1.17333	3.23333	0.64	1.25	0.846667	2.075	57.7684	1.28633	0.00542038	0.0374881	25.7377	1.09743	0.0353526	0.127768	36.3412	1.22787	0.0206738	0.119034	23.6202	-1.12998	0.0568442	0.252885	25.1271	-0.514251	0.372901	0.788624
V:413261:416260	dod-19	WBGene00022644;	ZK6.10a;	279.223	791.57	140.273	520.877	248.18	394.135	20465.6	1.28404	2.17892e-10	9.03365e-09	13687.8	1.9517	3.93037e-34	6.48318e-32	12605.1	0.565787	0.0039041	0.0338679	8294.84	-1.18544	4.08077e-33	2.213e-30	9879.54	-0.182749	0.0275875	0.257761
V:11611807:11614806	tag-290	WBGene00009386	F35B12.6	12.7067	35.56	23.0333	27.9633	10.64	23.785	533.558	1.27975	0.0061774	0.0417416	599.535	0.366258	0.178737	0.39853	369.089	1.0282	0.000835876	0.00970863	386.924	0.651684	0.0826686	0.31627	251.639	-0.264966	0.415066	0.814773
II:12026248:12029247	Y17G7B.8	WBGene00012462	Y17G7B.8	11.4267	32.1033	6.60333	5.01333	9.79333	19.91	597.184	1.27902	4.04122e-08	1.12691e-06	169.241	-0.330987	0.095689	0.262819	407.142	0.92537	0.000133578	0.00208685	253.626	-0.987176	2.35539e-05	0.000544123	284.896	-0.230317	0.291264	0.724975
V:13555604:13558603	cav-2	WBGene00000302;	C56A3.7a;	6.89	19.39	6.85	11.3433	4.33	6.08	428.455	1.27765	1.19133e-10	5.0769e-09	319.595	0.799858	0.000526054	0.00402781	175.505	0.36528	0.245825	0.559171	226.281	-0.201662	0.367239	0.675441	179.263	-0.681238	0.00517541	0.0980423
II:6401901:6404900	T25D10.1	WBGene00020799	T25D10.1	9.25667	26.2367	8.25667	16.6933	6.85333	17.935	637.138	1.27432	0.000587112	0.00607159	487.511	1.08679	7.29384e-13	2.59641e-11	426.481	1.25532	2.61709e-05	0.000503696	320.906	-0.357836	0.0306905	0.17082	284.435	-0.450578	0.0123486	0.16605
II:5888987:5891986	rfip-1	WBGene00018869;	F55C12.1a.2;	17.24	48.6033	49.9567	23.1667	15.5267	43.015	1693.72	1.27403	0.000284608	0.00325284	2023.01	-1.05868	1.37637e-07	2.4742e-06	1450.18	1.35605	2.59351e-13	1.77835e-11	1709.61	1.36092	1.7647e-06	5.40478e-05	828.093	-0.162369	0.54577	0.871708
II:13981616:13984615	Y39G8B.10	WBGene00012729	Y39G8B.10	2.24	6.16667	1.81333	1.79667	2	5.22	48.901	1.2729	0.00251614	0.020284	21.9948	0.0506416	0.908616	0.96483	41.7239	1.32725	0.01878	0.111064	23.6225	-0.507218	0.332896	0.64549	24.0429	-0.154785	0.786024	0.955635
V:9391678:9394677	hum-2	WBGene00002036;	F36D4.3k;	5.89667	16.6833	16.0333	11.4933	3.63	18.035	907.223	1.27263	0.000511908	0.00540355	1186.17	-0.441509	0.173958	0.391376	792.554	2.22885	2.84185e-15	2.31307e-13	871.664	1.25958	0.000282348	0.00456385	374.361	-0.738928	0.0367439	0.299316
II:12899825:12902824	clec-65	WBGene00009396;	F35C5.8.2;	70.7867	199.86	31.9133	21.14	62.0667	112.24	4130.48	1.27185	3.25751e-23	4.55396e-21	867.474	-0.538157	0.00363574	0.0207212	2694.38	0.749535	6.49873e-05	0.00112306	1632.4	-1.33789	1.45136e-14	1.68357e-12	1992.7	-0.202422	0.0992085	0.483066
IV:6588808:6591807	lec-11	WBGene00002274;	F38A5.3a;	29.7433	83.4333	26.2233	40.41	18.07	45.745	1278.04	1.26838	3.4014e-10	1.36814e-08	807.375	0.698518	0.00010485	0.000999145	705.72	1.2434	5.85842e-07	1.65086e-05	640.271	-0.385217	0.0862944	0.323354	530.257	-0.72856	0.000383741	0.015763
X:13410963:13413962	C29F7.1	WBGene00007810	C29F7.1	5.62333	15.64	4.73	2.94	3.58	6.695	415.542	1.26642	5.88714e-09	1.94488e-07	159.482	-0.640598	0.00485905	0.0263579	201.165	0.793842	0.00308092	0.0282219	205.511	-0.432001	0.0419289	0.209326	175.745	-0.662332	0.00319345	0.0716174
I:8629570:8632569	fer-1	WBGene00001414;	F43G9.6b.1;	0.91	2.55333	1.39	1.26333	0.62	1.505	334.602	1.26499	0.00097459	0.00931406	276.458	-0.132993	0.791661	0.909421	199.741	1.17437	0.000145383	0.00224171	225.108	0.451776	0.141845	0.427466	144.741	-0.576827	0.0226974	0.234139
V:9094767:9097766	F21C10.10	WBGene00017659;	F21C10.10.2;	27.57	76.98	28.2667	63.96	25.6133	90.75	953.345	1.26249	3.13879e-13	1.90378e-11	907.985	1.25863	2.34719e-09	5.50333e-08	991.477	1.69892	2.37016e-13	1.63044e-11	512.707	-0.168476	0.383244	0.689273	476.099	-0.112343	0.481076	0.845277
IV:1170262:1173261	cec-2	WBGene00016796;WBGene00016796;	C50A2.2d;C50A2.2e;	0.506667	1.35667	1.92667	0.446667	0.25	0.315	65.2939	1.25998	0.00487243	0.0343724	90.6877	-2.18011	2.76681e-05	0.000302695	19.3278	0.370727	0.592922	0.831846	85.4111	1.8459	0.00010769	0.00203108	24.4682	-1.16128	0.0298859	0.268628
V:15801883:15804882	srd-27	WBGene00005105	T26E4.12	0.74	1.91667	1.26667	2.82333	1.77667	3.06	30.3495	1.2597	0.00652783	0.0435702	51.6243	1.27515	2.2608e-05	0.000252767	58.2492	0.734486	0.111762	0.358569	22.2452	0.652108	0.170585	0.471511	28.0128	1.34929	0.00386282	0.0818264
V:12583330:12586329	E02A10.3	WBGene00008453;	E02A10.3c;	1.77667	4.72667	3.67667	4.00667	2.59	2.69	38.7521	1.2596	0.00631997	0.0424776	49.2366	0.212256	0.561607	0.772845	33.7513	-0.092047	0.886451	0.959959	31.6962	0.901239	0.0636046	0.271276	25.2807	0.590739	0.251249	0.687512
X:4277845:4280844	twk-28	WBGene00006680	C52B9.6	1.83667	5.07333	1.78333	1.99333	1.7	3.135	165.351	1.25191	1.36332e-05	0.000226663	97.5415	0.229665	0.460503	0.698056	115.723	0.772783	0.00780358	0.0583081	87.7303	-0.225704	0.357416	0.666816	82.5704	-0.127622	0.60007	0.894188
III:1306795:1309794	fbxa-79	WBGene00022329	Y82E9BL.13	4.97	13.56	6.77667	17.46	6.28333	32.165	244.207	1.24974	0.000113426	0.00148348	343.059	1.46384	1.03676e-05	0.000127075	463.897	2.25631	4.04338e-19	4.51441e-17	152.41	0.237638	0.543311	0.799613	144.619	0.342021	0.195069	0.634154
II:6408782:6411781	T25D10.4	WBGene00020801	T25D10.4	22.6167	62.8033	25.83	53.3033	21.51	56.135	1075.62	1.24553	1.80898e-05	0.000291663	1086.53	1.09911	7.99101e-07	1.24203e-05	954.635	1.27199	2.74327e-07	8.30968e-06	619.773	0.0123702	0.951548	0.982717	547.854	-0.0774854	0.671304	0.921056
X:14634973:14637972	F54E4.3	WBGene00010059;	F54E4.3.1;	5.21333	14.4267	10.44	7.28667	6.72667	11.175	414.624	1.24505	2.73433e-05	0.000421304	397.403	-0.462618	0.150962	0.357351	383.033	0.583511	0.154402	0.432355	326.502	0.802435	0.00378421	0.037537	247.939	0.365603	0.310693	0.740652
IV:5844836:5847835	sams-4	WBGene00015540;	C06E7.3b;	5.11	14.0833	5.06667	14.7333	6.20667	18.54	425.019	1.24329	3.27461e-07	7.77195e-06	475.836	1.6187	2.28651e-07	3.94963e-06	516.362	1.44402	5.45886e-08	1.85367e-06	227.481	-0.211783	0.519961	0.785992	245.198	0.266201	0.0932574	0.470141
I:3141698:3144697	K09H9.5	WBGene00019597	K09H9.5	5.98667	16.54	7.45667	12.6933	10	23.75	128.098	1.24303	4.46653e-05	0.000655596	122.613	0.85574	0.0151962	0.0669441	193.102	1.17618	0.000812971	0.00948392	76.0717	0.0971075	0.811949	0.931944	89.5997	0.743521	0.0189137	0.210625
IV:14101732:14104731	F52B11.5	WBGene00009927	F52B11.5	2.82667	7.62667	3.65	4.75667	2.38667	5.39	65.211	1.23941	0.000160328	0.00198391	56.4406	0.454082	0.221805	0.458587	48.7211	1.09908	0.0621415	0.250347	40.2005	0.190054	0.601768	0.833897	31.7821	-0.233318	0.651022	0.912305
IV:15028423:15031422	fcd-2	WBGene00012767;	Y41E3.9b;	1.56667	4.26667	4.00667	1.86	1.97333	3.505	228.939	1.23826	6.11276e-06	0.000110526	246.465	-1.08694	0.0568285	0.181642	216.229	0.719395	0.00326478	0.0294756	216.809	1.19543	7.29334e-06	0.000194049	135.387	0.324211	0.210967	0.654857
V:10282045:10285044	lys-3	WBGene00003092	Y22F5A.6	2.22667	6.12667	1.46667	29.4167	3.03667	15.775	105.759	1.23769	0.00691214	0.0457095	434.797	4.4142	6.5594e-26	6.65112e-24	219.168	2.29265	1.67621e-10	8.51486e-09	47.9819	-0.796571	0.0177506	0.11757	65.2016	0.434195	0.231522	0.67365
V:11170715:11173714	T19C4.5	WBGene00011839;	T19C4.5a;	8.05333	22.0467	14.6533	21.3733	10.17	21.115	473.8	1.23744	2.74548e-08	7.90775e-07	608.505	0.623752	0.00196224	0.0124019	483.065	0.942173	0.00147466	0.0155294	352.447	0.662323	0.00347484	0.0351404	279.062	0.315167	0.196311	0.635931
X:7397384:7400383	C10A4.10	WBGene00050957	C10A4.10	4.48	12.21	6.28333	7.31333	4.85	12.245	184.886	1.23664	1.48425e-05	0.000244464	161.025	0.300343	0.296286	0.54492	187.982	1.26619	0.00138629	0.0147887	118.455	0.290611	0.336925	0.649248	101.195	0.1162	0.670021	0.92053
V:16001088:16004087	nhr-63	WBGene00003653	C06C6.4	1.80667	4.91	1.3	2.90667	1.62	4.255	99.8318	1.23208	2.62656e-07	6.37916e-06	67.2274	1.24489	0.000223646	0.00192803	83.6088	1.28868	0.000245382	0.0034677	46.8056	-0.677668	0.033214	0.179984	49.4593	-0.177713	0.570637	0.881664
II:6439928:6442927	cutl-16	WBGene00019426	K06A1.3	1.44	3.88	3.04667	2.76667	2.43667	3.43	135.413	1.22896	0.0047635	0.0337181	158.113	-0.0725262	0.776354	0.902143	154.782	0.400265	0.185425	0.48122	112.182	0.897939	0.00823257	0.0672115	95.6964	0.748535	0.0176651	0.203573
II:4654435:4657434	fut-6	WBGene00020222	T05A7.5	9.88333	27.0467	9.49667	10.04	8.92667	12.56	692.826	1.22894	9.29684e-06	0.000161853	395.459	0.135679	0.437216	0.679151	416.826	0.370995	0.0769508	0.287135	369.959	-0.240651	0.180207	0.48361	345.971	-0.161623	0.265952	0.702439
V:8269143:8272142	asp-12	WBGene00017678;	F21F8.4.2;	111.917	307.523	37.42	68.5767	224.763	274.64	6914.81	1.2276	0.00160555	0.0141036	1896.63	0.922626	1.5809e-06	2.3245e-05	8721.02	0.185415	0.483083	0.76936	2590.52	-1.76311	1.96836e-18	3.3887e-16	5445.75	0.989414	1.09227e-06	0.000129354
V:10964063:10967062	F17C11.10	WBGene00008921;	F17C11.10.1;	2.34333	6.43	5.59667	3.76333	4.12	2.155	464.784	1.2271	0.00521445	0.0363379	538.597	-0.525794	0.211464	0.444306	385.472	-1.17664	0.36504	0.681902	420.369	1.08702	0.0119298	0.088231	339.206	0.820305	0.0331986	0.282719
IV:5247928:5250927	Y59E9AR.1	WBGene00021997	Y59E9AR.1	195.737	526.703	421.01	263.197	161.267	428.995	1977.83	1.22692	0.00132781	0.0120805	1944.57	-0.595539	0.000759363	0.00552206	1603.66	1.29767	2.50384e-08	9.01932e-07	1627.35	0.881887	0.000579438	0.00832395	965.917	-0.23621	0.350563	0.774967
II:7254612:7257611	F32A5.8	WBGene00017971;	F32A5.8.1;	2.86	7.68333	2.64667	5.65667	3.00667	6.47	133.987	1.22494	0.00400743	0.0295524	111.512	1.21098	0.0541314	0.175763	118.178	1.00939	0.0103497	0.0725731	69.2276	-0.351292	0.590721	0.828361	72.1901	0.0586632	0.887787	0.978587
III:1023062:1026061	Y34F4.4	WBGene00021339	Y34F4.4	1.44	3.86667	1.60667	7.26333	1.81333	7.195	51.4688	1.22424	0.00414092	0.0303043	95.511	2.27055	1.04986e-09	2.59949e-08	80.7601	1.8575	0.00437342	0.0370975	29.6474	-0.0177749	0.965881	0.988609	30.9214	0.342694	0.555552	0.875226
III:7899533:7902532	best-24	WBGene00022797	ZK688.2	15.1333	40.97	18.9833	30.3433	14.42	29.085	1758.48	1.22398	4.52602e-05	0.000663478	1665.11	0.747897	2.54216e-05	0.000281271	1342.35	0.889538	1.66294e-05	0.000337413	1070.05	0.1366	0.495225	0.769232	903.036	-0.0857849	0.663641	0.917365
V:8664565:8667564	ZC190.4	WBGene00022538	ZC190.4	10.54	28.8333	11.88	24.5267	13.7867	29.745	1760.03	1.22383	3.17167e-06	6.10553e-05	1772.13	1.10865	2.83993e-10	7.56766e-09	1911.73	0.986584	2.50093e-06	6.15846e-05	1016.1	-0.0129652	0.927024	0.973316	1065.65	0.368873	0.012122	0.164244
IV:16734829:16737828	Y51H4A.25	WBGene00013119;WBGene00013119;WBGene00013119;	Y51H4A.25a.1;Y51H4A.25b;Y51H4A.25d;	19.0267	42.8367	14.1333	29.2067	15.94	52.63	146.286	1.2227	6.6804e-05	0.000935052	109.59	1.48084	2.92317e-06	4.05866e-05	155.927	1.76714	4.00115e-08	1.39876e-06	68.5423	-0.702486	0.0551509	0.24801	73.5051	-0.154643	0.625415	0.903178
V:13371521:13374520	tag-260	WBGene00010867;WBGene00010867;	M04G12.1a;M04G12.1c.1;	5.53667	15.0167	5.43333	8.12	8.22	11.005	574.243	1.22245	7.38861e-06	0.000131623	403.902	0.646084	0.0431833	0.148246	564.449	0.342214	0.419672	0.728716	308.659	-0.229949	0.35095	0.661236	374.74	0.553667	0.0727562	0.417626
II:5038592:5041591	golg-2	WBGene00018017;	F33G12.5.2;	12.8133	35.1	27.6733	7.46667	19.69	18.25	2285.96	1.21969	0.00022487	0.0026713	1782.88	-1.83127	1.36132e-07	2.44902e-06	1968.91	-0.195609	0.464137	0.757508	1917.29	0.916163	0.0268314	0.155414	1512.57	0.587102	0.0472531	0.34128
V:5962337:5965336	pcm-1	WBGene00003954;	C10F3.5b;	1.27333	3.33667	0.886667	1.79	2.05667	3.205	50.2435	1.21861	0.00327236	0.0251005	31.2858	1.16387	0.0950138	0.261517	61.5164	0.599547	0.422292	0.730877	23.3655	-0.744171	0.166845	0.467007	35.636	0.736862	0.171856	0.606372
IV:12485038:12488037	T04A11.5	WBGene00011420	T04A11.5	1.26333	3.28333	1.55	3.07333	1.67333	3.315	52.3971	1.21742	0.000814328	0.00804053	57.5644	1.07849	0.000591937	0.00445674	56.8517	0.910725	0.0318843	0.160513	31.9243	0.1312	0.724058	0.893874	32.2929	0.408748	0.313082	0.743197
III:6089559:6092558	C05D10.4	WBGene00015480;	C05D10.4c;	2.88333	7.77	6.64	4.95667	6.29667	11.035	236.516	1.21651	0.00244319	0.0198143	277.894	-0.399496	0.311283	0.560859	391.47	0.725645	0.042359	0.19474	210.822	1.04595	0.0282796	0.16173	198.5	1.11623	0.00633929	0.110408
V:12254047:12257046	ugt-55	WBGene00011452;WBGene00011452;WBGene00011452;WBGene00011452;	T04H1.7a;T04H1.7b.1;T04H1.7b.2;T04H1.7c;	0.686667	1.52667	1.13667	1.68667	0.906667	0.99	46.2438	1.21587	0.00257734	0.0206756	56.3119	0.513263	0.245397	0.486782	40.1046	0.378658	0.484304	0.770124	34.4645	0.638849	0.206755	0.516444	27.9495	0.354259	0.476656	0.844216
II:7768556:7771555	C06A8.8	WBGene00015517;	C06A8.8b.1;	4.44333	11.8433	8.47667	8.40333	4.50667	7.23	126.896	1.2097	0.00253504	0.0204117	140.071	0.062141	0.834119	0.929873	93.8423	0.566989	0.104665	0.345935	98.9292	0.740861	0.0139986	0.0994277	68.2482	0.0271584	0.927839	0.98545
V:2901856:2904855	C31B8.7	WBGene00016282	C31B8.7	3.55333	9.55	3.37667	4.01333	4.30667	6.115	264.383	1.20802	0.00011181	0.00146735	161.254	0.316219	0.248947	0.491054	218.585	0.399473	0.144214	0.416208	141.923	-0.255814	0.247537	0.563024	155.201	0.268479	0.224259	0.665417
IV:4601365:4604364	F19C7.4	WBGene00017594	F19C7.4	1.70333	4.55667	1.85	3.10667	1.40333	2.865	155.153	1.208	5.86307e-10	2.29782e-08	132.396	0.829466	0.000277733	0.00232916	104.5	0.916773	0.00514768	0.0421884	88.3505	-0.0751636	0.750531	0.905676	75.0816	-0.294023	0.280919	0.715811
II:10169770:10172769	gpd-4	WBGene00001686;	F33H1.2.2;	6.02667	16.05	22.3	4.92667	6.53333	19.385	321.937	1.20479	0.000113214	0.00148323	418.671	-2.13557	4.83049e-14	1.96773e-12	371.155	1.51275	0.0448162	0.201967	401.64	1.70676	4.61792e-08	2.01959e-06	179.472	0.118304	0.846584	0.969869
V:19543837:19546836	Y43F8B.1	WBGene00012812;	Y43F8B.1a.1;	0.263333	0.663333	0.82	0.55	0.286667	0.405	27.2443	1.20122	0.00731496	0.0477535	43.5684	-0.506097	0.420145	0.664981	20.899	0.470361	0.480617	0.767779	31.1293	1.53216	0.0231916	0.140523	15.1995	0.121035	0.835949	0.968038
III:4750871:4753870	B0393.8	WBGene00007173	B0393.8	3.27	8.51333	3.68667	6.47	4.73667	7.01	32.4757	1.19839	0.00652095	0.0435496	29.4948	0.951037	0.0873036	0.247119	33.5939	0.458204	0.406044	0.717004	18.6007	-0.0686289	0.91154	0.96799	21.4622	0.565066	0.272563	0.70765
I:13099857:13102856	Y26D4A.21	WBGene00077684	Y26D4A.21	4.42667	11.6867	2.76	1.37333	3.7	7.08	66.101	1.19538	0.000112679	0.00147707	17.321	-1.01559	0.0666295	0.203689	44.8729	0.839325	0.0948279	0.32641	29.8947	-0.894256	0.0386284	0.198921	32.7034	-0.24786	0.573563	0.883493
IV:12303210:12306209	oac-57	WBGene00019579;	K09E10.1c;	40.2	103.973	54.62	149.44	38.2933	80.93	110.116	1.19441	8.30741e-06	0.000146061	161.211	1.56028	7.70377e-13	2.73402e-11	93.083	0.885701	0.0103398	0.0725558	69.1723	0.185153	0.541884	0.798977	59.9544	0.0460589	0.884396	0.977728
V:8446510:8449509	T23B12.5	WBGene00020720	T23B12.5	2.58667	6.76333	3.86333	6.56	2.90667	4.5	96.8782	1.19143	0.00514912	0.0359701	115.811	0.852638	0.00144355	0.00951118	78.5246	0.512956	0.235035	0.544797	65.8437	0.387234	0.320373	0.63466	55.3946	0.174874	0.68309	0.924592
X:17598912:17601911	lec-9	WBGene00002272	C16H3.2	393.113	1048.74	255.19	547.733	359.577	798.49	9060.73	1.19123	1.73269e-23	2.45218e-21	5437.96	1.1593	4.00879e-12	1.31694e-10	7303.62	1.04939	1.4547e-05	0.000299434	4182.71	-0.817648	1.53487e-06	4.78367e-05	4670.63	-0.120885	0.398331	0.803309
V:10588399:10591398	ttr-23	WBGene00011894;	T21C9.8.1;	2.40333	6.24667	1.05	1.02667	2.57667	3.94	38.5079	1.18939	0.00738364	0.0480786	8.89759	0.0413726	0.962019	0.985927	30.2367	0.57037	0.294651	0.613856	15.274	-1.51789	0.0445063	0.217635	21.3796	0.102061	0.84455	0.969772
II:5343376:5346375	F09E5.14	WBGene00017291	F09E5.14	14.9433	39.4	7.22667	8.83667	7.15667	14.205	203.46	1.18438	3.04245e-06	5.89639e-05	62.7632	0.377622	0.207613	0.439547	79.6949	0.859171	0.0264202	0.141241	84.7448	-1.28887	1.24903e-05	0.000308244	81.1625	-1.05861	0.000153155	0.00807691
II:11568318:11571317	F54D5.4	WBGene00010050	F54D5.4	242.82	642.05	128.347	81.75	154.42	196.92	5649.32	1.18392	7.42799e-11	3.24384e-09	1422.24	-0.586537	4.07753e-07	6.71646e-06	2377.98	0.229449	0.232455	0.541089	2438.87	-1.11832	2.28857e-12	2.10354e-10	2496.18	-0.646061	8.98464e-05	0.00541902
X:7241462:7244461	F46H5.7	WBGene00018522;	F46H5.7b.1;	0.446667	1.13333	1.04333	0.986667	1.07667	0.635	50.7987	1.18309	0.00217094	0.0180142	68.2404	0.0197536	0.969668	0.988634	63.6205	-0.888734	0.15154	0.42797	45.7136	1.02712	0.0588068	0.258174	47.8128	1.31041	0.0131775	0.172583
V:2199916:2202915	cyp-32B1	WBGene00021167	Y5H2B.5	6.20333	16.4167	7.2	16.7133	9.78667	29.47	501.98	1.1822	7.42012e-06	0.000132082	574.744	1.28329	1.94534e-17	1.03558e-15	831.845	1.47781	5.2502e-09	2.14484e-07	299.305	0.0214092	0.897792	0.963711	347.487	0.648003	0.00141358	0.040895
X:16556944:16559943	K08B5.1	WBGene00019518	K08B5.1	2.84333	7.39667	4.82333	6.73667	3.58667	5.375	190.281	1.18043	0.00659752	0.0439075	228.097	0.559669	0.0773877	0.226837	170.77	0.481825	0.16072	0.442639	139.516	0.562038	0.0831697	0.317075	115.766	0.328379	0.228821	0.670796
V:14088860:14091859	D1086.5	WBGene00008392	D1086.5	8.66	23.06	11.7833	15.6067	11.6367	21.29	292.084	1.17983	6.09022e-05	0.000865657	272.797	0.470457	0.0782317	0.228738	306.684	0.757015	0.00360675	0.0319114	189.499	0.251835	0.324452	0.638716	184.031	0.417276	0.0637566	0.3928
V:2107710:2110709	ckb-4	WBGene00000514;	F22F7.5b;	1.32667	3.44	3.14	1.43333	3.51	4.115	76.3975	1.17751	0.0043663	0.0315488	78.2559	-1.07363	0.0267448	0.103152	134.158	0.0907433	0.923514	0.973361	70.5196	1.07912	0.0370821	0.193624	77.5161	1.46052	0.0835741	0.447241
IV:12726575:12729574	rbd-1	WBGene00004315;	T23F6.4b;	1.39333	3.56333	5.44667	3.59667	2.87667	5.495	85.0222	1.17697	8.18494e-05	0.00111634	169.679	-0.609433	0.368392	0.618944	148.128	0.936722	0.211493	0.516147	117.132	1.86399	0.00469965	0.0443324	70.5892	1.04758	0.0288999	0.264333
V:11886736:11889735	sodh-1	WBGene00010790	K12G11.3	55.5367	146.037	62.8933	102.397	100.06	188.4	3572.67	1.17559	1.07122e-05	0.000184309	3145.23	0.763202	7.44667e-10	1.87552e-08	5097.11	0.787221	0.000579552	0.00709469	2110.64	-0.0135056	0.939857	0.978088	2693.13	0.838418	1.928e-05	0.00153113
III:1658364:1661363	Y22D7AL.15	WBGene00021253	Y22D7AL.15	26.29	69.02	28.33	87.12	28.9933	88.98	481.751	1.1751	4.08217e-09	1.39274e-07	628.517	1.68846	4.27432e-31	5.68848e-29	573.318	1.49867	1.32188e-14	1.014e-12	277.088	-0.0927111	0.573253	0.817303	275.487	0.153615	0.325194	0.754626
IV:11744140:11747139	gem-4	WBGene00001577;WBGene00001577;	T12A7.1.1;T12A7.1.2;	3.82333	10.0033	3.13	9.88	4.61667	11.57	386.647	1.17498	7.87427e-05	0.00108049	396.909	1.74077	1.56143e-14	6.67396e-13	436.284	1.20804	4.1429e-06	9.75136e-05	197.234	-0.477522	0.0454595	0.220556	229.979	0.260875	0.269425	0.705725
V:14193375:14196374	atfs-1	WBGene00013878;	ZC376.7d.2;	11.7567	30.6733	30.3633	17.5533	10.4367	26.155	853.455	1.17299	5.35798e-06	9.82738e-05	1023.31	-0.734381	0.00109925	0.00756396	710.287	1.20521	4.12996e-08	1.43908e-06	829.657	1.18418	1.27596e-07	5.14463e-06	435.772	-0.179525	0.445659	0.831264
X:7822152:7825151	eef-1A.2	WBGene00001169;	R03G5.1b.1;	42.43	113.04	144.123	42.79	39.82	100.42	1317.52	1.17164	0.000148789	0.00186105	1680.61	-1.69324	2.43941e-11	7.40135e-10	1160.96	1.2158	2.23592e-08	8.17856e-07	1548.17	1.56129	2.29104e-13	2.38101e-11	689.221	-0.102316	0.618832	0.90089
IV:4085077:4088076	C35B1.2	WBGene00016432;	C35B1.2b;	0.593333	1.46667	1.11333	1.93667	0.683333	2.555	49.738	1.16682	0.00347406	0.026287	80.7842	0.891346	0.0444841	0.151777	73.3763	1.80408	0.00185307	0.0185961	40.3129	0.780809	0.106685	0.363984	29.5921	0.245721	0.680675	0.924126
II:3815186:3818185	fbxa-24	WBGene00018803	F54D10.2	1.59333	4.15	1.89	3.46	2.07667	5.295	118.507	1.16466	0.00124514	0.0114819	119.271	0.952055	1.93306e-05	0.000219476	149.036	1.25851	7.6801e-05	0.00128858	71.9953	0.0518817	0.879746	0.957801	74.0499	0.376782	0.274567	0.710121
V:14948277:14951276	hil-1	WBGene00001852	C30G7.1	2.4	6.15667	3.65667	6.04	4.23	8.82	94.3508	1.16455	0.000622521	0.00638879	114.466	0.823925	0.0138766	0.0621949	145.566	0.98411	0.0311659	0.157978	65.4688	0.40611	0.252827	0.570037	71.3631	0.83233	0.0156106	0.189993
III:1242013:1245012	fbxa-63	WBGene00022485	Y119D3B.7	2.64667	6.84667	3.45667	6.61333	2.82	8.09	108.432	1.16402	0.00166359	0.0145079	124.333	1.01173	0.000646251	0.00479984	119.394	1.41539	3.01166e-05	0.000573938	69.5405	0.200065	0.60696	0.836319	60.8775	0.0898062	0.804787	0.960739
V:12085734:12088733	gana-1	WBGene00011095	R07B7.11	10.32	27.16	10.8767	16.8467	15.41	43.445	752.368	1.16344	0.000740223	0.00743259	605.735	0.693015	0.0145842	0.0648333	1138.64	1.3951	1.01066e-09	4.665e-08	433.003	-0.107493	0.655263	0.863671	506.433	0.560386	0.00112017	0.0352793
IV:2896194:2899193	Y54G2A.36	WBGene00021898;	Y54G2A.36.1;	11.6067	30.39	11.38	27.3867	19.6933	41.5	365.48	1.16232	1.36349e-06	2.85233e-05	362.653	1.34992	4.05947e-12	1.33172e-10	535.319	0.99314	0.000383378	0.00505599	201.238	-0.244117	0.372346	0.680193	267.044	0.753893	0.00108097	0.0345281
III:5978863:5981862	frm-2	WBGene00001489;	T04C9.6a.2;	2.74333	7.05333	4.12333	3.73667	3.69667	4.405	262.661	1.16074	0.00712013	0.0467785	229.966	-0.0855231	0.896744	0.959575	231.946	0.138835	0.701782	0.88737	185.036	0.440496	0.296898	0.612721	169.071	0.442881	0.261534	0.696885
V:10563380:10566379	cat-4	WBGene00000298	F32G8.6	48.2933	125.183	72.49	67.69	47.3633	80.68	1894.51	1.16001	5.75536e-05	0.000820373	1622.46	-0.0245618	0.891837	0.957926	1420.44	0.658299	0.000838019	0.00972223	1304.11	0.381141	0.0404133	0.20468	1021.02	-0.0330944	0.789148	0.956158
IV:595364:598363	C18H7.11	WBGene00044457	C18H7.11	7.51667	19.52	7.98333	58.4833	10.1733	40.895	470.096	1.1599	4.00501e-09	1.37459e-07	1262.87	2.9509	2.98131e-51	9.83537e-49	831.016	1.91008	7.47187e-13	4.9027e-11	271.063	-0.10797	0.632495	0.851069	301.025	0.431202	0.0432308	0.325573
V:12921108:12924107	dhrs-4	WBGene00010063	F54F3.4	25.4233	65.7567	34.7633	46.18	29.4933	70.315	909.582	1.15591	5.11136e-08	1.40682e-06	863.931	0.471458	0.00065467	0.00485725	974.095	1.15524	6.75407e-05	0.00115594	598.517	0.259142	0.102228	0.355259	534.26	0.203413	0.360616	0.78231
X:13133607:13136606	F09A5.2	WBGene00008599	F09A5.2	1.26667	3.25667	1.07333	2.72333	1.01	2.655	198.93	1.15434	6.73734e-11	2.95914e-09	180.639	1.41432	2.97351e-12	9.97831e-11	154.877	1.29943	2.29676e-06	5.70844e-05	104.104	-0.424732	0.0804494	0.31146	97.14	-0.346749	0.124494	0.52921
IV:7499938:7502937	F55G1.15	WBGene00018907	F55G1.15	1.15	2.96	1.71	1.91667	0.73	2.15	119.046	1.15084	0.000191817	0.00231828	113.69	0.229738	0.46387	0.701254	78.9209	1.45396	6.53279e-05	0.00112712	83.0025	0.403475	0.159475	0.455291	53.0127	-0.675951	0.0444282	0.330292
II:7552407:7555406	ZK1290.10	WBGene00022891	ZK1290.10	3.04667	7.86	2.54333	1.93	2.39667	2.76	215.683	1.15022	0.000468963	0.00501489	95.0982	-0.354815	0.253829	0.496378	107.048	0.0788436	0.817615	0.933885	112.711	-0.433509	0.232141	0.546436	104.89	-0.36419	0.260553	0.696005
I:9884700:9887699	nas-5	WBGene00003524	T23H4.3	2.16	5.51333	3.75667	4.48333	2.28333	3.57	106.084	1.14891	0.00176475	0.0152164	122.803	0.327752	0.160956	0.371986	82.6701	0.547696	0.123297	0.379465	81.0215	0.625704	0.0321974	0.176415	59.6644	0.0736154	0.830821	0.967316
V:16833629:16836628	tni-3	WBGene00006585;	T20B3.2.2;	14.8733	37.8867	51.13	24.69	17.54	70.455	621.925	1.14481	0.000569431	0.00591811	948.554	-0.989692	0.0283764	0.108078	978.802	1.96094	3.87571e-05	0.000715122	755.653	1.60119	5.47012e-09	2.92003e-07	369.738	0.22035	0.568212	0.880742
III:3501048:3504047	M01F1.8	WBGene00010814;	M01F1.8b;	3.37333	8.46333	8.08667	5.31	3.59	5	66.1116	1.1417	0.00163987	0.0143611	79.2793	-0.549159	0.185674	0.409053	49.184	0.326134	0.576743	0.824465	62.27	1.08878	0.0178933	0.118156	37.6495	0.106857	0.810792	0.962864
V:16504418:16507417	nhr-54	WBGene00003644	F36D3.2	0.68	1.69667	1.02667	1.09333	0.976667	1.585	42.6818	1.14063	0.000438996	0.0047431	40.7594	0.147573	0.661146	0.836539	47.0768	0.607384	0.152233	0.429017	30.3005	0.436325	0.259867	0.577211	28.7445	0.536118	0.181859	0.618697
V:9372051:9375050	E02C12.8	WBGene00017093;WBGene00017093;	E02C12.8a;E02C12.8d;	2.60333	6.60333	2.72	6.71333	2.57667	10.83	132.306	1.14053	0.000279468	0.00320529	146.176	1.41457	1.41997e-06	2.11308e-05	178.859	1.99139	8.25174e-09	3.25867e-07	75.8631	-0.151848	0.65653	0.863924	72.0664	-0.0286973	0.930611	0.986021
I:8837205:8840204	ubr-5	WBGene00009460;	F36A2.13.2;	0.616667	1.57333	1.81667	0.803333	1.38333	3.41	323.836	1.13981	0.00533481	0.0370079	420.143	-1.17885	0.0341343	0.124576	709.891	1.26732	0.0576008	0.238651	359.35	1.41966	0.0123153	0.0902209	287.716	1.15426	0.00731609	0.121044
V:3337848:3340847	C17B7.4	WBGene00015878	C17B7.4	2.69667	6.86333	2.74333	6.84333	1.00333	3.315	64.2123	1.13836	0.00174837	0.0150922	69.3743	1.43695	0.00053991	0.00412469	28.1344	1.76416	0.0178461	0.107076	36.2199	-0.199033	0.684299	0.87561	23.8513	-1.49025	0.00600619	0.107719
II:6365490:6368489	ctsa-1	WBGene00019605;	K10B2.2a.1;	15.5633	39.7833	13.75	6.28333	17.1	20.945	1147.98	1.13649	8.3227e-11	3.62765e-09	441.735	-1.07992	1.25127e-05	0.000149686	827.451	0.171186	0.399097	0.711958	617.144	-0.362337	0.0269183	0.155631	661.472	0.124006	0.450494	0.832755
X:17603113:17606112	C16H3.3	WBGene00015868;	C16H3.3b;	2.38667	6	4.18667	2.81667	3.46	4.55	288.285	1.13214	0.00225659	0.0185836	255.833	-0.512719	0.177157	0.396176	284.804	0.297055	0.410629	0.720951	222.812	0.632902	0.0701935	0.288871	194.155	0.52101	0.160424	0.59111
X:6036197:6039196	hsp-25	WBGene00002023;	C09B8.6c;	54.7933	140.623	127.22	58.9667	58.6467	152.215	1570.01	1.13175	2.39891e-15	1.76848e-13	1587.72	-1.06396	0.000223081	0.00192387	1675.27	1.28747	0.000123066	0.00194399	1442.61	1.0232	5.68989e-09	3.01773e-07	897.99	0.0992552	0.635151	0.90671
IV:14075992:14078991	cfp-1	WBGene00009924;WBGene00009924;	F52B11.1c.1;F52B11.1c.2;	0.49	1.15667	1.37	0.623333	0.666667	0.75	38.9728	1.13079	0.00236237	0.0192679	49.3454	-1.08969	0.026705	0.10305	35.3268	0.0799791	0.875079	0.956269	42.1314	1.35688	0.00878165	0.0704714	25.8751	0.486899	0.277412	0.712328
II:5968605:5971604	B0034.1	WBGene00015002	B0034.1	14.9833	37.8933	27.43	32.44	12.7567	27.025	641.039	1.12784	0.00749273	0.0486094	768.929	0.319871	0.140346	0.340903	480.519	0.985774	0.00621559	0.0489285	503.2	0.665506	0.0220344	0.135824	328.334	-0.234866	0.442924	0.830452
I:4575705:4578704	D1007.3	WBGene00017001	D1007.3	2.78	6.95667	2.78667	1.91	3.39667	3.6	91.2526	1.12783	0.00652039	0.0435496	45.8514	-0.465661	0.315457	0.564892	69.9582	-0.0471868	0.905653	0.96851	51.7734	-0.203471	0.59192	0.828773	56.2801	0.297631	0.339425	0.764423
IV:10986408:10989407	Y43E12A.3	WBGene00012795;WBGene00012795;	Y43E12A.3b;Y43E12A.3c;	2.04667	5.01	3.81667	3.70333	3.09333	3.13	84.5343	1.12585	0.00446365	0.0320207	95.2097	0.0173804	0.962196	0.985966	78.1788	-0.15961	0.77136	0.917698	68.4457	0.735562	0.0215023	0.133388	59.2155	0.612363	0.0864122	0.452881
X:5718769:5721768	C41G11.1	WBGene00016568;	C41G11.1a;	2.64667	6.59	3.78	5.63667	2.67	4.475	182.633	1.12531	0.00465065	0.0331032	200.335	0.648896	0.00548115	0.0291122	141.057	0.626149	0.224671	0.532998	125.886	0.343992	0.210279	0.520409	101.355	0.00295545	0.994729	0.999157
X:5779223:5782222	sft-4	WBGene00004788;	C54H2.5.2;	58.1967	147.46	164.087	41.5067	35.1133	123.525	3534.96	1.12468	2.03314e-05	0.000323257	3729.51	-1.93348	0.0146198	0.0649668	2566.45	1.71375	4.20034e-13	2.82562e-11	3737.2	1.30881	7.06936e-09	3.67742e-07	1567.7	-0.73994	0.00115984	0.0361769
II:6421612:6424611	K03H9.3	WBGene00019372	K03H9.3	2.74667	6.97333	3.55	5.42667	3.14	6.115	198.991	1.12307	4.70277e-06	8.74456e-05	197.837	0.690494	0.00797121	0.0397932	190.563	0.871701	0.00592691	0.047161	128.913	0.174635	0.467982	0.751627	117.759	0.182159	0.439917	0.829035
V:9677857:9680856	ZK287.9	WBGene00013968	ZK287.9	26.7333	67.9333	24.04	23.3767	19.3967	36.01	402.148	1.12277	9.18205e-07	2.00301e-05	213.615	0.034727	0.842577	0.933615	239.989	0.771056	0.00148391	0.0155937	217.596	-0.363236	0.116301	0.382879	193.643	-0.446028	0.0589741	0.379414
X:13958649:13961648	syx-2	WBGene00006372;	F48F7.2.2;	5.06333	12.8733	8.91667	21.9367	5.45333	19.77	316.695	1.12124	0.00143981	0.0128998	592.169	1.36074	3.36659e-16	1.66362e-14	419.291	1.75601	2.30194e-10	1.14694e-08	245.794	0.630096	0.0372491	0.194046	181.893	0.0966776	0.760116	0.947583
II:2975139:2978138	nhr-88	WBGene00003678;WBGene00003678;	K08A2.5a.1;K08A2.5c.1;	1.21333	3.00667	1.47333	1.26	2.08667	1.19	158.094	1.12086	0.000485633	0.00517502	112.491	-0.232139	0.615257	0.808254	140.815	-0.959025	0.129567	0.390146	102.729	0.182529	0.712731	0.889274	120.029	0.796585	0.111825	0.507639
V:12019664:12022663	F10C2.3	WBGene00008644	F10C2.3	3.65	9.28333	5	7.33	4.46	7.08	353.275	1.12064	0.00261248	0.0208873	366.515	0.609943	0.00396881	0.0223482	320.837	0.539864	0.0888587	0.314039	238.319	0.280408	0.232988	0.547328	216.957	0.276859	0.300346	0.73291
I:5484855:5487854	rpl-19	WBGene00004431;	C09D4.5.1;	11.25	28.4133	9.40667	113.02	26.3267	86.045	340.56	1.11897	3.60195e-05	0.000540812	1152.93	3.68594	1.17358e-57	5.60993e-55	936.502	1.63734	3.44368e-07	1.01292e-05	178.831	-0.469638	0.128073	0.405691	316.934	1.23114	9.54258e-08	1.43146e-05
III:3102456:3105455	Y53G8B.2	WBGene00021818	Y53G8B.2	13.8267	34.8	16.9667	31.0167	18.69	43.92	753.73	1.11619	5.63184e-08	1.54267e-06	801.325	0.942632	1.55326e-08	3.31348e-07	951.567	1.12472	1.30641e-06	3.46167e-05	477.358	0.10343	0.578349	0.820911	492.796	0.430038	0.0242345	0.242791
II:9059638:9062637	T24B8.3	WBGene00011977;WBGene00011977;	T24B8.3a.1;T24B8.3a.2;	22.8267	57.5467	36.0767	39.1367	34.9333	66.385	830.899	1.11612	0.000102383	0.00135998	841.655	0.156048	0.662147	0.837185	1063.27	0.841384	0.00228032	0.0221035	611.437	0.496074	0.157057	0.451899	584.947	0.612803	0.00045106	0.018034
V:12498236:12501235	W04D2.6	WBGene00012245;	W04D2.6b;	5.84	14.5933	14.03	6.12333	5.12333	13.735	498.877	1.11302	5.04636e-05	0.000730417	525.112	-1.16849	0.00313094	0.018295	448.28	1.33885	4.63411e-05	0.000833945	479.477	1.10007	0.00028541	0.00460991	260.708	-0.194426	0.463048	0.838674
III:4931048:4934047	eri-9	WBGene00016143;	C26E6.7b.2;	1.60667	3.96333	5.15333	3.50667	4.36	4.805	162.017	1.11286	0.00608336	0.0412276	264.922	-0.479231	0.397203	0.644544	286.512	0.0558363	0.907522	0.968576	188.947	1.49278	0.000232051	0.00391115	168.437	1.44755	0.000450067	0.018034
V:19521306:19524305	Y43F8B.2	WBGene00012813;	Y43F8B.2f.2;	1.24667	3.06	5.20667	1.08	1.35333	2.96	54.0905	1.11247	0.00117675	0.0109405	82.915	-2.24382	1.84248e-07	3.23026e-06	52.3505	1.045	0.091806	0.320158	78.298	1.90108	1.60671e-05	0.000389417	31.1666	0.100312	0.851062	0.970573
III:1283516:1286515	fbxa-37	WBGene00013845	ZC47.14	4.52667	11.4	6.10667	25.8433	5.91	28.94	193.127	1.10974	1.20283e-05	0.000203823	423.665	2.17048	7.48528e-20	4.9809e-18	384.207	2.17111	4.09325e-17	3.93192e-15	128.581	0.231337	0.403101	0.705337	123.972	0.378569	0.0874129	0.454482
II:5920471:5923470	vrk-1	WBGene00017895;	F28B12.3.2;	0.99	2.45667	1.09667	0.91	1.32	1.555	110.111	1.10819	0.00172153	0.0148942	68.9461	-0.231311	0.591481	0.792577	97.6431	0.155716	0.782814	0.921742	67.1992	-0.0124301	0.972677	0.991308	71.7602	0.409287	0.398105	0.803215
IV:13910798:13913797	Y37A1A.2	WBGene00012535	Y37A1A.2	7.84667	19.54	3.30667	4.69	6.5	13.84	582.055	1.10544	6.36422e-05	0.000897917	181.182	0.582913	0.0303828	0.113683	422.758	0.969104	4.84737e-06	0.000112727	244.084	-1.44881	7.618e-07	2.56494e-05	296.781	-0.282882	0.157931	0.586624
I:14592060:14595059	Y105E8A.25	WBGene00013682;	Y105E8A.25c;	3.21667	8.02667	4.84667	5.91667	4.45333	5.455	622.202	1.10362	0.00728323	0.0475734	632.6	0.346821	0.125799	0.317248	573.186	0.150471	0.727286	0.899302	441.943	0.392023	0.229824	0.543954	413.785	0.463368	0.265483	0.702228
X:4009449:4012448	hrg-1	WBGene00019830;	R02E12.6.2;	0.843333	2.05333	0.833333	1.98	0.84	1.655	45.7494	1.10215	0.00142829	0.0128238	48.6475	1.32846	0.054873	0.177135	38.9938	0.919329	0.100001	0.337584	26.4161	-0.175786	0.798983	0.926642	25.3512	-0.0290612	0.955782	0.991327
V:7747363:7750362	T05B11.1	WBGene00020245	T05B11.1	9.26	23.1967	13.2867	29.26	10.2733	36.31	507.338	1.10164	3.52282e-13	2.11989e-11	718.521	1.19333	1.18165e-10	3.31472e-09	689.108	1.73056	3.05527e-09	1.2953e-07	352.738	0.336421	0.0752192	0.299441	298.375	0.138033	0.48158	0.845383
V:15326296:15329295	ZK1037.6	WBGene00014194	ZK1037.6	1.98333	4.88667	2.45667	2.54667	1.5	2.425	151.838	1.10116	0.000895444	0.00867336	116.686	0.134641	0.70308	0.861896	86.7571	0.571864	0.138861	0.406983	96.9688	0.106027	0.761458	0.909965	74.3969	-0.418129	0.171205	0.605921
I:8783916:8786915	mfb-1	WBGene00008439	DY3.6	10.4267	26.07	13.5433	24.45	15.27	29.59	879.661	1.09708	1.0186e-07	2.67508e-06	991.554	0.917392	1.60402e-05	0.00018581	1069.84	0.834944	0.000428476	0.00554444	580.259	0.190676	0.236608	0.551173	603.72	0.530446	0.00169539	0.0465221
III:13547506:13550505	Y76A2B.5	WBGene00013577;	Y76A2B.5.2;	32.2733	80.3033	91.1	41.81	32.22	76.915	1627.09	1.096	0.000302494	0.00341808	2048.07	-1.06993	1.19025e-06	1.79519e-05	1531.84	1.12317	0.000936691	0.0106193	1750.27	1.31646	1.13371e-05	0.00028365	912.564	-0.00821807	0.980425	0.996732
X:10657839:10660838	daf-12	WBGene00000908;	F11A1.3d;	1.30333	3.24667	1.86333	4.25667	2.28667	3.755	271.96	1.0959	3.30099e-06	6.32596e-05	397.938	1.25293	1.9197e-09	4.57428e-08	361.586	0.582784	0.155363	0.434008	189.786	0.338531	0.13043	0.409565	208.393	0.790229	0.00824574	0.13015
X:13938107:13941106	elt-3	WBGene00001251;	K02B9.4d;	2.20333	5.33333	1.49667	5.45667	2.06333	2.18	95.2117	1.09232	0.000739571	0.00743038	95.4495	1.94438	1.10293e-06	1.6721e-05	57.3896	-0.00866466	0.984002	0.994618	47.1452	-0.732982	0.0753265	0.299649	52.0243	-0.0935036	0.812098	0.962958
III:7467177:7470176	H14A12.5	WBGene00019197	H14A12.5	2.62667	6.38667	2.35333	2.46	2.21333	5.795	58.1002	1.08995	0.00344941	0.0261524	32.7512	0.139184	0.697167	0.858647	50.5219	1.32636	0.0174171	0.105303	32.0695	-0.352763	0.411308	0.71166	30.1925	-0.247504	0.649148	0.912086
V:11309956:11312955	T03F7.7	WBGene00011404;WBGene00011404;	T03F7.7a;T03F7.7b;	22.2033	54.7767	25.8733	30.9867	19.3733	40.63	1401.3	1.08893	5.59539e-05	0.000802212	1102.96	0.336722	0.074853	0.221766	1084.58	0.970238	0.000454957	0.00579913	873.023	0.0208377	0.939551	0.978088	738.165	-0.205956	0.420452	0.817705
X:4245684:4248683	F48D6.4	WBGene00018602;	F48D6.4a;	62.2633	155.69	45.7267	92.0467	121.473	294.795	1053.49	1.08887	1.75777e-06	3.58225e-05	713.899	1.08886	2.45357e-06	3.44957e-05	2043.43	1.21071	0.0101213	0.0713744	531.742	-0.662018	0.00229754	0.0253269	881.907	0.977498	0.00321528	0.071789
IV:16292654:16295653	Y7A9C.1	WBGene00012418	Y7A9C.1	1.29667	3.19	2.02	1.95	1.13667	1.68	126.803	1.08188	1.74423e-05	0.000282415	119.4	0.0263078	0.932494	0.974465	81.6769	0.475731	0.239247	0.551025	92.7334	0.44094	0.156745	0.451541	66.6718	-0.212839	0.507264	0.858125
II:9486347:9489346	T19H5.4	WBGene00011849;	T19H5.4b.1;	2.67	6.55333	4.12333	4.90333	2.26333	5.54	161.971	1.08022	0.000572354	0.0059431	170.543	0.328046	0.240863	0.482362	131.626	1.20083	0.0205421	0.118555	118.49	0.439143	0.165248	0.464081	83.9145	-0.270652	0.553302	0.87395
III:146108:149107	sqst-5	WBGene00269434	T17A3.13	7.59333	18.6467	8.06	5.14333	8.91333	12.67	177.796	1.07935	3.18853e-07	7.5755e-06	94.0707	-0.588925	0.0121913	0.0561901	152.612	0.408831	0.167254	0.453661	106.133	-0.11813	0.624148	0.846696	109.416	0.230828	0.363369	0.783185
V:8297745:8300744	W02D7.5	WBGene00020941	W02D7.5	2.58667	6.29667	2.84667	4.14333	3.42667	6.96	86.623	1.07845	0.00229271	0.0188001	73.1454	0.606842	0.0323647	0.119514	100.107	0.897979	0.0109659	0.0757035	53.0528	-0.0433685	0.892646	0.961912	57.1483	0.409824	0.155376	0.581504
IV:4742770:4745769	hoe-1	WBGene00001983;	E04A4.4b.1;	17.1333	42.2333	26.6533	61.5967	25.73	59.075	2404.18	1.07755	4.48357e-07	1.03833e-05	3883.07	1.26617	1.44405e-06	2.14619e-05	3357.21	1.0903	3.83284e-08	1.34877e-06	1773.96	0.457687	0.046008	0.222372	1693.44	0.569595	0.00384277	0.0815723
IV:2770291:2773290	Y54G2A.11	WBGene00021876;	Y54G2A.11a;	58.5333	143.183	66.3033	203.853	66.8	152.06	5100.13	1.07648	0.00279509	0.0220596	7354.43	1.69794	6.06706e-15	2.69656e-13	5438.07	1.09297	0.000150089	0.00230429	3149.29	-0.0214845	0.928506	0.974158	3083.31	0.177506	0.406254	0.807903
II:10438786:10441785	E04D5.4	WBGene00008483;	E04D5.4a;	2.85667	6.88	4.10667	9.21333	4.15333	16.765	64.8225	1.07621	0.00039771	0.00436491	96.2873	1.27799	0.000206427	0.00180281	133.063	1.94055	1.05154e-06	2.85658e-05	45.577	0.331516	0.383016	0.689072	45.612	0.566516	0.145963	0.566389
V:9525293:9528292	C50F4.1	WBGene00008229;	C50F4.1.2;	17.27	42.4933	16.7333	25.72	8.32	28.095	1012.06	1.07592	0.000520861	0.00547788	770.385	0.685312	0.0199772	0.0826871	578.124	1.64811	1.68768e-16	1.51217e-14	581.3	-0.241267	0.416814	0.716185	423.945	-1.07283	0.000113589	0.0063897
II:13996107:13999106	F01D5.1	WBGene00008492	F01D5.1	80.3367	197.427	8.12333	14.88	42.6067	73.2	1634.45	1.07374	3.96125e-23	5.50421e-21	143.961	0.95867	0.00165473	0.0106773	703.128	0.690058	0.00617445	0.0487126	553.138	-3.53275	5.53144e-78	1.0908e-74	711.182	-0.909971	3.21408e-15	1.38486e-12
X:4007478:4010477	hrg-1	WBGene00019830;	R02E12.6.3;	28.5133	70.0967	21.3267	75.1367	29.75	56.935	867.73	1.07354	0.00139049	0.01258	920.275	1.88105	1.28109e-07	2.32252e-06	764.697	0.812904	0.00139379	0.0148169	447.053	-0.612909	0.022029	0.135824	503.024	0.0600921	0.812652	0.96309
II:14506568:14509567	K10H10.10	WBGene00010765;	K10H10.10a;	5.58	13.5967	8.05	10.51	5.10667	11.94	239.059	1.07097	0.000458537	0.00491946	247.033	0.457474	0.179242	0.399313	211.253	1.14632	0.00519857	0.0425564	168.591	0.334562	0.272657	0.5893	130.207	-0.130607	0.709164	0.931945
V:5690071:5693070	F25B4.8	WBGene00017771;	F25B4.8a;	42.34	103.647	29.0767	21.03	28.2133	41.725	533.665	1.06852	1.6754e-08	5.08768e-07	192.184	-0.404921	0.0560326	0.179763	269.665	0.465464	0.0728442	0.277325	265.208	-0.757764	0.000290631	0.004663	254.277	-0.569545	0.0021415	0.0544134
V:16276691:16279690	cyp-37B1	WBGene00009226	F28G4.1	7.53667	18.36	6.68	15.3067	15.7333	55.49	605.469	1.06478	0.000147036	0.00184414	556.157	1.25283	3.97998e-06	5.3669e-05	1582.33	1.72827	1.20702e-05	0.000253095	337.464	-0.355057	0.0908394	0.332797	531.653	1.05677	0.000198292	0.00981811
I:6258749:6261748	C48E7.1	WBGene00016749	C48E7.1	65.4967	159.06	123.25	142.53	91.45	142.4	2146.42	1.06404	0.00308018	0.0238901	2692.22	0.280066	0.17529	0.393729	2300.45	0.540955	0.0142414	0.0918074	1767.59	0.706715	0.000583468	0.00836523	1463.79	0.476223	0.00046085	0.0183408
V:10964297:10967296	eef-1G	WBGene00008920;	F17C11.9b.3;	0.933333	2.18333	6.67	0.65	0.71	17.185	57.2621	1.06401	0.00735828	0.0479407	144.81	-3.38926	9.34353e-14	3.71249e-12	305.759	4.68094	0.00106926	0.0118452	136.886	2.73047	4.03177e-08	1.79216e-06	28.7182	-0.411564	0.415949	0.814773
V:8080179:8083178	str-131	WBGene00006180	C09H5.6	1.09333	2.59667	0.496667	0.39	0.616667	1.25	46.0631	1.06154	0.00668191	0.0443901	11.0285	-0.297782	0.665878	0.83951	22.4929	0.915473	0.194176	0.493187	19.9402	-1.39653	0.013729	0.0982224	20.4608	-0.861414	0.11267	0.509221
X:14662789:14665788	C26G2.2	WBGene00007751;WBGene00007751;	C26G2.2a;C26G2.2b;	8.15333	20.8333	15.9967	26.7533	7.18667	15.615	1008.25	1.06007	0.00468821	0.0333188	1575.25	0.721245	0.000757498	0.00551021	798.814	0.973557	0.003863	0.0336101	852.66	0.764041	0.00450203	0.0428889	540.3	-0.194518	0.482252	0.845592
IV:12588929:12591928	cul-6	WBGene00000841;WBGene00000841;	K08E7.7a;K08E7.7b;	2.36333	5.56	3.97	20.5067	2.54667	14.685	254.9	1.05896	7.54425e-09	2.43959e-07	862.014	2.46114	1.11335e-36	2.05339e-34	493.03	2.41202	1.92761e-30	3.91488e-28	199.474	0.578785	0.010354	0.0795322	152.042	0.117812	0.578195	0.885906
V:12430790:12433789	C54D10.13	WBGene00045400	C54D10.13	4.08333	9.78	4.03	11.5733	5.94333	16.355	62.9372	1.05894	0.00020359	0.00244768	76.3787	1.62604	4.42624e-05	0.000459149	98.5551	1.33911	0.000317898	0.0043015	36.6046	-0.228508	0.573797	0.81747	44.8206	0.57139	0.105022	0.493687
V:6205255:6208254	W06H8.2	WBGene00021066	W06H8.2	0.626667	1.49	0.386667	2.62	0.63	1.505	44.3892	1.05888	0.00648786	0.0433918	69.6922	2.90255	2.31436e-06	3.26168e-05	43.2681	1.15999	0.0106958	0.0743653	21.3534	-0.912572	0.188989	0.495204	25.4059	-0.000347553	0.999418	0.999799
V:1350626:1353625	glb-33	WBGene00022284;	Y75B7AL.1a;	1.3	3.09	2.98667	3.11667	2.15	1.975	117.929	1.0585	0.000822248	0.0080978	174.06	0.139637	0.676026	0.846451	118.93	-0.255474	0.487338	0.771905	111.743	1.01445	0.00448105	0.0427453	89.4228	0.722156	0.00952155	0.141572
X:7991310:7994309	sdpn-1	WBGene00018467;	F45E1.7a.2;	8.46333	20.3967	18.8333	9.37667	8.51333	12.435	704.987	1.05601	0.00228273	0.0187384	742.234	-0.950846	0.000620604	0.00463829	523.209	0.41901	0.101353	0.339613	661.712	0.991832	0.00266118	0.0282695	404.064	-0.000884726	0.997699	0.999587
I:9183567:9186566	lim-9	WBGene00006407;	F25H5.1d;	15.1267	36.5733	28.8633	25.48	15.8067	20.02	749.317	1.05562	0.00337707	0.025723	835.045	-0.112184	0.423682	0.667872	521.853	0.138491	0.902424	0.967067	626.191	0.731792	0.0205799	0.129472	434.537	0.0355928	0.918616	0.982185
V:1544292:1547291	oac-32	WBGene00018708;WBGene00018708;	F52F10.4a;F52F10.4b;	9.55667	23.1733	1.56667	8.24	9.18333	62.04	1016.81	1.05548	6.18679e-07	1.39748e-05	328.25	2.50622	8.80183e-17	4.48185e-15	1959.53	2.63837	4.15041e-45	1.96684e-42	363.831	-2.84976	3.27862e-23	9.48264e-21	568.705	-0.0695645	0.637743	0.907562
V:5690216:5693215	F25B4.8	WBGene00017771;	F25B4.8b;	1.69667	3.87333	1.29667	1.15333	1.14	1.615	40.2551	1.05542	0.0052416	0.036516	17.9817	-0.105661	0.829928	0.928321	19.9379	0.451437	0.57017	0.821324	21.0364	-0.588101	0.224042	0.53649	19.0976	-0.593751	0.363736	0.783385
V:8074512:8077511	catp-3	WBGene00015660;	C09H5.2a;	57.9533	139.223	5.24	0.493333	16.4233	9.165	10209.7	1.05512	0.00142471	0.0128095	304.164	-3.33903	2.73881e-14	1.13743e-12	1503.13	-0.980138	4.16107e-05	0.000762326	3457.88	-3.68173	1.94994e-26	6.71398e-24	3745.22	-1.83609	8.5707e-42	1.23975e-38
V:2328455:2331454	pud-2.1	WBGene00017490	F15E11.1	156.817	376.59	57.24	67.11	99.16	591.48	2084.78	1.05397	0.0038339	0.0284558	502.94	0.308381	0.495427	0.726364	2399.19	2.40608	3.46573e-06	8.32283e-05	858.227	-1.6924	1.08336e-09	6.63871e-08	982.604	-0.632448	0.117426	0.517181
III:13461754:13464753	ant-1.1	WBGene00006439;	T27E9.1d.34.48;	4.41	10.5333	11.51	2.66	2.19333	8.51	235.03	1.049	1.08161e-07	2.82437e-06	235.408	-2.08748	2.79728e-12	9.42744e-11	156.365	1.85437	8.54667e-05	0.00141052	245.754	1.21317	1.30999e-09	7.91543e-08	101.034	-1.01972	0.0108811	0.152917
IV:8101001:8104000	Y42H9AR.5	WBGene00021540	Y42H9AR.5	9.18667	22.0633	10.89	13.6467	11.3333	24.165	141.673	1.04707	4.60459e-05	0.000674135	118.357	0.394563	0.0635099	0.196876	161.732	0.982862	0.000235162	0.00333654	90.6964	0.0438402	0.856992	0.950116	91.5668	0.320764	0.183986	0.620833
V:9490216:9493215	K06A4.7	WBGene00010597	K06A4.7	91.78	222.533	59.1633	136.227	107.08	284.215	879.831	1.0463	1.02633e-12	5.68819e-11	581.998	1.28169	6.64641e-23	5.57989e-21	1100.49	1.31491	4.58284e-05	0.000825415	430.46	-0.860701	2.575e-09	1.47769e-07	555.285	0.256243	0.266772	0.702958
IV:10931661:10934660	dnc-1	WBGene00001017;WBGene00001017;	ZK593.5b;ZK593.5e;	4.19	10.32	9.10333	5.01	8.40667	6.245	944.064	1.04482	0.00065015	0.00663077	971.123	-0.754535	0.0707826	0.212829	1048.78	-0.585825	0.101277	0.339581	848.296	0.884661	0.0451561	0.21969	801.579	0.966327	0.000779755	0.0269009
IV:2480755:2483754	Y69A2AL.2	WBGene00044468	Y69A2AL.2	35.27	84.9167	27.9	72.41	31.96	98.78	691.853	1.04456	3.65491e-09	1.26772e-07	621.706	1.44777	2.64888e-18	1.53576e-16	731.161	1.53099	6.43633e-08	2.1547e-06	368.854	-0.538884	0.000556559	0.00805236	381.477	-0.130289	0.512249	0.859592
V:12812623:12815622	ZC443.3	WBGene00013898	ZC443.3	17.78	43.09	19.4267	39.0633	25.8333	56.065	1324.43	1.04424	0.00132752	0.0120805	1382.8	1.06376	1.1196e-05	0.000135868	1761.51	1.01279	2.57446e-07	7.834e-06	821.058	-0.0543389	0.77694	0.916847	928.872	0.522687	0.000112981	0.00637319
V:5646064:5649063	C14C11.4	WBGene00015768	C14C11.4	2.55667	6.12333	3.25667	2.42333	1.98667	3.79	212.168	1.04416	7.27522e-06	0.000129957	147.82	-0.361115	0.0831452	0.238962	140.762	0.824458	0.00326833	0.0294949	141.911	0.160796	0.503634	0.774884	108.168	-0.376662	0.125399	0.53038
V:3802032:3805031	cyp-33C8	WBGene00019967	R08F11.3	3.91	9.35	5.47333	30.77	8.57667	38.44	311.021	1.04332	0.00169248	0.0146983	923.696	2.57777	3.85506e-19	2.39515e-17	1013.43	2.07404	5.74583e-18	5.91932e-16	217.78	0.282478	0.265517	0.582775	283.754	1.11753	7.83462e-10	1.76288e-07
IV:12477501:12480500	T04A11.2	WBGene00011417	T04A11.2	1.16333	2.70667	1.57667	2.83333	2.20333	3.775	44.7382	1.04188	0.00585486	0.039985	54.4984	0.940986	0.00199868	0.0125881	68.4082	0.623892	0.321912	0.641329	30.9742	0.25162	0.525081	0.78933	37.5651	0.936546	0.0397758	0.312727
II:11180154:11183153	F37H8.3	WBGene00009512;	F37H8.3a;	6.43667	15.29	6.73333	6.79	9.91	9.23	203.64	1.04187	3.3982e-06	6.49381e-05	134.836	0.0758463	0.78995	0.908551	195.006	-0.245137	0.46921	0.761436	123.552	-0.124482	0.688355	0.877258	149.849	0.632941	0.0130988	0.172026
II:4177428:4180427	R03H10.7	WBGene00019859	R03H10.7	1.81667	4.32333	2.34667	9.74667	2.26	5.52	103.363	1.04187	0.000941572	0.00903333	223.361	2.1145	2.01221e-11	6.16912e-10	128.299	1.1906	0.000194138	0.00287699	70.3677	0.205156	0.574553	0.818305	66.9336	0.315166	0.292872	0.7271
I:13841759:13844758	W04A8.4	WBGene00012239;	W04A8.4b;	8.64667	20.6767	10.4167	20.38	12.52	20.595	380.907	1.04137	3.6006e-06	6.8621e-05	431.104	1.04045	8.2067e-09	1.80663e-07	437.288	0.59547	0.0370761	0.178785	247.689	0.0786033	0.731626	0.897344	268.715	0.531649	0.0470146	0.34052
V:1445695:1448694	cnc-4	WBGene00000558	R09B5.9	94.2433	226.88	6.03	3.27667	12.8333	24.895	1088.52	1.04108	1.33434e-09	4.9906e-08	31.8273	-0.822686	0.166247	0.380015	129.187	0.835791	0.0112185	0.0769244	362.562	-4.23697	4.40468e-50	5.02876e-47	356.892	-2.86829	1.89234e-45	3.4838e-42
I:14153970:14156969	fipr-22	WBGene00007989	C37A5.2	4.62333	10.82	0.41	0.356667	1.15	0.995	108.076	1.03735	0.00526574	0.0366508	4.10538	-0.173717	0.90219	1	15.3386	-0.277016	0.783297	0.921742	36.1942	-4.13725	2.18858e-08	1.01659e-06	38.3843	-2.1293	0.00013049	0.00710361
V:3603926:3606925	T22F3.8	WBGene00020698	T22F3.8	0.763333	1.77333	0.666667	1.72667	0.75	1.86	51.6016	1.03708	0.00196925	0.0166479	52.617	1.47183	1.35935e-05	0.000160565	51.5945	1.22806	0.00850642	0.0623152	28.9715	-0.379218	0.396183	0.699623	29.6722	-0.025538	0.955984	0.991327
X:7595427:7598426	C44E12.1	WBGene00016657	C44E12.1	5.31	12.6733	4.59	19.2767	9.09667	24.38	265.908	1.03676	0.000123802	0.00159103	381.382	2.14095	3.05621e-13	1.13628e-11	485.563	1.35067	0.00163049	0.016846	147.76	-0.407678	0.105987	0.362753	207.688	0.770172	0.00545435	0.10115
V:4324016:4327015	nhr-125	WBGene00003715;WBGene00003715;	R02D1.1a;R02D1.1b;	1.27	2.92667	1.73333	1.92667	1.47333	2.31	76.2696	1.03561	0.00454398	0.0325054	71.3847	0.224522	0.397027	0.644396	69.8859	0.548292	0.23053	0.538392	53.8596	0.295056	0.450125	0.73899	47.8348	0.225689	0.629139	0.905007
X:3233909:3236908	F28B4.3	WBGene00017892;WBGene00017892;	F28B4.3.1;F28B4.3.2;	146.567	350.853	144.567	85.0267	132.727	132.18	53228.6	1.03557	1.81619e-16	1.49812e-14	26050.4	-0.696382	0.00502435	0.0271102	30242.1	-0.138018	0.508517	0.784783	31407.9	-0.216154	0.380077	0.686537	29116.4	-0.163589	0.146614	0.567269
IV:10468241:10471240	ugt-44	WBGene00008486	F01D4.2	12.9667	30.8867	4.04	5.9	5.59333	12.53	1143.58	1.03391	6.16495e-05	0.000875194	278.57	0.605268	0.000154211	0.00139194	457.649	1.03346	0.00143693	0.0151846	462.497	-1.86583	1.09291e-15	1.45445e-13	472.543	-1.22873	5.22308e-06	0.000528863
V:3850297:3853296	btb-21	WBGene00018540	F47C10.2	2.97333	7.04667	3.74667	3.89667	4.10667	6.135	105.006	1.03323	3.26193e-05	0.000494945	85.0516	0.121538	0.671386	0.843527	111.996	0.491736	0.155882	0.434989	70.0998	0.140151	0.614976	0.840795	72.5303	0.471075	0.0757092	0.425871
V:121290:124289	cgp-1	WBGene00000480;	Y38C9A.2a.2;	51.5133	122.87	59.4233	451.167	56.5567	383.5	5479.66	1.03148	2.81129e-15	2.05925e-13	17431.7	3.00033	3.29082e-63	1.75184e-60	12311.5	2.65485	5.99905e-33	1.47046e-30	3487.23	0.0046806	0.980914	0.993834	3312.85	0.121809	0.389389	0.800235
II:14000807:14003806	F01D5.5	WBGene00008495	F01D5.5	91.32	219.39	47.9333	42.4133	62.2633	125.645	1745.21	1.03054	5.06518e-09	1.69285e-07	539.619	-0.115674	0.566025	0.776117	1079.14	0.933666	0.00323681	0.0293114	807.217	-1.1347	3.31025e-11	2.57369e-09	851.421	-0.547335	0.000784843	0.0270304
V:13387991:13390990	somi-1	WBGene00010868;	M04G12.4b.2;	4.39333	10.4833	4.49	6.24667	3.30667	4.665	490.144	1.03043	0.00311389	0.0240945	378.613	0.539185	0.034016	0.124221	272.044	0.375898	0.429701	0.736268	294.822	-0.163898	0.635534	0.852726	248.055	-0.416664	0.343415	0.768092
X:8715430:8718429	F53A9.7	WBGene00018730	F53A9.7	49.6533	118.35	39.5033	153.28	38.7833	138.14	469.576	1.02806	4.20132e-06	7.90186e-05	576.16	2.03721	8.43631e-15	3.70045e-13	484.993	1.75023	8.8266e-09	3.47925e-07	251.236	-0.554006	0.00737562	0.0623264	245.328	-0.321892	0.103392	0.49058
X:10952634:10955633	pbo-4	WBGene00003943	K09C8.1	16.1133	38.16	17.45	19.0867	16.3633	28.485	2052.47	1.02686	2.26194e-09	8.12846e-08	1479	0.193352	0.142195	0.34392	1705.87	0.684524	0.00100743	0.0112715	1275.46	-0.071188	0.666932	0.868354	1196.44	0.0103276	0.953623	0.991182
V:10477066:10480065	crp-1	WBGene00012532	Y32F6B.3	10.93	25.99	16.5433	41.89	12.91	33.5	448.402	1.02633	0.00153971	0.0136561	771.97	1.40315	1.62155e-13	6.20613e-12	546.891	1.26592	8.43688e-08	2.76795e-06	333.5	0.417632	0.0813726	0.313431	283.438	0.235299	0.31383	0.744297
V:4999059:5002058	ugt-7	WBGene00015739	C13D9.9	3.28667	7.77333	2.04667	1.18	3.94667	3.365	246.606	1.02627	1.20826e-08	3.77923e-07	75.6666	-0.739344	0.0104077	0.0493882	178.705	-0.335318	0.203948	0.505603	121.242	-0.881474	0.000542972	0.0079101	156.931	0.252513	0.202334	0.644552
X:4264351:4267350	coel-1	WBGene00016866;	C52B9.3a;	4.94667	11.6133	6.73	11.07	5.68333	13.09	400.748	1.02512	0.000192482	0.0023251	460.539	0.795827	0.0157944	0.0691111	446.981	1.12282	0.000937251	0.01062	279.559	0.249717	0.458958	0.744714	249.346	0.191496	0.419634	0.817344
III:9057814:9060813	gst-1	WBGene00001749;	R107.7.1;	456.203	1081.04	514.383	781.147	366.777	908.675	13556.6	1.02272	2.51216e-06	4.96519e-05	12251	0.671344	0.00254672	0.0153625	10914.7	1.1828	4.49553e-10	2.1788e-08	8580.61	-0.0228085	0.848448	0.947536	7109.7	-0.315945	0.0187354	0.210139
V:6274940:6277939	F31F7.1	WBGene00017964;WBGene00017964;WBGene00017964;	F31F7.1b.1;F31F7.1b.2;F31F7.1c;	7.13	16.6533	7.95	6.04667	11.1267	21.26	506.79	1.02191	1.48938e-09	5.53435e-08	316.007	-0.316949	0.369574	0.620051	691.816	0.869679	0.0172661	0.104632	320.049	-0.0325897	0.923411	0.971559	375.259	0.626923	0.00749274	0.12252
V:10432105:10435104	Y32F6A.4	WBGene00012529	Y32F6A.4	31.8	75.37	42.31	36.26	26.6767	45.115	2799.11	1.02155	1.36679e-07	3.52491e-06	2193.33	-0.159723	0.147663	0.352742	1884.64	0.634689	0.000559067	0.00687153	1936.41	0.223628	0.153575	0.446689	1490.59	-0.269723	0.0720144	0.415252
III:6955283:6958282	let-711	WBGene00002845;	F57B9.2e;	14.21	33.55	38.9367	17.4033	11.17	32.285	1339.07	1.01868	0.000299449	0.00338868	1684.92	-1.12952	0.00321364	0.0186967	1179.61	1.46491	2.32983e-05	0.000454739	1468.84	1.2825	5.59704e-06	0.000151385	693.703	-0.36517	0.153992	0.579539
III:8778513:8781512	K02D10.4	WBGene00019304	K02D10.4	2.25667	5.31667	3.97	4.61667	2.92333	5.99	159.051	1.01847	0.000152634	0.00190187	193.479	0.285762	0.176342	0.395107	185.395	0.923735	0.00165123	0.0170026	129.512	0.63112	0.00684846	0.0590653	106.044	0.364748	0.186282	0.624568
V:3982913:3985912	nlp-29	WBGene00003767	B0213.4	75.4733	175.967	30.6833	12.4533	39.4	46.89	586.812	1.01598	0.00547276	0.037782	100.935	-1.20188	0.0537068	0.174864	218.218	0.133363	0.579517	0.825476	251.325	-1.56365	0.00030732	0.00488022	263.114	-0.896395	1.49495e-07	2.16805e-05
II:11926597:11929596	lin-29	WBGene00003015;	W03C9.4c.2;	2.35333	5.49667	5.65	3.83	2.09667	3.835	214.984	1.0153	1.91412e-08	5.69936e-07	276.375	-0.491649	0.00761159	0.0383082	162.821	0.782776	0.0353813	0.172814	214.531	1.08175	1.91378e-07	7.36059e-06	118.156	-0.183567	0.533295	0.86802
I:7019291:7022290	pdi-3	WBGene00003964;	H06O01.1.3;	455.74	1074.27	937.423	357.347	391.627	823.85	36869.7	1.01476	3.22414e-12	1.69541e-10	33067.7	-1.33633	4.98817e-19	3.08279e-17	28707.6	0.962235	2.00179e-05	0.000399701	33139.7	0.853967	1.23351e-14	1.4542e-12	19880.3	-0.239445	0.153196	0.578288
II:11160982:11163981	ptr-13	WBGene00004227	K07C10.1	6.08333	14.21	8.05333	10.7033	5.69	9.515	894.931	1.01308	0.00280426	0.0221167	877.218	0.491648	0.072917	0.217906	670.088	0.612767	0.0061723	0.0487126	615.863	0.198776	0.47204	0.753693	503.511	-0.111142	0.480306	0.845063
IV:854173:857172	Y55F3BR.11	WBGene00044757	Y55F3BR.11	6.51	15.05	8.19	9.71	7.72333	15.48	74.3664	1.01218	0.00169669	0.0147293	65.0112	0.32257	0.227599	0.466001	81.8076	0.914289	0.010394	0.0727204	49.8571	0.127193	0.679094	0.873755	48.1605	0.281478	0.37141	0.787832
IV:7790764:7793763	C33H5.13	WBGene00016379;	C33H5.13a;	56.6267	133.653	50.5767	123.007	56.8867	144.735	720.351	1.01157	4.10007e-09	1.3965e-07	702.323	1.35241	9.33973e-19	5.66748e-17	762.722	1.25482	6.97382e-06	0.000156215	409.028	-0.375388	0.0424867	0.210994	425.239	0.0269313	0.887494	0.978461
IV:13608370:13611369	C08F11.13	WBGene00007460;WBGene00007460;	C08F11.13a.2;C08F11.13c.2;	13.94	32.7467	7.64333	7.24	19.5033	30.045	562.005	1.0114	0.000403943	0.00441641	212.569	-0.11026	0.631435	0.818943	662.715	0.719741	0.0157091	0.0982108	279.733	-0.857141	0.00110263	0.0142032	394.858	0.487491	0.0836134	0.447241
X:11908646:11911645	Y62H9A.15	WBGene00045252;	Y62H9A.15a;	2.73	6.2	5.28667	3.87	6.01	6.36	48.5503	1.01032	0.00669776	0.0444456	52.7647	-0.410453	0.485374	0.718098	74.5901	-0.00693767	0.988346	0.995756	42.7195	0.801532	0.0960026	0.343112	46.839	1.20082	0.00314066	0.0708256
IV:11772243:11775242	lips-5	WBGene00011725;WBGene00011725;WBGene00011725;	T12A7.4a;T12A7.4c;T12A7.4d;	2.73	6.14333	2.54	2.08667	2.58333	2.355	145.866	1.00946	5.60109e-05	0.000802212	79.5409	-0.274993	0.343121	0.592911	85.5936	-0.264342	0.515412	0.789589	86.0332	-0.255922	0.40351	0.70558	82.9318	-0.0876426	0.758036	0.947059
I:365339:368338	rnp-8	WBGene00020091;	R119.7b;	4.99667	11.8467	11.6367	8.15333	3.57333	8.875	184.876	1.00849	0.00268799	0.0214154	231.491	-0.464404	0.18654	0.410372	134.001	1.23872	0.00112826	0.0124342	180.216	1.0242	6.866e-05	0.00137749	91.9335	-0.509152	0.125015	0.529771
IV:1552252:1555251	C34H4.2	WBGene00016425	C34H4.2	20.7767	48.51	12.6567	70.04	19.4267	48.835	1476.4	1.00796	1.66079e-06	3.40277e-05	1902.62	2.55259	2.00354e-27	2.22411e-25	1413.87	1.2328	1.89625e-06	4.81973e-05	724.274	-0.923388	0.000246233	0.00410444	834.043	-0.106844	0.478594	0.844706
II:2334433:2337432	F43C11.7	WBGene00018384	F43C11.7	3.10667	7.23667	3.71667	6.54	6.28	8.645	119.54	1.00785	0.000244681	0.00287093	126.58	0.901166	0.000318308	0.00262123	181.349	0.376978	0.336111	0.65499	78.228	0.0531747	0.855187	0.949745	105.719	1.01634	0.000626021	0.022925
V:5844240:5847239	F26F12.3	WBGene00017834;	F26F12.3a.1;	13.0267	30.47	14.4933	28.35	18.5233	30.85	2412.69	1.00673	3.72621e-08	1.04952e-06	2562.37	1.03146	1.25492e-05	0.000149816	2765	0.631658	0.000478177	0.0060553	1534.19	-0.0311308	0.885625	0.959925	1699.7	0.489145	0.00282728	0.0661147
V:13747259:13750258	F35E12.10	WBGene00009434;	F35E12.10.1;	32.3933	75.63	26.09	61.53	29.43	64.06	2364.82	1.00624	2.61405e-09	9.29182e-08	2069.06	1.30133	8.74781e-16	4.16463e-14	2006.09	1.00736	1.46033e-06	3.81638e-05	1298.41	-0.498083	0.00820716	0.0670471	1318.39	-0.149353	0.39551	0.802175
X:2729137:2732136	unc-2	WBGene00006742;WBGene00006742;WBGene00006742;WBGene00006742;WBGene00006742;WBGene00006742;	T02C5.5a;T02C5.5c;T02C5.5d.1;T02C5.5d.2;T02C5.5d.3;T02C5.5d.4;	1.24667	2.85	2.45333	1.36333	1.68	1.67	407.875	1.0054	0.00268887	0.0214154	407.283	-0.745307	0.000616501	0.00461499	356.784	-0.122849	0.605567	0.838009	361.184	0.809303	0.000813361	0.0109996	280.934	0.433254	0.052398	0.360115
IV:12895332:12898331	K08D8.7	WBGene00185092;	K08D8.7b;	2.16667	4.96	2.99	5.44	2.57333	4.73	56.1632	1.00524	0.00599805	0.0406976	71.9418	0.970704	0.00904627	0.0440888	59.3525	0.807601	0.228922	0.536929	39.9137	0.277785	0.525974	0.789635	36.3641	0.275515	0.646457	0.911276
I:2248631:2251630	slc-17.6	WBGene00017398;WBGene00017398;	F12B6.2a;F12B6.2c;	10.03	23.2533	13.58	13.8933	10.9167	27.925	840.336	1.0048	7.84916e-07	1.73537e-05	737.664	0.0971627	0.587771	0.790334	953.959	1.26326	0.000321141	0.00433988	591.688	0.249931	0.166988	0.467007	513.641	0.116859	0.643727	0.910158
III:9620653:9623652	hlh-11	WBGene00001955;WBGene00001955;WBGene00001955;WBGene00001955;	F58A4.7a.2;F58A4.7b.3;F58A4.7c.2;F58A4.7d.2;	9.83	22.5667	15.2433	19.9767	16.8767	21.555	908.273	1.00472	0.000385012	0.00423772	1079.18	0.422604	0.209519	0.441761	1168.14	0.291466	0.595162	0.832819	706.715	0.504952	0.14156	0.427261	734.543	0.812008	0.0187267	0.210139
V:8197595:8200594	F20D6.11	WBGene00017640	F20D6.11	25.55	59.8233	29.1433	31.9567	26.6833	51.695	2255.18	1.00408	1.37819e-05	0.000228804	1730.04	0.197451	0.152183	0.359337	2044.75	0.822487	0.000164522	0.00248825	1451.59	0.000795802	0.994027	0.998577	1345.84	0.0489226	0.696559	0.927604
II:14007166:14010165	F01D5.7	WBGene00008497;WBGene00008497;	F01D5.7a;F01D5.7b;	3.38333	7.91	3.4	5.93333	6.91	20.645	145.46	1.00349	0.0050743	0.0355449	129.923	0.876402	0.00221443	0.0136856	346.087	1.49741	5.74809e-05	0.0010097	88.0347	-0.182965	0.562556	0.811044	130.026	1.03512	0.0014088	0.040815
IV:9329356:9332355	T20D3.2	WBGene00011856	T20D3.2	304.74	715.353	316.717	246.667	301.633	495.335	10317.5	1.00288	2.58716e-06	5.10024e-05	6107.52	-0.303678	0.0635791	0.197012	8247.8	0.60139	4.03621e-05	0.000742641	6358.74	-0.128996	0.471017	0.753125	6020.56	-0.0182128	0.887529	0.978461
II:4595181:4598180	ipla-1	WBGene00019747;	M03A1.6a.2;	2.15333	4.98333	3.54	3.52	1.52	2.25	310.259	1.00273	2.43136e-08	7.0921e-07	326.047	0.0601284	0.823606	0.925022	163.916	0.439816	0.326391	0.645255	244.018	0.527077	0.0458212	0.221815	154.079	-0.532537	0.0727418	0.417626
V:11469164:11472163	aat-6	WBGene00000007;	T11F9.4a;	4.26	9.98667	8.51667	6.01333	4.04	5.775	355.375	1.00215	0.00239485	0.0194774	380.441	-0.411797	0.232722	0.472802	249.764	0.375926	0.268515	0.584055	310.547	0.776897	0.0606753	0.263129	201.846	-0.0951234	0.774074	0.951662

## Sheet: N2_down
				average TPMs						effect of PA14 exposure (N2)					effect of PA14 (pmk-1 mutant)				effect of PA14 (atf-7 mutant)				effect of pmk-1 loss (on OP50)				effect of atf-7 loss (on OP50)
Chr:Start:End	Gene Name	WBgene;	Transcript;	N2_OP50_average_TPMs	N2_PA14_average_TPMs	pmk-1(km25)_OP50_average_TPMs	pmk-1(km25)_PA14_average_TPMs	atf-7(qd22qd130)_OP50_average_TPMs	atf-7(qd22qd130)_PA14_average_TPMs	baseMean_N2_PA14/OP50	log2(FoldChange_N2_PA14/OP50)	pvalue_N2_PA14/OP50	minlog10_pval	padj_N2_PA14/OP50	baseMean_pmk-1(km25)_PA14/OP50	log2(FoldChange_pmk-1(km25)_PA14/OP50)	pvalue_pmk-1(km25)_PA14/OP50	padj_pmk-1(km25)_PA14/OP50	baseMean_atf-7(qd22qd130)_PA14/OP50	log2(FoldChange_atf-7(qd22qd130)_PA14/OP50)	pvalue_atf-7(qd22qd130)_PA14/OP50	padj_atf-7(qd22qd130)_PA14/OP50	baseMean_OP50_pmk-1(km25)/N2	log2(FoldChange_OP50_pmk-1(km25)/N2)	pvalue_OP50_pmk-1(km25)/N2	padj_OP50_pmk-1(km25)/N2	baseMean_OP50_atf-7(qd22qd130)/N2	log2(FoldChange_OP50_atf-7(qd22qd130)/N2)	pvalue_OP50_atf-7(qd22qd130)/N2	padj_OP50_atf-7(qd22qd130)/N2
II:12458272:12461271	tag-281	WBGene00044323	F15A4.11	20.2267	11.8433	14.2233	16.8767	19.3167	9.145	188.445	-1.00028	3.4206e-07	8.07931e-06	185.667	0.304059	0.227518	0.465966	187.877	-1.20934	4.40498e-06	0.000103113	196.23	-0.701018	0.00252929	0.0272129	217.27	-0.0579059	0.741118	0.943118
V:417935:420934	Y39D8A.1	WBGene00021448;WBGene00021448;	Y39D8A.1a;Y39D8A.1d;	2.52333	1.48667	1.43333	0.586667	2.05333	0.62	103.695	-1.00041	1.43837e-05	0.00023759	51.1178	-1.30173	8.62328e-05	0.000835331	78.5215	-1.99872	0.0148327	0.0945327	99.6012	-1.03136	2.01021e-05	0.000471921	110.139	-0.31462	0.300387	0.73291
V:621452:624451	F48G7.5	WBGene00018616	F48G7.5	85.5733	49.5367	69.1767	18.95	56.8967	45.125	955.287	-1.00053	0.00398673	0.0294471	617.613	-1.80849	2.05638e-09	4.87023e-08	777.465	-0.398098	0.397063	0.710171	1048.83	-0.508656	0.0170693	0.114421	937.482	-0.579461	0.0189152	0.210625
III:4867270:4870269	msd-4	WBGene00016447	C35D10.11	328.943	190.193	195.74	322.467	231.593	142.785	1876.92	-1.00072	0.0018471	0.0158016	1884.32	0.790364	8.47882e-08	1.57744e-06	1501.34	-0.815508	0.000884052	0.010163	1832.17	-0.960196	1.3216e-06	4.19125e-05	1897.73	-0.475577	0.0202581	0.218448
I:4461205:4464204	C41D11.6	WBGene00016565	C41D11.6	1.36	0.803333	0.816667	0.936667	1.19333	0.88	85.7954	-1.00232	0.000219187	0.00261462	70.9223	0.264482	0.467358	0.704118	86.7605	-0.580715	0.141662	0.412135	84.3238	-0.931219	0.00486667	0.045501	94.1802	-0.206522	0.458127	0.836453
II:13236408:13239407	rmo-1	WBGene00008860	F15D4.3	148.963	86.7167	92.6433	111.26	160.727	92.785	602.979	-1.00297	1.25663e-06	2.6481e-05	519.573	0.341294	0.0111082	0.0520999	733.156	-0.898412	0.000302342	0.0041224	595.409	-0.914365	7.94052e-12	6.67619e-10	748.425	0.1506	0.288169	0.721362
II:11468125:11471124	cisd-1	WBGene00044026;WBGene00044026;	W02B12.15b.1;W02B12.15b.2;	8.16	4.81333	5.82	7.37	7.90667	4.045	84.1259	-1.00334	0.000139706	0.00176197	86.2394	0.446617	0.242243	0.483763	86.5571	-1.11345	0.00136554	0.0146185	87.2902	-0.718772	0.0277131	0.159077	97.8102	-0.0358666	0.885436	0.977728
I:3264358:3267357	zip-4	WBGene00021552;WBGene00021552;	Y44E3B.1a.2;Y44E3B.1b.2;	17.38	10.2733	9.77667	19.9467	17.9133	13.785	414.6	-1.00345	1.91602e-05	0.000306979	453.23	1.13258	5.90414e-05	0.000594808	497.721	-0.524885	0.0857302	0.306847	395.458	-1.06433	0.000125008	0.00228274	491.817	0.0243954	0.915882	0.982125
V:1132985:1135984	cpr-8	WBGene00021070;	W07B8.1a;	11.4633	6.68667	18.4833	11.6833	18.6933	13.395	280.157	-1.00357	0.0010074	0.00958363	470.461	-0.604189	0.00551833	0.0292765	528.177	-0.593035	0.0099278	0.0704293	436.174	0.497647	0.0248335	0.147667	431.857	0.696797	0.00166764	0.0460102
I:13950661:13953660	rps-6	WBGene00004475;	Y71A12B.1a;	1117.31	650.817	660.673	1107.08	1361.65	834.175	17684.2	-1.00476	4.03654e-11	1.83259e-09	17984.6	0.811353	3.80701e-08	7.56974e-07	24006.9	-0.792563	0.00441702	0.037393	17296.4	-0.956442	2.2765e-09	1.32747e-07	23040.9	0.281294	0.0361586	0.296456
I:13574648:13577647	gpi-1	WBGene00013597;	Y87G2A.8b;	15.85	9.20333	10.9067	13.8067	13.0667	7.88	790.387	-1.00636	1.73352e-08	5.24334e-07	795.605	0.389243	0.0424414	0.14645	713.325	-0.869885	0.00178144	0.0180557	820.42	-0.718825	3.38827e-05	0.00073827	846.148	-0.288618	0.106358	0.496523
IV:5253318:5256317	F36H12.10	WBGene00018124	F36H12.10	17.2067	10.09	10.53	18.65	21.1967	12.425	509.089	-1.00778	0.000229343	0.00271599	555.434	0.883486	1.84198e-05	0.000210462	679.806	-0.883753	6.70105e-05	0.00114779	504.704	-0.902757	0.000250849	0.0041601	663.846	0.282222	0.227235	0.668856
X:4791766:4794765	F43C9.1	WBGene00018375	F43C9.1	3.63	2.12333	4.55333	0.983333	2.94667	1.105	107.022	-1.0078	0.00227925	0.0187232	103.889	-2.19334	1.00445e-12	3.52731e-11	84.1544	-1.57345	0.00268284	0.025315	145.763	0.148231	0.528053	0.790605	113.304	-0.32504	0.266522	0.702958
IV:12905160:12908159	K08D8.3	WBGene00010657	K08D8.3	30.08	17.5267	32.9667	20.23	33.5033	18.8	1387.86	-1.00858	0.00114352	0.0106619	1575.98	-0.647491	0.00130565	0.00874775	1652.66	-0.963538	5.72281e-06	0.000130523	1762.46	-0.0505118	0.766341	0.912381	1715.68	0.136917	0.302423	0.734341
III:4539124:4542123	ugt-62	WBGene00010904;	M88.1.2;	72.7333	42.05	95.9133	86.5333	74.8167	84.83	2913.55	-1.00862	1.98807e-05	0.000317635	4709.85	-0.0721144	0.838242	0.931765	4047.19	0.0450504	0.835495	0.941002	4057.01	0.208742	0.236475	0.551173	3465.69	0.0269469	0.867746	0.974922
V:19642739:19645738	mrps-28	WBGene00012830	Y43F8C.8	13.5333	7.89333	10.6967	9.89333	14.5633	8.82	182.377	-1.00863	4.36483e-06	8.16917e-05	177.081	-0.0464336	0.831325	0.928913	217.934	-0.826328	0.00379082	0.0331989	198.78	-0.540745	0.00787505	0.0650268	222.797	0.10291	0.566197	0.879923
IV:14068355:14071354	lst-4	WBGene00003086;WBGene00003086;WBGene00003086;	Y37A1B.2a;Y37A1B.2c;Y37A1B.2d;	20.5867	12.0067	11.2567	27.3633	24.0733	15.04	1005.19	-1.00865	6.80689e-12	3.42993e-10	1207.79	1.46308	2.9108e-09	6.72382e-08	1296.21	-0.79059	6.94284e-06	0.000155685	939.304	-1.1632	2.79991e-07	1.03644e-05	1274.42	0.205937	0.108027	0.499721
X:15076249:15079248	H40L08.2	WBGene00014793;	H40L08.2a;	44.86	25.9133	41.8833	38.1533	46.9067	37.28	732.774	-1.00955	3.32009e-05	0.000503104	841.204	-0.0781579	0.76156	0.894047	911.266	-0.473862	0.26579	0.581272	862.151	-0.284306	0.12917	0.40726	881.46	0.0592455	0.849434	0.970415
III:4411957:4414956	R07E5.13	WBGene00011119	R07E5.13	180.143	104.153	226.857	90.0667	177.817	103.335	1460.01	-1.00959	1.70827e-06	3.49069e-05	1617.89	-1.26554	9.70193e-33	1.43828e-30	1593.02	-0.894844	1.14397e-07	3.66846e-06	1972.5	0.125561	0.246592	0.562109	1715.17	-0.00798567	0.93317	0.986437
III:6205303:6208302	rps-3	WBGene00004472	C23G10.3	1746.44	1011.76	1002.15	1731.92	2028.34	1304.95	27596	-1.01233	7.43794e-12	3.72336e-10	27841.9	0.854651	1.26541e-09	3.08746e-08	36234.2	-0.724718	0.00596592	0.0472949	26774.2	-0.998381	7.87519e-11	5.75181e-09	35086.4	0.211573	0.0976745	0.480099
IV:9439394:9442393	idh-1	WBGene00010317;	F59B8.2b;	175.167	101.51	175.87	109.367	199.253	97.455	6020.97	-1.01283	6.64073e-06	0.000119413	6279.64	-0.637118	0.000931589	0.0065804	7143.28	-1.13378	2.46105e-07	7.5189e-06	7333.97	-0.178275	0.366093	0.674248	7542.53	0.170899	0.246924	0.685464
II:14766962:14769961	Y54E2A.4	WBGene00013189;	Y54E2A.4b;	2.76333	1.57667	1.26	7.78	3.21667	6.925	305.924	-1.0143	0.00333347	0.02545	661.227	2.65299	0.00348935	0.0200223	686.281	1.05188	0.0630374	0.253175	279.275	-1.28207	0.0651763	0.27538	390.318	0.217285	0.470209	0.840812
IV:125231:128230	F29C4.2	WBGene00017926	F29C4.2	335.1	194.503	242.407	248.943	378.34	240.96	1588.12	-1.01439	9.33964e-10	3.55697e-08	1473.47	0.108506	0.55296	0.766277	2068.03	-0.747202	0.00128365	0.0139166	1665.52	-0.686754	0.00020859	0.0035656	2015.61	0.205204	0.131539	0.540693
V:6210407:6213406	rme-1	WBGene00004373;	W06H8.1d;	34.1833	19.73	24.9767	30.7833	22.0567	19.08	1772.75	-1.01504	0.000134768	0.0017123	1867.29	0.375663	0.0679019	0.206474	1394.19	-0.362201	0.2546	0.568935	1879.51	-0.64708	0.00103119	0.0134345	1714.49	-0.643057	0.00163351	0.0454439
II:13529719:13532718	snx-14	WBGene00013011;WBGene00013011;WBGene00013011;	Y48E1B.14a.1;Y48E1B.14a.2;Y48E1B.14b;	11.5733	6.72	6.88	9.26667	12.38	6.82	894.479	-1.01519	9.65745e-16	7.48028e-14	801.048	0.499008	0.0422092	0.145885	1016.9	-0.990939	5.109e-08	1.74598e-06	877.906	-0.951692	0.00010686	0.00201916	1082.91	0.073787	0.530597	0.86767
I:4948911:4951910	F28B3.10	WBGene00017889	F28B3.10	77.37	44.67	48.77	65.26	81.8633	53.66	854.756	-1.0158	1.28975e-15	9.85671e-14	810.677	0.484117	0.00249172	0.0151045	1032.53	-0.71149	0.000855706	0.00989584	857.436	-0.861611	1.52113e-09	9.01541e-08	1039.43	0.085568	0.439961	0.829035
V:9480681:9483680	K06A4.8	WBGene00044015	K06A4.8	5.45	3.14333	2.17	4.65667	6.12333	4.59	72.7616	-1.01707	0.000907321	0.00876304	58.4099	1.21477	0.000489229	0.00378692	98.0335	-0.511126	0.195387	0.495025	62.9822	-1.56825	4.40809e-06	0.000122905	91.6246	0.179094	0.527108	0.86538
II:7756891:7759890	B0228.7	WBGene00015064;	B0228.7.3;	79.2667	45.42	111.607	36.76	70.09	49.51	1485.32	-1.01721	4.21723e-06	7.92529e-05	1770.96	-1.54625	2.7963e-32	3.89868e-30	1514.43	-0.610107	0.00369617	0.0325172	2149.5	0.305604	0.0186409	0.121685	1645.96	-0.188086	0.202732	0.644935
V:11383860:11386859	col-154	WBGene00000727	F55C10.2	329.853	190.103	291.637	206.7	299.1	203.725	7861.97	-1.01826	0.000151947	0.0018964	7635.73	-0.429661	0.0542137	0.175855	8137.72	-0.673469	7.93963e-05	0.00132188	9037.66	-0.366699	0.0193685	0.124392	8825.15	-0.149376	0.165802	0.599578
IV:2822246:2825245	clec-80	WBGene00043062;	Y54G2A.39a;	16.5667	9.58333	24.2467	7.10667	16.0233	9.765	316.823	-1.01973	0.00307622	0.0238756	385.453	-1.73445	1.44367e-09	3.4933e-08	340.633	-0.833055	0.000384301	0.00506503	471.729	0.376861	0.193508	0.500665	367.774	-0.0506449	0.817943	0.964409
V:5711428:5714427	gcst-1	WBGene00017765;	F25B4.1.2;	93.8633	53.8467	79.8133	48.24	94.51	63.185	2902.45	-1.0203	5.88649e-11	2.60915e-09	2547.16	-0.676672	7.55966e-05	0.000743991	3327.11	-0.664565	0.0151336	0.0957923	3290.51	-0.414453	0.0100574	0.0780272	3422.4	-0.00454733	0.964818	0.992782
III:3502105:3505104	rpl-16	WBGene00004428;	M01F1.2.2;	1611.62	928.653	946.253	1667.81	1985.53	1201.57	19151.1	-1.02105	7.73046e-15	5.4367e-13	20027.8	0.883491	3.49882e-11	1.03869e-09	26414.2	-0.807609	0.00487698	0.0403107	18749.2	-0.968207	4.25535e-12	3.73713e-10	25254.2	0.302724	0.0126	0.168091
V:7876276:7879275	F40A3.3	WBGene00018218;	F40A3.3b;	33.66	19.48	23.8433	26.94	42.3	25.85	403.715	-1.02124	0.000182987	0.00222683	390.095	0.242203	0.359381	0.610482	573.468	-0.774445	0.0810358	0.29698	422.492	-0.700627	0.0182134	0.119578	538.888	0.334391	0.178923	0.615498
II:11220805:11223804	T06D8.3	WBGene00011524	T06D8.3	16.6733	9.67333	15.5767	11.88	16.4967	9.875	595.849	-1.02209	0.00368633	0.0275298	632.191	-0.332876	0.08678	0.246083	645.658	-0.852272	6.83501e-06	0.000153428	703.437	-0.283066	0.111953	0.375172	696.037	-0.0325629	0.794001	0.957744
I:3561352:3564351	Y47G6A.22	WBGene00021647	Y47G6A.22	69.1167	39.6767	70.1767	41.2067	73.6933	44.715	1154.65	-1.02347	5.69447e-15	4.04202e-13	1191.29	-0.710995	2.04931e-06	2.93404e-05	1367.09	-0.827443	1.53652e-05	0.000314154	1414.26	-0.168799	0.215574	0.526091	1407.04	0.0868407	0.415294	0.814773
V:8759017:8762016	B0507.10	WBGene00015227	B0507.10	1.85333	1.08	2.66667	1.90333	1.71333	12.61	60.0633	-1.02486	0.00227823	0.0187215	94.9948	-0.422027	0.12786	0.320443	249.78	2.81857	4.41282e-12	2.65829e-10	88.0575	0.334533	0.272926	0.589497	67.423	-0.149729	0.717471	0.93435
V:15188427:15191426	cyn-3	WBGene00000879	Y75B12B.5	391.477	224.693	241.197	354.113	403.8	287.065	4378.53	-1.02498	4.02877e-13	2.38219e-11	4296.52	0.615767	0.000679604	0.0050184	5291.91	-0.593167	0.00636285	0.0497389	4366.86	-0.89409	1.01214e-07	4.17402e-06	5264.16	0.0482088	0.670385	0.92053
IV:7083183:7086182	rps-4	WBGene00004473	Y43B11AR.4	1720.13	987.913	991.657	1762.73	2154.39	1401.02	28742.6	-1.02573	3.94113e-11	1.79997e-09	29768.1	0.893003	7.19229e-10	1.82124e-08	40968.3	-0.705619	0.0136424	0.0890768	28027.1	-0.989963	2.89256e-09	1.634e-07	38189	0.319948	0.0218845	0.22941
III:2784617:2787616	Y71H2AM.5	WBGene00022170;	Y71H2AM.5.1;	577.06	332.01	337.563	478.423	577.873	425.045	6080.43	-1.02621	6.04703e-14	3.89439e-12	5531.33	0.564364	0.000669944	0.00495801	7216.82	-0.541111	0.0163696	0.100911	5953.52	-0.972675	6.08416e-08	2.6186e-06	7202.78	0.00581376	0.96334	0.992305
IV:10267729:10270728	nspd-7	WBGene00012781;WBGene00012781;WBGene00012781;	Y43C5A.1.1;Y43C5A.1.2;Y43C5A.1.3;	259.82	129.167	126.543	259.56	179.747	75.39	614.022	-1.02649	0.00047681	0.00509405	598.05	1.01256	1.2967e-11	4.03354e-10	490.113	-1.24186	1.63812e-06	4.21896e-05	576.871	-1.1566	1.3602e-11	1.12188e-09	642.015	-0.382067	0.0509547	0.355172
V:334951:337950	dmd-8	WBGene00020708;	T22H9.4.2;	2.15333	1.25667	1.52667	1.63667	1.46333	1.535	63.1809	-1.02649	0.00365167	0.0273243	59.8813	0.17458	0.580137	0.785647	57.0192	-0.0432784	0.930997	0.975953	66.2961	-0.696391	0.0279653	0.160355	62.5905	-0.569479	0.14736	0.5684
X:8085051:8088050	dao-3	WBGene00000929	K07E3.3	74.48	42.76	60.5667	38.85	77.6833	61.51	1797.72	-1.0266	0.0058007	0.0396756	1551.4	-0.588764	0.0190687	0.0798866	2243.26	-0.457566	0.00577544	0.0462317	2004.57	-0.476039	0.0334831	0.181146	2164.51	0.0510503	0.65603	0.914208
II:11441193:11444192	ebp-2	WBGene00012156;	VW02B12L.3.1;	32.9	18.9533	14.68	32.2967	39.0733	19.22	837.332	-1.02879	0.00132106	0.0120477	778.772	1.20012	8.11159e-06	0.000101985	1045.67	-1.12966	4.3749e-08	1.51699e-06	756.239	-1.35286	1.2984e-06	4.12371e-05	1079.55	0.238254	0.183096	0.62046
I:11899977:11902976	Y47H9C.9	WBGene00012952	Y47H9C.9	0.77	0.453333	0.666667	0.656667	0.516667	0.375	47.4976	-1.02943	0.0033009	0.0252771	52.5539	0.0482128	0.879896	0.951867	35.8497	-0.617447	0.353694	0.672239	54.0837	-0.408038	0.176968	0.480328	46.407	-0.622342	0.0609986	0.385281
V:9689116:9692115	rbx-1	WBGene00004320;	ZK287.5.1;	21.31	12.0567	9.65667	18.5633	17.82	14.1	249.899	-1.03648	7.03036e-05	0.000980445	214.451	1.01739	1.32485e-05	0.000157044	255.213	-0.431322	0.220004	0.526617	226.387	-1.34514	2.88602e-10	1.93052e-08	272.65	-0.252666	0.254843	0.691429
II:15163147:15166146	gst-26	WBGene00001774;	Y53F4B.29.1;	40.8767	23.43	55.3833	18.0567	31.23	23.44	623.93	-1.03774	3.09128e-05	0.00047061	715.227	-1.57161	9.31345e-11	2.65388e-09	559.472	-0.552527	0.0289832	0.150895	887.242	0.247094	0.349353	0.660406	650.436	-0.398103	0.0764455	0.427062
IV:4998354:5001353	ssp-11	WBGene00006040;WBGene00006040;WBGene00006040;	T28H11.6.1;T28H11.6.2;T28H11.6.3;	189.013	107.08	112.323	206.477	151.867	91.125	979.856	-1.03793	0.000485744	0.00517502	1058.89	0.954707	1.08263e-17	5.84298e-16	893.017	-0.841115	7.04476e-05	0.00120088	961.937	-0.972249	8.12496e-08	3.42892e-06	1055.94	-0.290912	0.104169	0.492157
I:3986342:3989341	cpn-3	WBGene00000779	F28H1.2	606.173	344.37	317.767	575.603	652.577	456.21	7910.8	-1.03925	1.40625e-15	1.06406e-13	7566.37	0.922877	5.54557e-08	1.06821e-06	9962.3	-0.606993	0.0200815	0.116845	7500.01	-1.12865	3.55412e-12	3.18579e-10	9742.75	0.107168	0.363548	0.783381
I:5677138:5680137	T19B4.3	WBGene00020557	T19B4.3	211.76	120.103	246.023	82.7333	196.91	141.48	2455.84	-1.03974	2.48714e-12	1.31997e-10	2435.42	-1.51247	8.39464e-18	4.63744e-16	2690.13	-0.579534	0.0035687	0.0317094	3221.2	0.0230115	0.880088	0.957801	2813.45	-0.102701	0.331607	0.757771
IV:5387060:5390059	elo-6	WBGene00001244	F41H10.8	456.463	259.597	550.763	109.5	299.027	177.42	8620.36	-1.04035	1.74407e-07	4.40377e-06	7990.98	-2.27266	6.54143e-31	8.55978e-29	6210.32	-0.893514	0.000276059	0.00381033	11569.1	0.087524	0.605874	0.835778	8449.99	-0.617143	1.39889e-06	0.000158262
IV:6963155:6966154	B0478.3	WBGene00015202	B0478.3	2.23333	1.28	2.55333	1.18667	1.11333	1.14	28.0059	-1.04111	0.00712494	0.0467927	30.0158	-1.06757	0.0123695	0.0567988	17.5825	-0.112532	0.898258	0.965394	36.5485	0.00626075	0.985512	0.995472	24.5887	-1.05308	0.044076	0.328518
I:9624297:9627296	rps-19	WBGene00004488	T05F1.3	2161.34	1228.53	1234.25	2226.95	2504.93	1728.91	18299.6	-1.04183	4.11318e-13	2.42424e-11	18929.2	0.916328	9.76191e-09	2.12701e-07	24911.6	-0.619809	0.0253565	0.137066	17816.4	-1.01246	1.41691e-09	8.46709e-08	23523	0.22276	0.0829386	0.445749
V:1463490:1466489	pqn-54	WBGene00004139	R09B5.5	28.3333	16.1	24.85	25.47	30.98	17.92	805.195	-1.04193	3.14473e-12	1.66127e-10	922.864	0.10418	0.651957	0.831063	974.329	-0.865915	0.0271218	0.143731	925.108	-0.386294	0.0936544	0.338818	997.57	0.121307	0.495503	0.852037
II:12459141:12462140	tag-280	WBGene00044322;	F15A4.12.1;	16.4567	9.43	9.57333	14.1133	18.1833	11.535	114.195	-1.04201	6.74192e-07	1.51541e-05	106.144	0.634895	0.0275934	0.105746	144.881	-0.768708	0.00828998	0.0610863	111.796	-0.987433	4.94074e-05	0.0010365	143.711	0.162998	0.425598	0.821302
IV:17277459:17280458	hsp-1	WBGene00002005;WBGene00002005;	F26D10.3.1;F26D10.3.2;	1512.28	857.923	1073.82	1428.41	1503.85	866.82	75232.5	-1.04207	9.22889e-12	4.57989e-10	80824.6	0.475016	0.010224	0.048684	81707.1	-0.905116	5.48839e-07	1.56053e-05	79452.4	-0.684295	0.000697731	0.0096587	88566.6	-0.0224006	0.869453	0.974985
V:19945130:19948129	dhs-24	WBGene00000987;	Y60A3A.10.1;	36.2567	20.43	28.99	29.1867	36.8833	23	1596.31	-1.04237	1.80967e-07	4.55437e-06	1656.9	0.0787342	0.564248	0.774746	1807.25	-0.812968	9.10607e-05	0.00148802	1765.53	-0.516772	0.000326576	0.00515581	1903.08	0.011988	0.919444	0.982473
X:1500353:1503352	F09E10.7	WBGene00017297;	F09E10.7c;	5.32	3.02333	3.80667	5.51	4.62	3.375	54.1579	-1.04265	0.00140776	0.012702	62.1038	0.589158	0.145358	0.349022	55.5075	-0.59371	0.157583	0.43756	57.59	-0.656829	0.101737	0.354176	60.3028	-0.191576	0.547462	0.872274
IV:9524866:9527865	elo-1	WBGene00001239;	F56H11.4a;	389.54	220.023	576.877	186.973	387.11	218.94	8933.42	-1.04336	1.87798e-08	5.59903e-07	11217.5	-1.56407	1.00131e-54	3.97522e-52	9688.91	-0.927363	6.50919e-08	2.17568e-06	13367.3	0.376422	0.00418744	0.0406598	10537.2	-0.0195092	0.86684	0.974702
III:9408252:9411251	T26G10.7	WBGene00206420	T26G10.7	7.93667	4.48	4.64333	7.26	6.36333	5.455	83.2198	-1.04352	0.00378065	0.0281699	79.9547	0.731141	0.0156375	0.0685654	83.2082	-0.337926	0.304812	0.624051	81.3024	-0.998963	0.00063999	0.00903231	89.1145	-0.314111	0.241984	0.681212
III:10594988:10597987	Y39A1A.3	WBGene00012643	Y39A1A.3	47.2667	26.7633	26.0767	52.9733	47.87	33.725	673.401	-1.04478	5.3739e-12	2.7625e-10	731.816	1.08586	1.49444e-12	5.18581e-11	796.218	-0.60439	0.00643792	0.0502153	649.702	-1.05494	1.83757e-11	1.46546e-09	803.375	0.0134031	0.908236	0.981137
II:11124863:11127862	rps-9	WBGene00004478	F40F8.10	1654.87	935.893	931.89	1696.94	1909.06	1177.26	19740.5	-1.04507	2.19636e-12	1.1738e-10	20358.2	0.931735	8.54111e-08	1.58651e-06	25660.5	-0.798192	0.000108428	0.00173983	19166	-1.02776	2.11069e-14	2.39712e-12	25247.5	0.206938	0.0544584	0.366026
V:384237:387236	lipl-5	WBGene00022642;WBGene00022642;	ZK6.7a.2;ZK6.7c.2;	0.953333	0.563333	0.676667	0.28	0.856667	0.4	33.9305	-1.04602	0.00347098	0.0262802	20.5384	-1.40888	0.00855365	0.0421705	30.9384	-1.24837	0.0432699	0.197333	35.5457	-0.716631	0.0465838	0.223986	37.7312	-0.190186	0.625831	0.903365
II:8700098:8703097	sphk-1	WBGene00007918;	C34C6.5b.3;	7.94333	4.50333	7.66	5.94	6.12333	3.48	298.362	-1.0469	0.000189368	0.00229237	328.518	-0.280788	0.526183	0.748045	254.228	-0.921062	0.0760798	0.284732	357.177	-0.256976	0.449761	0.738827	314.327	-0.372139	0.356876	0.779455
IV:8367736:8370735	D2096.6	WBGene00017073	D2096.6	69.63	39.5433	60.3933	64.8933	64.2433	52.495	896.049	-1.04709	7.50852e-06	0.000133448	1042.78	0.170172	0.342714	0.59267	1018.24	-0.388084	0.132828	0.396163	1025.94	-0.401777	0.0140157	0.099453	1024.1	-0.114659	0.405927	0.807776
III:4641806:4644805	F10F2.2	WBGene00008654	F10F2.2	38.5967	21.8033	43.0133	17.3133	35.4	30.51	4018.23	-1.04748	5.07429e-06	9.35948e-05	4045.03	-1.25204	1.35305e-20	9.51726e-19	4520.67	-0.34655	0.0891819	0.314973	5185.61	-0.029152	0.83021	0.939658	4550.37	-0.142433	0.174476	0.61009
I:10570454:10573453	rtel-1	WBGene00009124;	F25H2.13.1;	5.01333	2.82667	4.92	6.11333	5.37667	2.855	391.622	-1.04889	5.30285e-08	1.45429e-06	562.516	0.370633	0.193331	0.419683	447.099	-1.02896	0.00058298	0.00713148	476.338	-0.208372	0.449233	0.738652	478.708	0.0789762	0.740869	0.942895
I:1781095:1784094	Y71G12B.26	WBGene00022161;	Y71G12B.26a;	2.42333	1.36333	1.71	2.89	2.94667	1.79	71.5319	-1.04924	0.0027044	0.0215067	88.0639	0.835241	0.00130833	0.00876265	97.8636	-0.798646	0.107862	0.35199	75.1987	-0.708171	0.0116542	0.0866951	94.0273	0.277634	0.329713	0.75688
X:11338374:11341373	aco-1	WBGene00000040;WBGene00000040;	ZK455.1.1;ZK455.1.2;	158.467	89.31	190.94	69.24	165.64	77.81	11188.7	-1.0499	4.33211e-14	2.83778e-12	11828.4	-1.4055	3.62523e-17	1.89539e-15	12104.8	-1.21136	3.21364e-15	2.60574e-13	15030.4	0.0840343	0.544068	0.800083	13505.9	0.0439972	0.650134	0.912305
I:12917222:12920221	fkb-2	WBGene00001427	Y18D10A.19	313.96	177.803	199.09	269.77	344.013	202.78	2336.82	-1.0499	4.3503e-17	3.7496e-15	2249.7	0.50713	0.00070105	0.00515564	2880.81	-0.863915	6.25456e-05	0.00108701	2360.68	-0.864736	1.68495e-09	9.90516e-08	2926.25	0.146367	0.214382	0.6568
V:11388377:11391376	col-155	WBGene00000728	F55C10.3	271.147	152.207	270.64	178.167	248.923	161.98	5349.06	-1.05081	2.40828e-09	8.6004e-08	5706.16	-0.533196	0.00672934	0.0345964	5597.61	-0.725901	0.000345413	0.00463558	6529.94	-0.198121	0.273586	0.590354	6089.99	-0.129167	0.307443	0.738172
X:6605707:6608706	cpr-6	WBGene00000786;	C25B8.3b;	17.8867	10.1833	17.4933	5.93	14.4833	11.8	495.077	-1.05104	0.00539771	0.0373877	418.62	-1.50116	5.48745e-06	7.20071e-05	486.441	-0.412423	0.0816283	0.297967	601.561	-0.2127	0.317689	0.631882	530.748	-0.316211	0.0564325	0.370887
II:13539585:13542584	Y48E1B.2	WBGene00013001;	Y48E1B.2a;	9.37	5.30333	6.82333	7.54667	9.75	7.13	687.606	-1.05285	2.13012e-05	0.000336344	683.486	0.207798	0.284277	0.531737	834.074	-0.576418	0.0176283	0.106043	734.533	-0.650861	0.00128941	0.0160194	829.042	0.0393736	0.83841	0.968696
III:6606607:6609606	mdh-2	WBGene00003162	F20H11.3	445.23	250.767	362.233	311.647	506.157	264.435	16627.1	-1.05309	2.20758e-16	1.80118e-14	16321.2	-0.158826	0.240302	0.481776	20228.6	-1.04263	5.30111e-08	1.80874e-06	18605.5	-0.484642	0.000261373	0.00430175	21033.3	0.172206	0.124287	0.529101
V:18999843:19002842	Y39B6A.34	WBGene00012693;	Y39B6A.34b;	22.77	12.9133	13.15	18.7833	18.34	16.44	101.849	-1.05348	0.000855024	0.00833467	92.3898	0.586456	0.100035	0.271172	107.271	-0.260816	0.447531	0.748182	99.6951	-0.999789	0.00736162	0.0622324	110.881	-0.27037	0.369638	0.787349
X:6927205:6930204	F14B8.5	WBGene00017447;WBGene00017447;	F14B8.5a.1;F14B8.5b;	10.4333	5.90333	4.12	11.63	9.57667	7.73	520.723	-1.05453	0.00269578	0.021453	509.432	1.57318	3.01977e-09	6.96182e-08	569.337	-0.47415	0.0568401	0.236649	455.425	-1.55844	2.72914e-07	1.01371e-05	590.354	-0.141696	0.608357	0.897448
V:2499551:2502550	C01B4.6	WBGene00015270	C01B4.6	2.6	1.48667	5.97333	3.47333	9.35333	7.425	52.613	-1.05575	0.00200712	0.0169047	124.372	-0.733516	0.0492367	0.163794	233.334	-0.437624	0.194953	0.494566	104.245	1.02384	0.00260911	0.0278528	145.143	1.86121	8.33646e-11	2.11027e-08
IV:13391167:13394166	Y62E10A.13	WBGene00013379;WBGene00013379;	Y62E10A.13f;Y62E10A.13g;	60.3333	33.8533	46.8933	20.7667	48.7	22.82	1362.33	-1.05608	4.69306e-06	8.73359e-05	989.829	-1.12805	0.00159574	0.0103566	1140.16	-1.23601	0.000509219	0.00637645	1500.57	-0.542263	0.0405063	0.204721	1459.71	-0.321575	0.185594	0.623088
III:7206947:7209946	rpl-6	WBGene00004417;WBGene00004417;	R151.3.3;R151.3.4;	490.05	266.72	170.767	415.51	499.383	365.245	6382.49	-1.05682	4.46744e-09	1.51292e-07	5081.17	1.31319	1.02284e-06	1.55976e-05	7930.29	-0.491797	0.320072	0.639488	5482.44	-1.66553	3.68631e-16	5.19242e-14	7723.21	0.0440736	0.868062	0.974922
II:13491551:13494550	F45H10.2	WBGene00009739;	F45H10.2.1;	599.667	337.587	378.617	503.65	599.583	442.765	2417.12	-1.05825	2.84556e-13	1.73511e-11	2272.06	0.483583	0.00231516	0.0141847	2960.6	-0.532722	0.032602	0.162451	2432.17	-0.888622	3.05265e-08	1.37382e-06	2916.97	0.0377183	0.759161	0.947542
V:14010368:14013367	ddx-17	WBGene00010260;	F58E10.3a.5;	102.223	57.4033	77.9467	114.497	68.2533	95.31	5097.39	-1.05837	7.82743e-07	1.73391e-05	6279.42	0.600353	0.0041189	0.0230972	5146.67	0.374981	0.206929	0.509381	5576.07	-0.568588	0.00974593	0.0759643	5045.66	-0.594056	0.00401282	0.0840369
I:1442443:1445442	F37F2.2	WBGene00018159;WBGene00018159;	F37F2.2.1;F37F2.2.2;	98.1533	53.5067	63.6133	78.6833	103.04	70.87	680.943	-1.05847	1.49401e-08	4.59775e-07	648.764	0.32754	0.0587427	0.186037	850.101	-0.624889	0.0186078	0.110288	703.883	-0.780785	4.58034e-05	0.000974086	838.164	0.0931768	0.572504	0.882729
I:3804238:3807237	unc-11	WBGene00006751;WBGene00006751;	C32E8.10a;C32E8.10b;	20.4933	11.42	13.39	20.2	21.0833	11.755	1169.9	-1.05849	0.000230799	0.00272759	1267.87	0.659775	4.1103e-05	0.00042961	1309.71	-0.973986	4.04625e-08	1.41221e-06	1206.99	-0.788551	1.72342e-06	5.31028e-05	1409.98	0.033343	0.804838	0.960739
IV:13382817:13385816	rab-19	WBGene00004278;	Y62E10A.9.1;	2.57333	1.48	1.63667	1.52667	1.77667	1.22	37.6904	-1.06014	0.00166153	0.0145009	29.5621	-0.0445015	0.914678	0.967383	30.3571	-0.661129	0.284003	0.601486	38.1281	-0.869226	0.0163928	0.111209	38.019	-0.536621	0.181201	0.617966
I:3866041:3869040	pgk-1	WBGene00020185	T03F1.3	139.95	77.8467	104.18	101.257	155.587	90.87	4492.59	-1.06726	4.09721e-10	1.62802e-08	4293.38	0.0156424	0.920128	0.969068	5506.16	-0.883042	2.73903e-07	8.30866e-06	4863.95	-0.613264	0.000350982	0.0054741	5629.83	0.138144	0.269031	0.705171
IV:9674173:9677172	nhr-34	WBGene00003627;	F58G6.5b;	12.7	7.00333	9.62333	10.82	10.77	9.125	664.853	-1.06795	0.00141213	0.0127264	696.083	0.246726	0.230914	0.470444	695.253	-0.378383	0.240303	0.552567	722.57	-0.599934	0.00863108	0.0694972	732.275	-0.245047	0.312833	0.74313
I:13652205:13655204	rpl-31	WBGene00004445;	W09C5.6a;	1784.39	996.8	963.37	1836.05	2164.07	1326.08	10260.8	-1.07078	2.65401e-10	1.09637e-08	10401.7	1.00149	7.62323e-13	2.70955e-11	14341.9	-0.782893	0.00822376	0.0608085	9844.01	-1.10703	1.16026e-10	8.27907e-09	13663	0.29929	0.0388216	0.308761
II:10169755:10172754	gpd-4	WBGene00001686;	F33H1.2.1;	45.74	25.46	19.3667	57.4667	49.48	24.575	1128.34	-1.07094	5.25357e-06	9.65907e-05	1241.35	1.634	4.17609e-26	4.2902e-24	1293.18	-1.12676	4.15067e-07	1.20426e-05	1011.85	-1.43959	6.14058e-18	1.01681e-15	1395.85	0.100443	0.561856	0.87812
V:2015042:2018041	F59A7.2	WBGene00019090	F59A7.2	21.8567	12.12	2.76667	0.6	4.89667	2.495	136.806	-1.07225	0.00170135	0.0147586	12.3744	-2.3794	0.0005689	0.00431101	33.0278	-1.10259	0.039903	0.186977	99.0637	-3.26218	5.65058e-20	1.25074e-17	100.197	-2.15903	1.12284e-11	3.20261e-09
I:1830936:1833935	C53H9.3	WBGene00044746;	C53H9.3.2;	81.87	45.5033	45.63	73.2433	79.4967	47.615	223.874	-1.07338	1.3774e-06	2.87611e-05	206.828	0.762481	0.000615135	0.00460918	252.497	-0.882045	0.000458902	0.00583547	215.754	-1.08852	4.95435e-07	1.75953e-05	269.053	0.0154176	0.934569	0.986437
II:11841117:11844116	T27D12.1	WBGene00012085;	T27D12.1b;	14.2267	7.87667	7.54333	16.0933	13.9333	5.28	623.232	-1.07379	2.58891e-07	6.30774e-06	681.183	1.16165	1.67816e-05	0.000193442	611.781	-1.50586	1.46999e-05	0.000302291	598.194	-1.10815	4.17282e-05	0.000894435	734.156	-0.0437047	0.863821	0.974359
I:11782440:11785439	vab-10	WBGene00006876;WBGene00006876;WBGene00006876;	ZK1151.1i;ZK1151.1l;ZK1151.1m;	5.71	3.22333	2.98	4.01667	6.19333	1.7	2137.4	-1.07384	5.69422e-05	0.000814928	1714.07	0.57955	0.291264	0.539438	2207.45	-2.14696	0.0566297	0.235911	2021.82	-1.17559	0.0256673	0.150806	2676.56	0.132924	0.45796	0.836453
V:175921:178920	cul-3	WBGene00000838;	Y108G3AL.1a.1;	28.61	15.67	17.2633	27.56	23.59	14.635	1797.09	-1.07462	0.00380761	0.0283065	1851.22	0.734774	0.00798056	0.0398229	1638.72	-0.85258	0.0307484	0.156718	1804.43	-0.912523	0.00071269	0.00982189	1947.48	-0.298588	0.00375509	0.0803142
III:13620990:13623989	hip-1	WBGene00011735;	T12D8.8.1;	45.5733	25.41	28.01	51.7633	54.22	30.235	1569.04	-1.07475	9.62698e-05	0.00128849	1807.51	0.941429	0.00014268	0.00130039	2030.99	-0.948392	2.67406e-07	8.12312e-06	1586.25	-0.884678	0.000468939	0.00699491	2038.94	0.232053	0.121119	0.523847
III:5875126:5878125	aldo-2	WBGene00017166;WBGene00017166;	F01F1.12a.1;F01F1.12b.1;	384.237	245.393	339.413	263.203	440.523	260.275	10236.1	-1.07506	8.35836e-11	3.62988e-09	9561.6	-0.0680411	0.617454	0.809913	12795.1	-0.964255	2.36793e-06	5.87165e-05	11120.4	-0.607064	0.000105521	0.00200143	13073.3	0.185371	0.133586	0.543541
II:14178759:14181758	efhd-1	WBGene00012980;	Y48B6A.6a.2;	15.6	8.66	10.2033	10.9333	17.4867	13.805	887.097	-1.07531	0.00446138	0.0320144	785.646	0.158262	0.504236	0.731359	1191.86	-0.467433	0.0326722	0.162712	916.328	-0.798927	0.00353076	0.0354942	1116.27	0.145548	0.501528	0.855716
III:9850354:9853353	K11H3.3	WBGene00010780	K11H3.3	59.9433	33.17	86.5067	22.81	51.9667	21.32	2498.05	-1.07548	2.69088e-11	1.25649e-09	2939.21	-1.86948	2.98303e-33	4.56677e-31	2190.08	-1.40353	1.4367e-12	9.17293e-11	3716.76	0.343311	0.00422081	0.0408923	2770.46	-0.226206	0.0778832	0.431801
V:9614531:9617530	pqn-63	WBGene00004146	T06E4.11	60.2633	33.5133	53.0367	47.47	49.2867	37.175	2145.24	-1.07548	3.77448e-05	0.000564866	2330.37	-0.0972911	0.647514	0.828846	2101.14	-0.505804	0.0807626	0.296584	2492.31	-0.374462	0.0716807	0.292054	2324.51	-0.300071	0.0756757	0.425815
I:5352851:5355850	dhs-2	WBGene00000966;	F55A12.4c.2;	16.5833	9.33667	20.8067	7.45667	22.2567	15.255	408.859	-1.07742	0.00228692	0.018766	447.917	-1.42956	1.03483e-06	1.57702e-05	629.742	-0.67059	0.0212349	0.12095	562.362	0.132459	0.630805	0.850153	568.01	0.405361	0.135072	0.545978
IV:17426217:17429216	C06A12.3	WBGene00007357;WBGene00007357;	C06A12.3b.1;C06A12.3c;	5.07667	2.87667	3.08333	3.23667	4.2	2.61	85.2539	-1.07863	0.00475145	0.0336536	68.2297	0.176647	0.737169	0.880999	78.6955	-0.800234	0.0652697	0.258809	84.8395	-0.954221	0.0307229	0.170926	92.5689	-0.293717	0.387437	0.798736
X:13103741:13106740	F17H10.1	WBGene00008925;	F17H10.1.2;	35.1433	19.24	37.33	13.9233	30.7433	11.555	1479.34	-1.07993	0.00146674	0.0131052	1400.53	-1.37222	3.92091e-07	6.47213e-06	1292.09	-1.52914	2.93078e-14	2.17426e-12	1880.73	-0.0946474	0.652479	0.862497	1650.29	-0.210038	0.203967	0.646915
IV:4141520:4144519	F49F1.12	WBGene00018652	F49F1.12	6.95333	3.87667	3.45	6.76	8.60333	6.135	59.7248	-1.08062	0.000225979	0.00268308	57.1584	1.05083	0.00646119	0.0334085	88.8045	-0.595856	0.149275	0.424609	55.9728	-1.22507	0.000504721	0.00743273	80.6043	0.324726	0.299838	0.73291
IV:8157907:8160906	faah-1	WBGene00015047;WBGene00015047;	B0218.1a.3;B0218.1b.3;	1.93667	1.08667	1.27	1.35667	1.63333	1.995	80.1277	-1.08065	0.00582949	0.0398488	70.1447	0.218129	0.650721	0.830248	96.8069	0.202366	0.625941	0.849391	81.9785	-0.843472	0.0459224	0.222104	88.0433	-0.265658	0.496016	0.852267
X:6605703:6608702	cpr-6	WBGene00000786;	C25B8.3a;	935.347	518.883	875.487	397.12	875.753	697.395	26059.6	-1.08121	0.00678577	0.0449646	23080.4	-1.08666	4.20566e-08	8.29899e-07	29671.9	-0.438647	0.022628	0.126552	31239	-0.276944	0.172254	0.473873	30095.3	-0.105059	0.458684	0.836832
I:7864636:7867635	pck-2	WBGene00011232;WBGene00011232;WBGene00011232;	R11A5.4a.1;R11A5.4b.1;R11A5.4b.2;	70.0333	38.3633	57.62	32.1133	64.0867	24.83	4097.17	-1.08161	1.79837e-08	5.41093e-07	3403.1	-0.783554	0.000137606	0.001264	3744.37	-1.52156	7.16335e-08	2.36835e-06	4631.37	-0.471724	0.0247634	0.147381	4668.48	-0.145909	0.24989	0.686502
II:4374213:4377212	ntl-2	WBGene00003825;WBGene00003825;	B0286.4c.4;B0286.4d.1;	1.12	0.626667	0.94	1.02667	1.00333	0.61	37.0293	-1.08288	0.00442778	0.031853	43.095	0.187322	0.629019	0.81753	37.1495	-0.863068	0.0745718	0.28126	42.4634	-0.423533	0.269897	0.586559	42.0414	-0.163701	0.645399	0.911181
II:4841060:4844059	nspd-4	WBGene00020715;	T23B7.1.1;	57.6833	31.63	30.1467	60.5867	41.9767	27	324.904	-1.08381	0.000134506	0.00171038	331.783	1.09803	5.01189e-08	9.74221e-07	278.001	-0.72765	0.0204587	0.118233	308.81	-1.16305	7.49417e-07	2.5282e-05	339.157	-0.430434	0.0397799	0.312727
X:11406231:11409230	F08B12.4	WBGene00008572;WBGene00008572;	F08B12.4a;F08B12.4b.1;	245.823	136.11	111.71	355.067	280.87	174.72	1716.54	-1.08566	1.85441e-08	5.54316e-07	2130.37	1.74576	3.74189e-13	1.37809e-11	2270.19	-0.771043	0.0113431	0.0775793	1569.38	-1.35579	6.49248e-23	1.80557e-20	2217.99	0.209933	0.196014	0.635617
IV:14884070:14887069	eps-8	WBGene00001330;WBGene00001330;	Y57G11C.24d.6;Y57G11C.24k.6;	0.656667	0.37	0.44	0.646667	0.476667	0.41	46.2325	-1.08635	0.00610358	0.0413403	50.3225	0.656454	0.0598314	0.188491	41.6198	-0.340641	0.445866	0.747257	48.0855	-0.78182	0.0620887	0.267228	47.6406	-0.477943	0.230122	0.672177
II:4890073:4893072	gst-9	WBGene00001757	R05F9.5	4.95	2.72667	4.5	1.25333	2.77667	2.055	64.7622	-1.0873	0.000382566	0.00421485	48.0341	-1.83944	5.7361e-07	9.16484e-06	42.1252	-0.63872	0.466922	0.759793	76.3475	-0.337	0.198302	0.506436	60.4419	-0.850578	0.0493071	0.34901
X:7231072:7234071	F46H5.3	WBGene00018519;WBGene00018519;WBGene00018519;WBGene00018519;	F46H5.3b.1;F46H5.3b.2;F46H5.3b.3;F46H5.3b.4;	11.6767	6.39333	8.25667	7.86667	14.0133	7.865	367.448	-1.08876	0.00502547	0.0352891	332.967	0.00268085	0.994237	0.997559	484.788	-0.961104	0.000227482	0.00324268	391.655	-0.689461	0.112562	0.376264	483.875	0.258275	0.435104	0.827451
III:8136590:8139589	hsp-12.2	WBGene00002011;	C14B9.1.1;	79.76	44.3633	47.5433	80.7667	106.943	57.895	591.599	-1.08927	0.000135421	0.0017163	616.946	0.832253	2.74337e-06	3.82944e-05	879.182	-0.976442	0.000205488	0.00301377	589.059	-0.962011	0.000272603	0.00443942	833.167	0.43283	0.0573667	0.373833
V:15118118:15121117	T01G5.1	WBGene00011339	T01G5.1	7.13667	3.93	10.79	3.08333	5.86	3.105	239.726	-1.08935	2.48556e-06	4.92537e-05	301.099	-1.75657	1.06427e-15	5.04624e-14	211.377	-1.03355	0.0024795	0.0236473	367.05	0.408021	0.0358777	0.189035	260.095	-0.304767	0.247605	0.685464
IV:5311982:5314981	ZK354.2	WBGene00022705;	ZK354.2a;	19.5033	10.64	9.37333	20.0167	14.6567	9.575	514.075	-1.09101	0.000294625	0.00334655	510.655	1.1608	1.03406e-14	4.50198e-13	442.107	-0.73652	0.00511996	0.0419935	480.514	-1.24968	2.07139e-10	1.42643e-08	539.032	-0.421577	0.0514456	0.356667
IV:1813600:1816599	snn-1	WBGene00004913;	Y38C1BA.2b;	3.17	1.74	2.4	2.7	2.35667	1.37	112.211	-1.09264	3.36419e-06	6.4383e-05	118.504	0.234873	0.319526	0.569063	91.5785	-0.91388	0.00587328	0.046844	122.934	-0.591079	0.0176963	0.117319	116.726	-0.450731	0.0565115	0.371114
I:9162108:9165107	eef-2	WBGene00001167;WBGene00001167;	F25H5.4b.3;F25H5.4b.4;	2.27	1.26	1.22667	2.22333	3.41	1.475	150.03	-1.0936	0.000428937	0.00465857	150.848	0.906402	0.0317714	0.11784	234.435	-1.34454	0.000415372	0.00539124	145.98	-1.06558	0.00856287	0.06921	225.575	0.586924	0.0791219	0.43559
II:12576249:12579248	clec-8	WBGene00012582	Y38E10A.4	10.2967	5.63333	10.7533	5.43333	9.61667	8.79	296.184	-1.09363	1.70526e-10	7.1344e-09	302.332	-0.925609	1.40384e-09	3.40748e-08	354.432	-0.234513	0.389803	0.703441	373.586	-0.127947	0.355439	0.664888	342.668	-0.109013	0.526323	0.865113
X:13879523:13882522	hlb-1	WBGene00011904;	T21H8.1p;	9.11	5.02333	5.95333	6.45333	8.22667	5.705	75.2153	-1.09431	0.000401537	0.00439639	66.8359	0.169789	0.734722	0.880096	79.3185	-0.708294	0.180238	0.473807	77.8719	-0.805152	0.112534	0.376245	86.2953	-0.133331	0.672208	0.92149
I:3829617:3832616	F53F10.2	WBGene00018764;WBGene00018764;WBGene00018764;	F53F10.2a.2;F53F10.2a.3;F53F10.2b;	87.5533	47.9533	44.6367	70.4233	92.0033	47.35	5143.81	-1.09496	8.01894e-17	6.78415e-15	4453.44	0.72531	0.000178322	0.00158153	5796.05	-1.07764	1.57119e-10	8.07365e-09	4900.97	-1.1635	6.35276e-10	3.99432e-08	6300.03	0.0564911	0.615988	0.899524
III:13069256:13072255	Y39E4B.6	WBGene00012717;	Y39E4B.6a;	6.78	3.7	2.52	7.12667	5.36333	5.37	183.366	-1.09626	7.99405e-07	1.7639e-05	173.73	1.57417	3.73836e-05	0.000393898	192.197	-0.112117	0.747243	0.908027	160.175	-1.61879	1.3096e-07	5.21244e-06	196.782	-0.346913	0.19559	0.634878
II:13151900:13154899	F32A11.3	WBGene00009308	F32A11.3	64.1367	34.91	34.39	64.02	59.9267	31.725	1722.02	-1.09646	1.84329e-09	6.71878e-08	1741.35	0.964266	1.57715e-10	4.34096e-09	1745.29	-1.0318	4.78825e-09	1.96743e-07	1666.51	-1.09317	7.75564e-16	1.04656e-13	1994.3	-0.108229	0.304206	0.735228
V:10237358:10240357	C12D8.1	WBGene00007534;	C12D8.1c.1;	10.1333	5.49333	3.92333	9.09333	6.76333	6.475	459.087	-1.09787	0.0012455	0.0114819	389.054	1.29158	1.2051e-05	0.000144903	399.044	-0.214544	0.67725	0.876067	404.448	-1.57098	3.90791e-05	0.000845167	460.549	-0.583225	0.196412	0.635998
IV:14463017:14466016	dld-1	WBGene00010794;	LLC1.3a;	173.96	94.93	114.853	136.747	203.903	103.82	7449.34	-1.09793	4.19496e-15	3.02446e-13	7071.66	0.313873	0.0670119	0.204431	9349.21	-1.09	6.93402e-11	3.74349e-09	7750.94	-0.78952	2.49822e-05	0.000571638	9665.93	0.214281	0.0884548	0.456749
IV:5847157:5850156	sams-3	WBGene00015538;	C06E7.1a;	163.873	89.1367	185.447	82.98	168.237	66.645	5558	-1.09851	2.32777e-06	4.64885e-05	5918.14	-1.10527	1.81056e-14	7.68274e-13	5791.15	-1.45148	1.08006e-21	1.43952e-19	7303.08	-0.0097563	0.924501	0.972003	6735.8	0.0238468	0.782175	0.954357
I:4932618:4935617	dip-2	WBGene00017885;WBGene00017885;	F28B3.4a;F28B3.4h;	1.06	0.58	0.476667	0.61	0.576667	0.71	148.767	-1.09868	0.00100608	0.00957904	99.5708	0.418413	0.275257	0.522306	112.065	0.105231	0.884129	0.959299	136.532	-1.35073	0.0001362	0.00245937	136.903	-0.90663	0.00504875	0.0971384
IV:1922439:1925438	denn-4	WBGene00018681;WBGene00018681;WBGene00018681;WBGene00018681;	F52C12.4a.1;F52C12.4b.1;F52C12.4e.1;F52C12.4f.1;	4.34667	2.4	2.98667	2.92	4.4	1.53	540.698	-1.09879	0.0073346	0.0478408	482.866	0.0488168	0.902942	0.962569	538.146	-1.64928	6.54822e-09	2.615e-07	570.633	-0.734798	0.0263079	0.153365	648.793	-0.00413042	0.987785	0.99724
III:7208467:7211466	R151.2	WBGene00020107;	R151.2d.1;	10.5	5.75667	6.02667	11.8733	11.89	5.755	463.788	-1.09881	2.08606e-08	6.16327e-07	521.763	1.03881	2.60459e-09	6.06434e-08	553.045	-1.1871	3.76476e-05	0.000698118	459.638	-0.990087	1.29372e-08	6.32243e-07	590.655	0.163165	0.325242	0.754626
IV:3736613:3739612	nape-2	WBGene00021370;	Y37E11AR.3c;	5.42333	2.97	2.08667	9.5	5.41	3.65	150.814	-1.10087	0.00515742	0.0360061	214.98	2.26803	4.08064e-11	1.20531e-09	175.459	-0.682312	0.094096	0.32485	132.746	-1.58043	9.70097e-07	3.18839e-05	180.833	-0.00788567	0.980682	0.996732
IV:3398172:3401171	pdhb-1	WBGene00015413	C04C3.3	164.683	89.7267	132.45	121.397	183.617	96.45	4702.3	-1.10193	6.669e-14	4.24723e-12	4749.86	-0.0696872	0.598381	0.797462	5669.47	-1.04074	7.21562e-11	3.88568e-09	5292.51	-0.502246	0.00152738	0.0184271	5949.53	0.143461	0.252657	0.689284
V:19521362:19524361	Y43F8B.2	WBGene00012813;WBGene00012813;	Y43F8B.2b;Y43F8B.2c.2;	26.9533	14.58	11.7533	15.01	17.77	10.06	606.369	-1.10215	2.63446e-05	0.00040811	396.271	0.41198	0.103936	0.278035	440.015	-0.936371	0.00431697	0.0367063	553.102	-1.38636	2.58925e-10	1.74972e-08	602.896	-0.61484	0.0119432	0.162651
V:2121366:2124365	F22F7.2	WBGene00017720	F22F7.2	2.02333	1.10667	2.33	0.723333	1.62667	0.945	70.6226	-1.10215	0.00159874	0.01406	68.8031	-1.66733	3.85745e-07	6.37637e-06	62.4966	-0.905979	0.019276	0.113084	93.7304	0.0165471	0.95566	0.984508	76.1432	-0.335514	0.285483	0.719697
IV:1353806:1356805	col-104	WBGene00000678	F58F6.1	516.963	281.97	316.113	371.35	508.61	357.09	9581.38	-1.10238	0.00160322	0.014094	8398.41	0.294283	0.275539	0.522756	11083.3	-0.625102	0.00191684	0.0191012	9718.28	-0.896339	1.17389e-05	0.000292689	11406	-0.0294512	0.846309	0.969869
X:16485981:16488980	cah-3	WBGene00000281	K05G3.3	45.19	24.51	40.2333	36.0033	47.1067	23.485	1028.22	-1.10321	1.13495e-07	2.94661e-06	1135.09	-0.0991504	0.388859	0.637342	1152.86	-1.09781	1.90978e-05	0.000383123	1207.44	-0.35926	0.000656917	0.00919939	1259.56	0.0510356	0.624541	0.902818
I:14111680:14114679	dnj-29	WBGene00001047;WBGene00001047;	Y63D3A.6a.1;Y63D3A.6b.1;	47.9167	25.83	22.1033	44.6533	51.7867	22.29	3027.8	-1.10372	0.000514679	0.00542781	2864.06	1.08633	6.73042e-07	1.06159e-05	3404.98	-1.3281	2.41111e-07	7.37688e-06	2824.46	-1.27454	6.01341e-07	2.09043e-05	3782.79	0.105838	0.658496	0.915062
IV:13239152:13242151	rpl-12	WBGene00004424;	JC8.3a;	2014.73	1095.82	1014.87	1961.92	2249.82	1386.67	24306.7	-1.10382	3.21785e-18	3.02359e-16	23632.5	1.01819	5.78758e-12	1.86983e-10	31060.3	-0.78845	0.0020208	0.0199507	23079.7	-1.18887	1.43786e-18	2.51533e-16	30961.9	0.160518	0.165249	0.59844
IV:7939565:7942564	exc-9	WBGene00017644;	F20D12.5.1;	21.3633	11.62	11.3367	21.9667	11.9933	8.485	183.007	-1.10394	2.69999e-07	6.5367e-06	187.301	1.02955	4.28784e-07	7.04306e-06	121.471	-0.612818	0.133471	0.397336	176.304	-1.12159	8.82842e-09	4.46401e-07	171.945	-0.833954	0.00449485	0.08968
I:9687685:9690684	rpl-14	WBGene00004426;	C04F12.4.1;	2381.84	1293.81	1256.53	2488.03	2707.31	1695.25	14578.4	-1.10494	6.03685e-11	2.6668e-09	14974.9	1.05681	1.89132e-09	4.51124e-08	19273.7	-0.771582	0.000734815	0.0086814	14002.8	-1.13614	1.45402e-15	1.88866e-13	18880.7	0.204779	0.0872025	0.45444
II:77767:80766	C23H3.9	WBGene00016022;WBGene00016022;WBGene00016022;WBGene00016022;WBGene00016022;WBGene00016022;WBGene00016022;	C23H3.9b.1;C23H3.9b.2;C23H3.9d.1;C23H3.9e.1;C23H3.9e.2;C23H3.9e.3;C23H3.9e.4;	1.09333	0.606667	0.973333	0.88	1.52667	0.9	56.4892	-1.10575	0.00116898	0.0108771	62.1455	-0.101113	0.791858	0.909451	88.3351	-0.852895	0.0499223	0.216777	66.234	-0.366175	0.350251	0.660665	80.9603	0.465791	0.132572	0.542403
II:4371098:4374097	pacs-1	WBGene00015116	B0286.3	66.6233	36.1367	68.4933	21.9467	69.2833	49.39	2220.64	-1.10618	0.000959438	0.00919224	1972.69	-1.58746	1.22959e-13	4.76046e-12	2718.73	-0.604875	0.000110671	0.00177314	2798.58	-0.13839	0.437698	0.730968	2715.64	0.0442307	0.640115	0.90852
II:13401480:13404479	pinn-4	WBGene00012996	Y48C3A.16	70.1933	38.16	44.02	60.4333	76.42	50.235	428.104	-1.10812	7.36002e-13	4.18718e-11	414.243	0.529249	0.000221947	0.0019155	551.67	-0.693626	0.0152441	0.0962515	435.562	-0.888763	8.44214e-09	4.32217e-07	542.456	0.142756	0.303931	0.735058
V:11974015:11977014	cpr-1	WBGene00000781	C52E4.1	301.547	164.36	284.293	365.663	349.743	367.835	7156.04	-1.10883	0.00057729	0.00598455	10143.3	0.413513	0.0543666	0.176118	11283.6	-0.00618912	0.98347	0.994428	8644.24	-0.272125	0.282992	0.599245	9253.05	0.200043	0.323974	0.753773
III:7452581:7455580	alh-12	WBGene00000118;WBGene00000118;	Y69F12A.2a.2;Y69F12A.2b.2;	119.99	64.56	140.64	35.4233	93.73	56.435	4347.39	-1.10945	1.74123e-09	6.39764e-08	4167.25	-1.93444	8.11776e-20	5.37125e-18	3806.43	-0.847876	4.87919e-08	1.67821e-06	5846.08	0.0496462	0.761501	0.909965	4645.63	-0.370451	0.000184997	0.00931935
I:7700929:7703928	F27D4.1	WBGene00009187	F27D4.1	299.67	161.94	266.13	191.463	321.4	191.97	7253.7	-1.10946	2.04638e-16	1.67562e-14	7262.39	-0.419157	0.00970961	0.0466615	8730.8	-0.852893	2.92286e-07	8.756e-06	8534.55	-0.357563	0.0189468	0.123015	9019.74	0.0900682	0.330905	0.757534
IV:5081803:5084802	C02B10.5	WBGene00015330;	C02B10.5a.1;	18.07	9.72667	10.1133	13.38	14.6767	7.415	1161.48	-1.11059	6.09026e-11	2.68522e-09	995.399	0.462946	0.0210459	0.0860913	1007.6	-1.15191	0.00260595	0.0246987	1144.97	-1.02521	2.3802e-08	1.09621e-06	1265.19	-0.309407	0.0961214	0.47628
II:8649609:8652608	pyr-1	WBGene00004259	D2085.1	126.807	68.72	143.867	47.3167	121.247	68.19	23024.2	-1.11093	0.000579257	0.00600119	22624.3	-1.53949	3.5278e-14	1.45992e-12	23951.7	-0.977081	0.000935935	0.0106193	30390.1	-0.0048196	0.982238	0.994433	26921.7	-0.0873696	0.550064	0.873058
II:1466227:1469226	Y51H7C.1	WBGene00021779	Y51H7C.1	364.667	197.633	220.607	258.55	352.627	235.415	11572.8	-1.11148	0.000980789	0.00936549	10066.2	0.289045	0.250871	0.492882	12957.8	-0.69548	3.55183e-05	0.000665578	11731	-0.907067	2.20905e-05	0.000513047	13668.1	-0.0593558	0.545288	0.871605
IV:10175180:10178179	rack-1	WBGene00010556;	K04D7.1.1;	1464.67	792.67	794.537	1373.09	1706.83	976.44	32292.6	-1.11155	7.54998e-13	4.28461e-11	31526.1	0.852901	1.19205e-09	2.92371e-08	41893.5	-0.898109	0.000168342	0.00254241	31472	-1.07671	4.17437e-10	2.71923e-08	41956.9	0.210112	0.108156	0.499721
II:9225762:9228761	abu-14	WBGene00004174	ZK1067.7	201.943	109.863	157.133	180.45	236.817	142.675	6604.44	-1.11187	0.000261699	0.00302876	7281.77	0.255637	0.202891	0.43321	8743.88	-0.826082	0.00169789	0.0174158	7355.88	-0.546784	0.00545753	0.0496581	8612.05	0.218873	0.087329	0.454482
III:10564758:10567757	acdh-11	WBGene00012860;	Y45F3A.3a.2;	3.16	1.70667	2.16333	2.55667	2.36	1.385	142.736	-1.11243	0.00065498	0.00667707	139.665	0.348731	0.382064	0.630754	120.202	-0.860057	0.141082	0.411344	149.867	-0.766926	0.0733214	0.29541	150.138	-0.426542	0.347438	0.772249
V:6841237:6844236	T15B7.1	WBGene00020516	T15B7.1	66.6933	35.9433	71.29	21.3333	49.54	32.375	2190.12	-1.11247	3.11912e-08	8.89453e-07	1988.12	-1.68526	1.76683e-26	1.88111e-24	1873.04	-0.726697	4.24722e-05	0.000774119	2813.64	-0.0848002	0.59665	0.830928	2294.52	-0.439736	0.000703774	0.0249425
X:6330120:6333119	col-170	WBGene00000743	T10E10.6	73.85	39.75	53.4933	48.2667	66.0933	38.325	1546.15	-1.11321	2.28989e-07	5.66347e-06	1399.7	-0.0775887	0.747199	0.886429	1546.71	-0.905151	3.9339e-05	0.000725068	1670.05	-0.659277	0.000126857	0.00230855	1763.71	-0.165225	0.292971	0.727124
V:12785627:12788626	fkb-4	WBGene00001429	ZC455.10	57.3133	31.03	55.66	24.0133	34.5567	29.47	1212.47	-1.11355	0.00282651	0.022259	1108.38	-1.15848	2.61413e-05	0.000288009	913.451	-0.356618	0.0819095	0.298619	1490.63	-0.219572	0.308037	0.622676	1169.55	-0.738611	4.33579e-09	8.3623e-07
I:7345224:7348223	F52A8.5	WBGene00009918;	F52A8.5.3;	97.9967	52.91	117.96	56.8167	78.0267	71.755	924.034	-1.11449	5.44597e-06	9.97283e-05	1074.8	-1.00134	0.000127755	0.00118652	975.371	-0.157097	0.739166	0.905209	1256.26	0.0776635	0.690466	0.878367	1002.74	-0.323003	0.0245133	0.244283
I:9785891:9788890	tba-1	WBGene00006528;	F26E4.8a;	263.193	141.837	177.487	246.03	286.88	170.885	9042.36	-1.11574	2.792e-17	2.45258e-15	9625.32	0.52799	0.00196788	0.0124288	11037.3	-0.860228	2.56318e-08	9.20198e-07	9533.45	-0.753303	2.09184e-05	0.000488968	11340.8	0.110534	0.325011	0.754557
IV:9897826:9900825	tbc-3	WBGene00009322;	F32B6.8b.1;	11.6567	6.35333	4.24667	10.1233	11.9867	5.18	584.118	-1.11698	0.00157123	0.0138712	478.882	1.32228	2.60126e-09	6.06261e-08	616.049	-1.35139	3.90902e-06	9.2622e-05	509.823	-1.65063	2.29408e-13	2.38101e-11	708.744	0.0171707	0.936542	0.986934
I:8761541:8764540	lmn-1	WBGene00003052;	DY3.2.2;	37.6133	20.07	14.9067	42.56	39.3333	40.74	1924.91	-1.11698	0.00562052	0.0386045	1985.21	1.56668	7.207e-08	1.36467e-06	2795.76	-0.00716784	0.990501	0.996623	1724.79	-1.49919	5.47051e-05	0.0011301	2385.77	0.0723911	0.853486	0.971499
X:976509:979508	abhd-3.2	WBGene00016644;WBGene00016644;	C44C1.5a.2;C44C1.5b.2;	39.2467	20.6767	59.6767	13.0267	31.46	18.565	1124.89	-1.11861	0.00642403	0.0430151	1368.18	-2.17656	1.79312e-33	2.83785e-31	1002.34	-0.965329	5.09129e-07	1.45344e-05	1754.2	0.438599	9.50238e-05	0.00182031	1224.01	-0.317804	0.00600159	0.107719
IV:9498811:9501810	ugt-21	WBGene00007885;WBGene00007885;	C33A12.6a;C33A12.6b;	12.9467	6.96333	17.8267	8.41333	10.96	7.045	499.614	-1.11951	0.000161215	0.00199147	666.239	-1.02176	0.00292839	0.017308	482.044	-0.763748	0.00102853	0.0114685	732.697	0.280884	0.135096	0.418226	554.503	-0.255875	0.166872	0.600237
II:10819515:10822514	ech-4	WBGene00001153;	R06F6.9.1;	42.7767	23.1067	29.8733	28.28	46.9267	29.935	1264.89	-1.12046	6.89383e-10	2.66984e-08	1128.12	-0.00968815	0.9614	0.985751	1594.47	-0.757278	0.00762462	0.0571913	1347.76	-0.716517	0.000735937	0.010091	1596.75	0.125465	0.536764	0.868409
I:5497350:5500349	C09D4.1	WBGene00015632;	C09D4.1b.1;	11.3467	6.08333	13.1067	6.13667	10.7267	6.47	539.877	-1.12087	2.79182e-05	0.000429297	601.933	-1.0514	1.56778e-06	2.30812e-05	573.582	-0.839469	3.82394e-05	0.000706634	723.194	0.0316933	0.865062	0.952381	630.739	-0.0971906	0.501544	0.855716
I:1696594:1699593	ubc-3	WBGene00006702;	Y71G12B.15a.1;	8.01667	4.33333	3.20667	10.37	7.72667	5.865	234.357	-1.12109	8.19022e-06	0.000144111	264.718	1.76653	2.64362e-17	1.39463e-15	273.116	-0.487884	0.158256	0.438685	209.384	-1.5202	5.75811e-10	3.64154e-08	276.483	-0.0683213	0.79539	0.958062
IV:5369931:5372930	F41H10.3	WBGene00018316;WBGene00018316;	F41H10.3c.2;F41H10.3d.2;	3.18667	1.72667	3.36	4.12333	4.41	6.98	212.825	-1.12172	0.00246505	0.0199576	333.896	0.323988	0.502567	0.730267	485.59	0.600684	0.192675	0.49113	274.12	-0.0826881	0.86968	0.954229	304.495	0.4535	0.168805	0.603757
II:11234951:11237950	cchl-1	WBGene00011527;	T06D8.6.1;	25.1533	13.4767	15.18	24.98	27.98	17.065	651.68	-1.12205	1.17708e-06	2.50591e-05	691.4	0.76911	0.0333527	0.12241	822.134	-0.788886	0.0310995	0.157829	661.8	-0.90865	0.000999063	0.013071	826.498	0.137559	0.522577	0.86406
II:14793910:14796909	eif-3.B	WBGene00001225;WBGene00001225;	Y54E2A.11a.3;Y54E2A.11b;	18.1667	8.94333	8.88333	19.0667	17.3233	7.215	427.267	-1.12239	2.52502e-08	7.34658e-07	446.712	1.13636	1.94407e-07	3.39821e-06	439.846	-1.22562	4.25226e-09	1.76763e-07	409.041	-1.16998	4.15884e-07	1.50794e-05	507.611	-0.0495719	0.747586	0.944855
II:13195127:13198126	lec-1	WBGene00002264;	W09H1.6b.1;	83.2567	44.5733	47.2033	77.9133	103.447	54.125	1840.81	-1.12627	1.09486e-10	4.67444e-09	1829.98	0.790613	1.23871e-09	3.02547e-08	2482.86	-1.05383	5.94992e-10	2.81335e-08	1825.19	-1.01507	3.25407e-12	2.95344e-10	2483.9	0.301084	0.0184905	0.208957
II:11727511:11730510	alh-8	WBGene00000114;	F13D12.4a.2;	107.257	57.1667	82.03	79.9733	135.513	50.19	4517.08	-1.12763	0.000107411	0.00141937	4485.74	0.0311286	0.891388	0.957859	5753.29	-1.52613	9.82728e-10	4.56572e-08	4996.95	-0.583669	0.0367223	0.192154	6135.58	0.319895	0.150923	0.57588
III:1494528:1497527	ave-1	WBGene00044341;	M01G5.6.1;	15.8067	8.58	5.49333	15.06	12.23	8.785	112.162	-1.12965	7.98446e-05	0.00109224	95.4535	1.58168	1.78012e-06	2.58658e-05	104.49	-0.60382	0.0722549	0.275987	96.0068	-1.78922	9.10171e-08	3.81026e-06	120.84	-0.360085	0.126742	0.532942
II:619831:622830	T04B8.5	WBGene00020207;	T04B8.5b;	7.46333	4.01	5.16333	7.03667	8.03667	4.575	565.533	-1.1297	2.21105e-05	0.000347504	611.284	0.523856	0.0219496	0.0889799	668.803	-0.937538	0.00177713	0.0180205	601.517	-0.731197	0.00167961	0.0197796	704.19	0.0821813	0.692047	0.926964
V:2391272:2394271	Y19D10A.16	WBGene00044734	Y19D10A.16	2.94	1.58	6.07667	3.25667	9.62	5.9	58.798	-1.12975	0.00342486	0.0260092	121.964	-0.845247	0.00067671	0.00500334	221.693	-0.786168	0.0290149	0.151001	109.677	0.855981	0.00170389	0.0199686	152.157	1.71222	7.50181e-13	2.76217e-10
II:15163054:15166053	gst-26	WBGene00001774;	Y53F4B.29.2;	59.1133	31.1967	73.1733	23.9733	57.0367	32.785	717.664	-1.13027	0.000244903	0.00287207	768.496	-1.55032	1.33559e-24	1.25134e-22	782.141	-0.908398	5.25068e-05	0.000929218	992.22	0.114357	0.526745	0.790145	855.279	-0.0457531	0.806068	0.96146
III:13691168:13694167	cyn-2	WBGene00000878	ZK520.5	75.1467	39.9833	33.7033	77.11	64.37	35.58	944.978	-1.132	3.7118e-08	1.04675e-06	923.836	1.26388	2.17299e-13	8.20935e-12	902.314	-0.960772	1.24829e-05	0.000260978	872.331	-1.35794	4.89693e-16	6.85318e-14	1062.35	-0.223156	0.0799136	0.437032
I:12964772:12967771	tba-2	WBGene00006529;	C47B2.3.3;	365.127	194.09	197.933	326.143	426.853	224.77	12302.7	-1.13571	2.9447e-15	2.14327e-13	11735.1	0.78199	2.94153e-06	4.0769e-05	15730.5	-1.02343	1.23219e-05	0.000257865	12064.2	-1.07268	5.95024e-09	3.14045e-07	16088.2	0.213099	0.110057	0.504223
IV:651922:654921	K11H12.1	WBGene00019658	K11H12.1	18.46	9.83333	10.7833	13.2933	20.8267	10.265	113.987	-1.13642	2.0421e-06	4.10335e-05	96.739	0.395824	0.15046	0.356595	141.546	-1.12874	0.0001842	0.0027469	113.455	-1.00826	9.83904e-05	0.00188043	148.155	0.195124	0.336426	0.761668
X:7317257:7320256	spp-4	WBGene00004989;	T08A9.8.2;	108.237	57.6033	110.977	41.5067	91.68	71.085	546.514	-1.13809	3.98131e-13	2.36476e-11	495.546	-1.35749	5.85908e-06	7.64979e-05	584.285	-0.454714	0.14898	0.423997	684.495	-0.178831	0.407415	0.708315	617.777	-0.210795	0.217126	0.658827
III:189486:192485	cox-17	WBGene00018240	F40G9.2	19.2133	10.14	13.49	12.29	15.96	12.58	50.6597	-1.13852	0.0030746	0.0238756	43.6775	-0.0502019	0.884644	0.954044	54.3284	-0.482809	0.328565	0.647505	53.697	-0.750596	0.034464	0.184091	57.6242	-0.191576	0.646425	0.911276
V:11571940:11574939	nhr-68	WBGene00003658;	H12C20.3a;	62.9033	33.4067	62.8633	14.7333	51.18	26.355	1836.25	-1.13976	9.32897e-07	2.0312e-05	1484.38	-2.03746	2.05694e-31	2.76895e-29	1608.24	-1.11769	0.00277873	0.0259669	2296.53	-0.184064	0.322651	0.637069	2011.92	-0.311006	0.0541822	0.365508
II:7235602:7238601	aqp-1	WBGene00000169;	F32A5.5b.1;	27.8933	14.5467	25.4533	10.3033	18.8	11.32	604.14	-1.14031	0.00416913	0.0304607	506.298	-1.24154	1.23173e-06	1.85179e-05	465.924	-0.832852	0.00171211	0.0175111	722.851	-0.324521	0.210539	0.520457	613.812	-0.569389	0.0162539	0.194538
IV:5087384:5090383	ivd-1	WBGene00015326;	C02B10.1.1;	164.07	87.3367	126.613	123.577	176.197	102.185	5517.65	-1.14044	4.98385e-11	2.24048e-09	5566.4	0.0167662	0.928777	0.97318	6616.78	-0.905682	1.97878e-08	7.37717e-07	6162.7	-0.558911	0.0026517	0.0281843	6904.07	0.0890149	0.434296	0.826925
IV:4658704:4661703	F29B9.11	WBGene00017925;	F29B9.11.1;	724.123	384.673	376.08	589.127	831.28	477.81	2189.35	-1.1423	1.71707e-15	1.29497e-13	1890.3	0.725756	1.4255e-05	0.000167702	2957.56	-0.868399	0.0124355	0.083056	2098.68	-1.18351	7.91906e-13	7.87983e-11	2907.17	0.249835	0.0904718	0.462079
I:11550607:11553606	dys-1	WBGene00001131;WBGene00001131;	F15D3.1c;F15D3.1i;	0.28	0.15	0.133333	0.216667	0.376667	0.115	75.2086	-1.14321	0.000868825	0.00845841	60.5183	0.821221	0.0301125	0.112942	97.111	-1.894	8.4692e-06	0.000184857	69.728	-1.3497	0.000112941	0.00211264	105.595	0.395129	0.253596	0.690969
V:7825732:7828731	mig-6	WBGene00003242;WBGene00003242;WBGene00003242;	C37C3.6a.2;C37C3.6b.1;C37C3.6c.1;	77.37	41.42	36.4467	71.8267	84.2867	30.11	10214.7	-1.14442	2.80181e-06	5.48567e-05	9432.34	1.06713	0.0112238	0.0525477	11054.5	-1.68792	0.000604583	0.00735047	9553.55	-1.30575	0.00227822	0.0252033	12874.3	0.107182	0.615502	0.899524
I:488469:491468	haf-4	WBGene00001814;	W04C9.1a;	33.93	17.96	22.4367	14.9	33.1833	18.285	2069.21	-1.14543	6.86309e-07	1.53963e-05	1505.46	-0.53172	0.0334543	0.122629	2214.93	-0.991445	4.00165e-05	0.000736919	2179.98	-0.781407	0.00224023	0.0248822	2466.82	-0.0532703	0.706187	0.931013
III:12428930:12431929	Y49E10.16	WBGene00013035;	Y49E10.16a;	51.8567	27.3367	68.5333	37.4133	46.1833	42.99	1340.98	-1.1467	1.3635e-19	1.454e-17	1807.26	-0.814778	3.59815e-08	7.19107e-07	1557.18	-0.213538	0.287243	0.605162	1931.1	0.216241	0.106798	0.364098	1535.39	-0.176379	0.153667	0.579358
V:6672767:6675766	K11G9.2	WBGene00019653	K11G9.2	8.06667	4.30333	8.82333	3.37667	7.38667	5.62	319.682	-1.14718	0.0033997	0.0258634	317.991	-1.32467	2.63127e-11	7.95254e-10	353.961	-0.504405	0.0165837	0.101732	417.837	-0.0572602	0.740807	0.900761	369.766	-0.145453	0.379327	0.793544
II:13546146:13549145	ddl-2	WBGene00013000	Y48E1B.1	3.95667	2.08	2.24	3.94	3.95333	2.175	152.962	-1.15014	1.15932e-06	2.47484e-05	158.936	0.886279	4.89753e-05	0.000502694	168.511	-0.985157	0.000683198	0.00816659	152.283	-1.02044	2.57991e-05	0.000587233	184.921	-0.0176251	0.935648	0.986596
IV:2822306:2825305	clec-80	WBGene00043062;	Y54G2A.39c;	4.56667	2.43667	4.07	4.89667	4.50333	1.655	175.398	-1.15054	0.00772329	0.0497114	229.701	0.31679	0.359824	0.610651	172.816	-1.59697	2.97942e-06	7.24471e-05	208.931	-0.346985	0.32167	0.636532	209.886	-0.0440082	0.867017	0.974847
III:10564681:10567680	acdh-11	WBGene00012860;	Y45F3A.3a.1;	19.0833	10.0633	11.2233	15.36	22.2367	11.22	901.874	-1.15055	6.99186e-18	6.41209e-16	835.57	0.519732	0.0418997	0.145073	1139.06	-1.08458	7.76923e-06	0.00017151	910.748	-0.958379	0.000120023	0.0022264	1180.02	0.20486	0.0751851	0.424707
X:3115039:3118038	mai-1	WBGene00003124;	K10B3.9.1;	6.33333	3.28667	4.34667	5.87667	8.49333	3.92	125.334	-1.15062	0.00771468	0.0496884	135.37	0.51226	0.0429628	0.147789	178.695	-1.25368	0.00470755	0.0392449	133.861	-0.733046	0.0154055	0.106324	178.311	0.420963	0.266639	0.702958
I:11700131:11703130	pgrn-1	WBGene00011936;WBGene00011936;	T22H2.6a;T22H2.6b;	29.7367	15.67	20.3267	19.7	35.9667	22.045	750.158	-1.15102	2.19522e-09	7.93846e-08	667.64	0.0164832	0.911146	0.965286	1040	-0.794161	0.00862932	0.0630586	799.159	-0.742999	5.08386e-05	0.0010614	1003.35	0.264011	0.0997436	0.484097
I:11929204:11932203	R06C1.4	WBGene00011059	R06C1.4	135.443	71.5667	115.43	63.74	134.28	78.095	899.917	-1.15193	4.00783e-08	1.11921e-06	774.776	-0.786452	8.89408e-06	0.000110871	1025.67	-0.87676	0.000262839	0.00365626	1041.79	-0.443193	0.000210903	0.00360229	1095.82	0.00361182	0.974199	0.995803
I:14049504:14052503	smd-1	WBGene00004875;	F47G4.7a.1;	70.2633	36.9633	61.0267	36.6533	77.7767	45.325	3323.37	-1.15254	2.00649e-06	4.03534e-05	3054.9	-0.67228	0.000264765	0.002234	4141.39	-0.883612	0.0001227	0.00193964	3907.91	-0.390672	0.0319683	0.17587	4238.09	0.13432	0.347876	0.772714
X:14705360:14708359	F40E10.6	WBGene00009574;	F40E10.6.1;	49.2567	26.0433	22.7433	48.3733	45.3433	26.665	1689.81	-1.15295	9.28508e-05	0.00124651	1635.94	1.16629	1.47578e-07	2.63671e-06	1755.1	-0.909011	0.000951078	0.0107368	1581.83	-1.3105	3.4124e-10	2.2499e-08	1971.69	-0.12285	0.537608	0.868762
V:8826665:8829664	W09B7.2	WBGene00021107	W09B7.2	1.44667	0.776667	1.02667	1.91333	1.57	0.855	26.4502	-1.15565	0.00570573	0.0391311	35.8618	1.00359	0.00809759	0.0403124	31.8418	-0.987473	0.10923	0.354509	28.4152	-0.712217	0.0791231	0.308715	33.4344	0.112659	0.782352	0.954365
II:13055314:13058313	zyx-1	WBGene00006999;WBGene00006999;	F42G4.3a.1;F42G4.3e.1;	32.8033	17.1467	20.3133	31.6867	42.81	19.865	1873.79	-1.15684	2.01089e-07	5.00583e-06	1978.18	0.721518	0.00905674	0.0441293	2597	-1.22381	2.10572e-11	1.22023e-09	1924.83	-0.893046	0.00269195	0.0285544	2612.86	0.369523	0.0352573	0.292982
IV:1259772:1262771	clec-169	WBGene00009526	F38A1.14	3.09333	1.61333	4.83667	1.42333	3.73	1.895	105.509	-1.15701	8.37434e-06	0.000147013	140.707	-1.73756	4.54481e-10	1.17758e-08	138.076	-1.11532	0.000653178	0.00786062	167.821	0.467169	0.0227483	0.138728	141.302	0.260628	0.234288	0.675736
V:6451696:6454695	acl-9	WBGene00022646;	ZK40.1.1;	52.7867	27.5333	31.8633	62.15	48.8433	29.595	1726.64	-1.15802	8.11617e-07	1.78751e-05	2060.78	1.00864	0.00144627	0.00952374	1817.92	-0.838791	0.000205003	0.00300873	1768.82	-0.904862	0.00525189	0.0482116	2016.37	-0.123192	0.485749	0.847497
I:6493255:6496254	mdt-18	WBGene00007018;	C55B7.9a.1;	19.04	9.99333	20.9433	5.88	13.8533	7.855	360.772	-1.15841	3.07536e-07	7.35232e-06	336.165	-1.7958	1.81014e-10	4.95892e-09	298.006	-0.898843	0.0376465	0.180083	475.715	-0.0370967	0.895398	0.96282	379.675	-0.459039	0.0671314	0.401233
IV:3697622:3700621	Y37E11AL.2	WBGene00021358;	Y37E11AL.2b;	17.9333	9.62333	6.36333	18.1633	15.2967	11.2	79.1654	-1.15988	0.000372026	0.00411851	70.8635	1.62432	0.000209166	0.00182401	83.7492	-0.556803	0.224431	0.532724	68.5245	-1.75512	1.73226e-05	0.00041338	90.2289	-0.198417	0.564446	0.879237
IV:16013042:16016041	jac-1	WBGene00002175;WBGene00002175;	Y105C5B.21b.2;Y105C5B.21g.2;	0.566667	0.306667	0.463333	0.866667	1.29	0.345	49.593	-1.16039	0.00332771	0.0254226	78.1571	0.997694	0.00123894	0.00837428	110.869	-2.0596	0.000444968	0.00570935	56.6517	-0.495977	0.220559	0.532187	99.8713	1.20556	0.0149341	0.18579
II:9159879:9162878	rhy-1	WBGene00012324	W07A12.7	20.7067	10.6733	22.1433	8.34	10.66	4.86	785.815	-1.16058	0.000840526	0.00823185	765.31	-1.36166	1.22332e-06	1.84151e-05	423.994	-1.31356	0.0209699	0.120082	1021.02	-0.0820731	0.668455	0.868895	723.076	-0.971804	0.00233803	0.057882
IV:10175183:10178182	rack-1	WBGene00010556;WBGene00010556;	K04D7.1.2;K04D7.1.3;	172.917	88.4633	90.4567	205.087	263.01	125.99	3835.68	-1.16251	2.85573e-11	1.32537e-09	4418.64	1.20791	0.000125493	0.00117015	6324.24	-1.12918	0.00148685	0.0156039	3766.03	-1.09305	1.34278e-08	6.53997e-07	5866.69	0.595167	0.0138378	0.177614
V:8619849:8622848	F41E6.11	WBGene00018292	F41E6.11	25.87	13.5133	21.3733	26.3	28.8033	17.26	596.039	-1.16393	3.55736e-15	2.581e-13	729.846	0.366055	0.0581909	0.184664	762.485	-0.824035	0.0305854	0.156149	685.954	-0.471672	0.0216475	0.134165	766.792	0.150813	0.475244	0.843963
III:13625030:13628029	T12D8.5	WBGene00011733;	T12D8.5a;	40.03	21.1333	31.31	28.7333	67.5533	74.105	257.426	-1.1651	0.000534969	0.00561081	252.37	-0.0467943	0.810989	0.918381	621.62	0.0399882	0.896287	0.964421	287.845	-0.575504	0.0157761	0.108296	425.821	0.776307	0.00194009	0.0511572
II:1308255:1311254	alh-6	WBGene00000112;WBGene00000112;WBGene00000112;	F56D12.1a.3;F56D12.1b.3;F56D12.1c.3;	1.38	0.74	0.913333	0.93	1.21667	0.76	51.1685	-1.16525	8.20428e-05	0.00111831	45.2911	0.0661454	0.845457	0.934727	51.8384	-0.815123	0.0594387	0.243241	54.1507	-0.779912	0.0138524	0.0988119	58.6376	-0.187818	0.535371	0.868409
IV:11129779:11132778	ard-1	WBGene00000181;	F01G4.2a;	183.67	95.17	124.8	131.283	189.727	106.24	3327.48	-1.16566	3.10352e-09	1.09132e-07	3091.51	0.137668	0.475196	0.710092	3863.83	-0.95283	2.08465e-05	0.000411623	3551.69	-0.747418	1.47453e-06	4.62886e-05	4123.49	0.0459447	0.770677	0.950825
I:12651118:12654117	H28O16.1	WBGene00010419;WBGene00010419;WBGene00010419;WBGene00010419;WBGene00010419;	H28O16.1d.10;H28O16.1d.10.9;H28O16.1d.6;H28O16.1d.7;H28O16.1d.8;	789.343	407.767	530.113	577.13	881.137	534.895	33833.7	-1.16584	9.35726e-17	7.82971e-15	31898.6	0.170075	0.367264	0.617941	43175.6	-0.799159	0.00241977	0.0231709	36148.2	-0.74386	0.000162602	0.00287228	43382.5	0.141705	0.304327	0.735345
V:5193109:5196108	abu-8	WBGene00000031;WBGene00000031;	C03A7.14.1;C03A7.14.2;	59.35	30.9633	50.17	66.6467	69.4633	41.07	2026.39	-1.16673	3.08964e-07	7.37878e-06	2654.68	0.476824	0.0443466	0.151396	2713.46	-0.83672	0.0378651	0.180402	2356.52	-0.43783	0.0807775	0.312117	2675.53	0.219306	0.317712	0.748398
III:10806841:10809840	klp-7	WBGene00002219;	K11D9.1b;	14.4333	7.46	9.06667	16.8267	14.7667	10.95	797.709	-1.16784	8.62925e-05	0.00117067	961.309	0.937002	0.000299966	0.00249241	987.463	-0.507151	0.120547	0.374896	830.662	-0.846732	0.00112876	0.0144882	976.76	0.0111476	0.943686	0.988982
IV:1740069:1743068	Y41D4A.6	WBGene00021508;WBGene00021508;	Y41D4A.6c;Y41D4A.6f;	5.64667	3.07	2.71	5.22667	6.74	5.76	31.2989	-1.17317	0.001882	0.0160379	28.5052	1.08216	0.0567595	0.181499	49.1303	-0.325721	0.566641	0.81934	29.1518	-1.35283	0.0158939	0.108795	42.4295	0.288299	0.530237	0.86767
III:3527126:3530125	rpl-37	WBGene00004451;	C54C6.1.2;	461.327	240.297	242.067	486.9	499.84	265.795	1471.89	-1.17372	1.79392e-15	1.34409e-13	1520.5	1.08881	5.92155e-11	1.72605e-09	1831.46	-1.02419	1.96922e-06	4.97124e-05	1424.25	-1.17107	7.38524e-16	1.01393e-13	1904.32	0.16166	0.244005	0.682775
II:6076404:6079403	H12I13.6	WBGene00019194	H12I13.6	31.9533	16.81	17.83	26.0733	33.5567	23.11	44.715	-1.17409	0.0004978	0.00528138	38.3947	0.653489	0.145197	0.348728	59.6575	-0.669102	0.159416	0.440871	43.4126	-1.15706	0.00119487	0.0150833	57.9213	0.161151	0.62858	0.904781
II:12625687:12628686	nspe-7	WBGene00012593	Y38E10A.15	25.8567	13.6733	44.0133	4.41667	10.2433	2.125	78.7251	-1.17485	0.000363549	0.00403051	93.4439	-3.32802	9.24136e-14	3.6813e-12	29.9896	-2.49698	0.00039941	0.00521901	129.172	0.531746	0.0436613	0.215292	67.6333	-1.30345	0.00150184	0.0427762
X:17516945:17519944	nhr-1	WBGene00003600;WBGene00003600;	R09G11.2c.1;R09G11.2d.1;	4.41667	2.31333	2.32667	4.95333	5.80333	2.195	155.545	-1.17528	4.6772e-05	0.000683892	172.398	1.17101	0.000500778	0.00386355	207.031	-1.56184	8.65512e-05	0.00142196	151.973	-1.12704	0.000394662	0.00603739	218.259	0.37665	0.161823	0.593215
III:9745317:9748316	iff-1	WBGene00002064;	T05G5.10b.1;	200.243	102.99	96.1633	194.543	181.49	86.465	1816.58	-1.17601	4.26538e-05	0.000628081	1755.96	1.09226	1.27395e-12	4.44705e-11	1801.08	-1.17344	2.80206e-06	6.8841e-05	1723.2	-1.26912	7.98761e-21	1.94682e-18	2123.09	-0.131934	0.384698	0.796691
IV:15640300:15643299	Y105C5A.12	WBGene00013636	Y105C5A.12	40.8767	21.1367	12.95	92.0767	80.53	79.085	70.7945	-1.17698	0.000816567	0.00805916	118.648	2.97217	2.73137e-14	1.13636e-12	200.65	-0.160155	0.726219	0.898638	59.5666	-1.97281	4.85563e-10	3.12547e-08	134.94	1.0802	0.0036288	0.0785115
V:3481101:3484100	lys-7	WBGene00003096	C02A12.4	45.4933	23.75	30.51	71.82	42.1367	77.78	822.353	-1.17723	0.000384002	0.00422863	1234.43	1.31376	1.26767e-11	3.95902e-10	1370.1	0.78993	0.0169022	0.10316	870.825	-0.788426	0.00171906	0.0200937	965.917	-0.115879	0.649113	0.912086
IV:12407727:12410726	dsb-1	WBGene00008580;	F08G5.1c;	1.24	0.666667	0.376667	0.863333	3.03333	0.72	26.7771	-1.18013	0.00770792	0.0496765	16.8301	1.41425	0.02179	0.0884705	64.8183	-2.21521	0.00871226	0.0635176	22.1074	-2.11645	2.43562e-05	0.000559085	57.7191	1.33345	0.0423217	0.321116
II:9930345:9933344	pho-11	WBGene00007331;WBGene00007331;WBGene00007331;	C05C10.4.1;C05C10.4.2;C05C10.4.3;	411.307	210.423	311.12	73.85	275.967	194.88	11844.1	-1.18332	9.36509e-12	4.63744e-10	7348.61	-2.01809	2.35235e-31	3.14852e-29	9546.41	-0.607812	0.00759849	0.0570991	13258.3	-0.583676	0.000541704	0.0079101	12093.3	-0.583254	0.000162867	0.00843448
IV:8234704:8237703	nhr-66	WBGene00003656;WBGene00003656;	T09A12.4d;T09A12.4g.2;	0.77	0.403333	0.366667	0.52	0.49	0.3	44.0816	-1.18417	0.000442033	0.00477142	33.8817	0.574535	0.144158	0.347208	31.2538	-0.840123	0.0968329	0.330781	41.8398	-1.27391	0.000424368	0.00641491	43.6162	-0.700696	0.0350747	0.29188
III:3649405:3652404	gsr-1	WBGene00008117;	C46F11.2a;	53.5333	27.6967	15.3767	50.9433	56.2467	23.685	1918.53	-1.18607	0.000114346	0.00149294	1608.33	1.80478	3.0004e-17	1.57929e-15	2104.6	-1.38758	3.37983e-09	1.42723e-07	1611.5	-1.99849	1.12522e-38	8.41663e-36	2397.92	0.0579159	0.675773	0.92216
IV:9923260:9926259	dur-1	WBGene00001113;WBGene00001113;WBGene00001113;WBGene00001113;WBGene00001113;	F25H8.5e.2;F25H8.5f;F25H8.5p;F25H8.5q;F25H8.5r;	1.42	0.75	0.743333	1.81667	2.89333	3.145	28.269	-1.18638	0.00473798	0.0336026	30.3978	1.24674	0.00172454	0.0110638	74.4939	-0.0427066	0.925549	0.973913	27.1287	-1.22255	0.0063121	0.055682	50.2663	0.928921	0.0286076	0.263231
II:12803762:12806761	Y46G5A.18	WBGene00012908;WBGene00012908;	Y46G5A.18a.2;Y46G5A.18b.2;	9.51667	4.87	4.27	13.5567	12.1033	8.825	285.844	-1.18842	3.5413e-05	0.000533452	362.159	1.75457	1.77086e-09	4.2412e-08	438.743	-0.526498	0.0747633	0.281662	266.778	-1.36457	2.5479e-07	9.53171e-06	393.594	0.319903	0.125372	0.530378
II:13971471:13974470	Y39G8B.1	WBGene00012722;WBGene00012722;	Y39G8B.1a;Y39G8B.1b;	50.6233	25.9933	37.9267	24.99	57.24	31.775	1121.57	-1.19085	9.40953e-08	2.49401e-06	931.422	-0.544603	0.00453728	0.0250293	1423.93	-0.954245	1.42893e-05	0.000294415	1251.71	-0.600784	0.00229601	0.0253269	1459.97	0.168555	0.281692	0.717089
IV:8128757:8131756	F42G8.10	WBGene00018361;	F42G8.10.1;	229.73	117.263	110.297	194.697	236.607	169.06	3132.51	-1.1932	2.53178e-18	2.41859e-16	2800.14	0.880486	4.53212e-05	0.000469093	3903.41	-0.600724	0.000391688	0.00513699	2994.99	-1.24807	3.89384e-12	3.47593e-10	3898.39	0.0411712	0.68311	0.924592
X:3545947:3548946	rgs-7	WBGene00004350;WBGene00004350;	F56B6.2c.2;F56B6.2e.2;	3.17333	1.60333	1.16333	1.89667	1.75333	0.935	120.302	-1.19323	0.000160704	0.0019873	77.7469	0.794455	0.107934	0.285214	73.7259	-1.03568	0.0475603	0.210071	106.601	-1.65946	0.000175396	0.0030683	114.309	-0.864909	0.00890282	0.136584
V:10887092:10890091	F32D8.11	WBGene00043302;	F32D8.11.3;	3.55333	1.86667	6.02667	1.04	5.29333	1.555	37.2571	-1.19349	0.00707828	0.046553	48.6175	-2.59562	9.94816e-12	3.13615e-10	54.9245	-2.01325	0.00664848	0.051425	62.644	0.582529	0.0872436	0.325058	57.2837	0.588465	0.0787985	0.434454
IV:4993240:4996239	ssp-9	WBGene00006038	E03H12.10	254.713	128.26	120.593	304.12	227.457	134.005	1256.26	-1.19554	0.000527245	0.0055374	1397.66	1.40908	4.28623e-15	1.9419e-13	1314.81	-0.902545	0.00153885	0.0160626	1190.17	-1.29526	9.36527e-17	1.37264e-14	1477.76	-0.126402	0.547044	0.872092
X:3111883:3114882	gpd-3	WBGene00001685;	K10B3.7.1;	489.453	250.17	253.073	448.017	632.7	320.05	12537.4	-1.19558	1.08894e-07	2.84028e-06	12100.5	0.883523	5.95223e-06	7.75412e-05	17733.8	-1.09757	1.08527e-12	6.99199e-11	12271	-1.13954	2.09163e-08	9.75732e-07	17552.3	0.358593	0.00375575	0.0803142
X:2408070:2411069	trpp-12	WBGene00016614	C43H6.1	27.06	13.7533	35.1667	13.29	21.4533	13.975	912.686	-1.19597	3.55085e-10	1.42326e-08	1087.99	-1.34862	7.38566e-14	2.96731e-12	843.152	-0.750453	0.000685843	0.00819361	1317.9	0.195152	0.219806	0.531434	1000.64	-0.346972	0.00415982	0.0855234
II:7756994:7759993	B0228.7	WBGene00015064;	B0228.7.2;	38.8633	19.8533	51.8867	14.6633	32.1767	14.465	805.089	-1.19873	6.76187e-12	3.41474e-10	917.445	-1.77423	1.55752e-14	6.66941e-13	715.06	-1.28116	5.22903e-06	0.00012055	1180.99	0.235947	0.267225	0.584232	903.289	-0.274289	0.170577	0.604661
V:4128404:4131403	phat-4	WBGene00020237	T05B4.3	61.84	31.53	47.6933	61.09	81.09	45.525	1075.79	-1.19896	4.7733e-22	6.21804e-20	1266.42	0.421401	0.00565466	0.029905	1599.53	-0.915167	0.00161723	0.0167253	1212.5	-0.57112	0.00038694	0.00592343	1522.29	0.383414	0.00020599	0.0101497
V:1494673:1497672	C38C3.3	WBGene00016512;	C38C3.3a;	6.36	3.23	3.24667	8.25333	5.18333	3.49	92.7598	-1.19968	0.00270046	0.0214828	114.052	1.42683	0.000290806	0.00242577	90.4436	-0.686066	0.0858775	0.30732	90.3098	-1.16711	0.00455757	0.043266	103.577	-0.289822	0.346415	0.771671
X:3914349:3917348	T22B2.6	WBGene00020670	T22B2.6	19.2933	9.9	16.86	16.5733	20.17	15.655	239.487	-1.19974	0.00027618	0.00318164	277.58	0.0349038	0.890518	0.9573	315.987	-0.445176	0.309391	0.628628	284.784	-0.386953	0.103184	0.356753	301.484	0.0693442	0.786524	0.955799
III:4016144:4019143	tbb-2	WBGene00006537;	C36E8.5.1;	134.943	68.7933	80.3367	124.557	170.627	81.02	5105.95	-1.20084	6.54502e-10	2.54767e-08	5217.18	0.69831	2.94586e-08	5.97411e-07	6961.51	-1.17699	4.46365e-10	2.16828e-08	5233.76	-0.940835	3.19286e-08	1.43098e-06	7056.94	0.322681	0.024476	0.244049
I:8117815:8120814	lin-10	WBGene00002999;WBGene00002999;	C09H6.2a;C09H6.2b;	19.41	9.93	17.0033	17.6967	20.4367	10.98	1568.45	-1.20205	1.60533e-22	2.1908e-20	1880.89	0.123635	0.697937	0.858962	1811.15	-1.06296	0.00128737	0.0139427	1868.7	-0.381727	0.217579	0.528792	1965.25	0.0550827	0.621016	0.901217
X:8193263:8196262	C17H11.6	WBGene00015926;WBGene00015926;	C17H11.6b.2;C17H11.6c.2;	10.3967	5.34	5.55333	15.54	9.24	7.25	709.856	-1.20208	0.00139897	0.0126376	972.1	1.57583	2.87656e-08	5.84368e-07	777.361	-0.452537	0.0324989	0.162196	698.825	-1.11847	0.00115343	0.0147178	817.475	-0.194376	0.442302	0.830452
III:10332767:10335766	mev-1	WBGene00003225;	T07C4.7a.1;	135.803	68.9567	76.7233	109.257	173.607	78.475	1821.55	-1.20336	3.54905e-13	2.13008e-11	1670.07	0.578702	0.000124429	0.00116116	2510.04	-1.24436	2.76968e-08	9.86032e-07	1831.74	-1.0253	2.47862e-10	1.6802e-08	2547.44	0.351492	0.00982834	0.143805
II:14604972:14607971	arl-3	WBGene00000188	F19H8.3	3.63667	1.84667	2.59333	1.67333	2.11	1.485	128.41	-1.20384	1.59372e-05	0.000260622	100.156	-0.578733	0.0183295	0.0775669	88.394	-0.656541	0.120928	0.37577	140.544	-0.683422	0.00927939	0.0733558	124.231	-0.802233	0.00608102	0.108309
IV:16948566:16951565	Y116A8C.13	WBGene00013792;	Y116A8C.13b;	0.756667	0.396667	0.7	0.576667	0.446667	0.31	45.0596	-1.20406	0.000557537	0.00581293	51.6097	-0.247475	0.669373	0.842037	31.5566	-0.629953	0.358064	0.676038	55.5186	-0.272789	0.595377	0.830316	43.7197	-0.791818	0.0545669	0.366269
I:2418854:2421853	F23C8.5	WBGene00017734;	F23C8.5a.2;	110.1	55.8267	84.0367	65.2267	118.077	64.31	1996.95	-1.20516	1.22929e-13	7.72164e-12	1810.55	-0.306513	0.0817669	0.235971	2407.36	-0.978209	7.473e-06	0.000166002	2248.47	-0.579485	0.000460593	0.00688572	2539.3	0.0948458	0.384423	0.796563
X:15578099:15581098	K09A9.6	WBGene00010703;	K09A9.6b;	1.04667	0.536667	0.916667	0.656667	0.68	0.685	73.3425	-1.20576	0.000100057	0.00133373	74.4975	-0.43538	0.447389	0.687521	63.6401	-0.121363	0.782727	0.921732	88.002	-0.360352	0.476349	0.757085	73.8423	-0.647782	0.0525476	0.360366
V:11674442:11677441	ape-1	WBGene00000146;	F46F3.4a;	25.8333	13.0367	13.68	30.6967	31.52	16.525	1701.68	-1.20684	3.80933e-13	2.27439e-11	1978.78	1.23459	3.65386e-10	9.57318e-09	2284.26	-1.07618	5.98862e-05	0.00104764	1680.23	-1.11012	8.84704e-08	3.71199e-06	2311.5	0.273578	0.086298	0.452713
IV:2502827:2505826	Y69A2AR.16	WBGene00022087;	Y69A2AR.16b;	1.13	0.573333	0.626667	1.24	1.64333	2.61	80.0716	-1.2072	0.00172356	0.0149026	90.6678	1.05046	0.0123665	0.0567988	204.289	0.629023	0.662383	0.870466	80.5795	-1.02436	0.0206047	0.129553	122.431	0.567201	0.314424	0.744726
II:3561929:3564928	lgc-45	WBGene00021146;	W10G11.16c;	2.05333	1.05333	1.23667	2.00333	3.04667	2.65	151.841	-1.20778	0.00457111	0.0326389	159.625	0.778335	0.163447	0.375851	296.346	-0.262032	0.63379	0.853885	155.611	-0.948167	0.0198287	0.12647	232.231	0.569684	0.030988	0.273117
IV:14771739:14774738	Y57G11C.36	WBGene00013325;	Y57G11C.36.3;	27.5267	13.9367	16.0033	27.77	33.6267	24.57	907.734	-1.20918	2.30903e-07	5.70464e-06	977.417	0.853019	3.17132e-05	0.000341212	1345.89	-0.559613	0.00428244	0.0364709	926.388	-0.9669	4.95356e-06	0.000135673	1234	0.274645	0.101736	0.488095
IV:12718460:12721459	T23F6.1	WBGene00011949	T23F6.1	48.3767	24.54	35.3	34.6333	34.2867	26.91	495.814	-1.2094	0.00103593	0.0098144	480.483	0.0333596	0.902062	0.962175	441.708	-0.463559	0.0627804	0.252269	548.504	-0.64716	0.005424	0.0493944	522.126	-0.492559	0.0025506	0.061564
I:2928277:2931276	nxt-1	WBGene00003836;	Y71F9AM.5b;	8.51333	4.35667	9.8	6.23667	10.7567	3.74	73.0869	-1.21415	0.000117511	0.00152644	92.2115	-0.629075	0.199988	0.429214	95.5122	-1.67605	5.31616e-07	1.5156e-05	99.7366	0.0290537	0.939902	0.978088	102.735	0.35789	0.178606	0.615498
III:3395085:3398084	cri-3	WBGene00010303;WBGene00010303;	F59A2.3.1;F59A2.3.2;	206.13	103.21	166.09	154.467	241.317	119.795	3602.75	-1.21534	2.04984e-18	1.97465e-16	3761.43	-0.0510087	0.745084	0.885518	4639.12	-1.1068	9.24295e-08	3.01385e-06	4158.6	-0.498971	0.00137491	0.0168882	4803.06	0.219115	0.0490461	0.348533
II:11237593:11240592	rpn-9	WBGene00004465;	T06D8.8.1;	17.94	9.03	8.56667	22.7367	22.7333	11.4	593.777	-1.21572	5.31431e-06	9.76292e-05	706.499	1.47726	1.31072e-10	3.64621e-09	828.554	-1.1089	4.55396e-06	0.000106251	569.516	-1.25593	1.0984e-06	3.56684e-05	826.968	0.334261	0.170357	0.604661
V:2066949:2069948	lbp-9	WBGene00021486;	Y40B10A.1a;	312.14	157.167	140.67	301.063	264.487	175.345	2735.83	-1.21577	5.86057e-15	4.14707e-13	2598.59	1.17283	1.12695e-15	5.3219e-14	2793.72	-0.670542	0.0247936	0.134977	2569.27	-1.36158	1.15428e-19	2.36214e-17	3121.69	-0.231531	0.0254619	0.249337
V:16022837:16025836	T10C6.6	WBGene00011688;WBGene00011688;WBGene00011688;WBGene00011688;	T10C6.6a.2;T10C6.6c.2;T10C6.6e.2;T10C6.6f.2;	6.13667	3.11	3.94	4.79667	7.72667	5.225	214.227	-1.21599	0.00127542	0.0117154	203.532	0.367788	0.265617	0.510885	320.879	-0.666068	0.0141021	0.0912955	224.986	-0.85488	0.00595757	0.0532037	296.788	0.319876	0.10568	0.494712
I:14758418:14761417	rps-26	WBGene00004495;	F39B2.6.1;	653.873	329.103	316.793	636.853	801.507	450.57	4294.89	-1.21652	2.24671e-11	1.05554e-09	4192.86	1.0791	2.01934e-12	6.92517e-11	6085.73	-0.920882	0.000433226	0.00558896	4117.38	-1.25905	1.31398e-15	1.71704e-13	5928.32	0.310691	0.0377874	0.303933
X:16791638:16794637	got-1.2	WBGene00020146;	T01C8.5.1;	89.4933	45.14	46.5767	68.0133	95.2967	55.43	2743.77	-1.2169	6.37778e-08	1.73869e-06	2373.05	0.597513	0.0158	0.0691229	3331.46	-0.875476	0.000254559	0.00357136	2705.57	-1.12577	9.3183e-06	0.000240937	3472.43	0.0756633	0.570854	0.881864
I:6209656:6212655	ech-1.2	WBGene00020347;WBGene00020347;	T08B2.7a;T08B2.7c;	4.55667	2.30333	2.97	3.45667	4.26333	2.165	285.63	-1.22049	2.7982e-05	0.000429988	272.967	0.301549	0.453936	0.693125	289.596	-1.11682	0.00140633	0.0149279	303.436	-0.811543	0.000104786	0.00199214	338.023	-0.122378	0.554304	0.874782
V:14471029:14474028	clec-227	WBGene00008593	F08H9.5	2.62667	1.33333	4.55	2.07	2.76333	1.785	65.0365	-1.22089	0.00696313	0.0459406	109.565	-1.0863	0.000139623	0.00127949	80.3034	-0.761153	0.0563695	0.235203	111.127	0.607478	0.0339837	0.182765	82.0643	0.0646751	0.838166	0.968696
II:5917147:5920146	ptp-2	WBGene00004214;	F59G1.5.2;	1.64333	0.84	0.79	1.16	2.61	1.79	106.339	-1.22337	0.00216492	0.0179772	84.2582	0.591436	0.20637	0.437884	205.613	-0.603871	0.426993	0.734384	102.192	-1.25331	0.00297456	0.031096	169.684	0.667008	0.23051	0.67263
II:4785659:4788658	msp-42	WBGene00003437	F26G1.8	39.21	19.5733	22.07	42.3633	26.2033	19.77	139.653	-1.22364	1.6815e-05	0.000274	152.47	1.03576	0.000234021	0.0020086	118.307	-0.541678	0.0716286	0.274128	139.606	-1.0697	0.000241734	0.00405231	145.449	-0.54177	0.0156707	0.190256
I:2172300:2175299	afd-1	WBGene00021009;WBGene00021009;	W03F11.6i;W03F11.6j;	0.46	0.23	0.223333	0.61	0.606667	0.345	44.7253	-1.22367	0.00145564	0.0130263	55.5188	1.57905	0.000319502	0.00262955	67.2935	-0.921421	0.0268039	0.142649	42.7924	-1.27637	0.00159881	0.0190662	63.911	0.396078	0.182078	0.618917
V:14213501:14216500	T16A9.5	WBGene00011795;	T16A9.5.2;	2.89	1.47	1.9	3.06	2.06	3.82	62.8177	-1.22427	0.000848892	0.00829605	73.4703	0.735794	0.154846	0.363077	80.0518	0.778805	0.0355379	0.173222	67.2632	-0.782424	0.139022	0.423955	65.982	-0.510704	0.121455	0.524184
III:462312:465311	Y55B1BR.6	WBGene00044401;WBGene00044401;	Y55B1BR.6a;Y55B1BR.6b;	4.33	2.19333	2.28667	4.02333	3.68	2.6	43.2333	-1.22572	0.000929445	0.00895353	42.1441	0.873936	0.071355	0.214192	44.1052	-0.601243	0.202982	0.504016	42.6747	-1.12655	0.00653347	0.0571007	49.0647	-0.258697	0.452948	0.833851
III:3402871:3405870	npp-9	WBGene00003795;WBGene00003795;	F59A2.1a.2;F59A2.1b.2;	17.5433	8.76	7.98333	17.9867	21.67	8.265	1291.3	-1.22585	3.11444e-07	7.43027e-06	1301.2	1.2397	2.05752e-10	5.57792e-09	1645.44	-1.54475	1.81931e-06	4.62994e-05	1223.68	-1.32636	3.17092e-09	1.77736e-07	1773.41	0.292327	0.132992	0.542616
III:1180490:1183489	Y119D3B.13	WBGene00022490	Y119D3B.13	10.3033	5.18667	6.75333	4.73	11.51	7.595	164.233	-1.22587	1.21618e-06	2.5794e-05	121.448	-0.451102	0.030164	0.113099	218.92	-0.688691	0.0438371	0.198958	174.404	-0.817441	0.000263698	0.00432361	214.168	0.152476	0.457994	0.836453
V:11120994:11123993	mboa-2	WBGene00010408;	H19N07.4a.2;	20.9333	10.4	37.2133	7.20667	29.9333	14.195	870.264	-1.22946	7.7428e-08	2.06899e-06	1235.6	-2.32992	2.30577e-06	3.25154e-05	1344.69	-1.17794	2.13659e-05	0.000420709	1518.25	0.65395	0.00150166	0.0181572	1296.79	0.495382	0.0446711	0.331247
II:5884855:5887854	rfip-1	WBGene00018869;	F55C12.1b;	41.3967	20.6367	19.8067	37.7067	37.2967	22.855	1858.69	-1.23007	1.03581e-11	5.1071e-10	1758.09	0.993033	1.55695e-07	2.77537e-06	1916.85	-0.870812	0.0199129	0.116086	1789.99	-1.25068	6.60401e-18	1.0771e-15	2173.53	-0.164945	0.267366	0.703173
IV:4389132:4392131	rpl-7A	WBGene00004419;	Y24D9A.4c;	391.183	195.283	195.64	352.197	453.5	253.48	6279.03	-1.23108	4.68863e-14	3.06257e-12	5950.42	0.911733	1.25268e-08	2.68942e-07	8331.04	-0.921185	0.00274105	0.0257388	6119.23	-1.19438	3.6698e-11	2.83293e-09	8373.07	0.210764	0.132178	0.542037
III:7725636:7728635	ncl-1	WBGene00003559;WBGene00003559;	ZK112.2c;ZK112.2d;	1.6	0.736667	0.696667	1.03333	1.11333	0.68	143.296	-1.2315	0.00660605	0.0439515	107.893	0.688635	0.0967715	0.265014	118.262	-0.826244	0.101564	0.339849	134.51	-1.38204	0.010126	0.0784756	151.112	-0.498768	0.254944	0.691429
II:8559853:8562852	iff-2	WBGene00002065;	F54C9.1.1;	28.8433	14.3733	19.9867	23.8767	29.1433	17.865	565.753	-1.23373	0.000545095	0.00570137	575.827	0.321215	0.0386742	0.136693	663.899	-0.788273	0.014388	0.0923612	614.575	-0.735179	0.0173786	0.115815	698.621	-0.00185131	0.994741	0.999157
V:2120460:2123459	F22F7.8	WBGene00194908	F22F7.8	39.91	19.77	50.9133	12.97	12.1767	18.005	328.118	-1.23375	2.10273e-05	0.000332938	349.207	-1.91065	4.42936e-18	2.48798e-16	162.097	0.422673	0.195634	0.495286	471.205	0.159777	0.552145	0.805564	265.713	-1.7013	2.23041e-09	4.65651e-07
IV:4747614:4750613	cyc-2.1	WBGene00017121;	E04A4.7.1;	48.9233	24.3167	26.4467	49.7367	54.0667	35.08	1182.69	-1.23405	8.55836e-17	7.21388e-15	1251.16	0.970338	1.30359e-10	3.63067e-09	1549.1	-0.719195	0.00411377	0.0353307	1183.33	-1.07576	2.89239e-10	1.93052e-08	1535.36	0.135609	0.297962	0.731427
III:13343437:13346436	acaa-2	WBGene00009952;	F53A2.7.2;	162.027	80.3433	97.0467	115.407	175.963	89.045	4872.84	-1.23426	1.00555e-12	5.59568e-11	4329.65	0.30885	0.0698359	0.210632	5847.35	-1.09327	2.40386e-09	1.0356e-07	5048.53	-0.925076	1.37077e-08	6.63723e-07	6262.56	0.108026	0.351978	0.776491
V:7875990:7878989	F40A3.3	WBGene00018218;WBGene00018218;	F40A3.3a;F40A3.3c;	100.29	49.9733	49.5533	78.88	106.617	68.955	1604.74	-1.23696	8.6176e-08	2.29473e-06	1396.91	0.722259	0.0074627	0.0376884	2020.42	-0.734986	3.25297e-05	0.000615524	1564	-1.19974	2.78417e-06	8.19459e-05	2045.36	0.0826196	0.364871	0.783653
II:11727555:11730554	alh-8	WBGene00000114;WBGene00000114;	F13D12.4a.3;F13D12.4b;	328.16	162.367	239.08	239.683	342.707	194.245	13312.3	-1.2387	2.21476e-22	2.96946e-20	13162.8	0.0661235	0.688822	0.854051	15834.8	-0.916208	6.66217e-05	0.00114449	14835.2	-0.642445	8.70102e-07	2.89927e-05	16775.9	0.049688	0.602971	0.895164
V:2126399:2129398	ldp-1	WBGene00017719;	F22F7.1b.2;	59.7133	29.3733	112.693	21.7167	47.4	34.27	1570.31	-1.23902	9.75394e-07	2.11569e-05	2365.84	-2.33578	1.073e-13	4.20987e-12	1526.43	-0.586106	0.0267132	0.142237	2844.13	0.736964	0.00191854	0.0219268	1743.57	-0.336897	0.159073	0.588811
V:1991387:1994386	tnt-4	WBGene00006589;	T08B1.2c;	2.25667	1.13	2.09333	3.29	6.43333	2.26	51.9805	-1.24388	0.002247	0.0185113	83.7676	0.740835	0.088197	0.248565	153.662	-1.60287	0.000109907	0.00176224	63.6834	-0.317959	0.464447	0.749405	124.016	1.51356	4.22836e-07	5.56029e-05
III:3066817:3069816	ubl-1	WBGene00006725;WBGene00006725;	H06I04.4a.2;H06I04.4a.3;	11.6467	5.78667	10.14	8.06667	11.9333	12.285	96.6896	-1.24509	0.000626493	0.00642092	101.526	-0.26275	0.305565	0.554439	143.117	-0.00834609	0.989284	0.996198	115.769	-0.394322	0.237929	0.55228	122.854	0.0634847	0.891812	0.979584
IV:3782858:3785857	glct-6	WBGene00019546;	W07G9.2b;	11.85	5.87333	8.67667	11.6	11.1133	7.4	317.495	-1.2452	6.09828e-05	0.000866266	371.445	0.472644	0.0466079	0.156898	358.746	-0.649388	0.127411	0.386651	355.987	-0.624593	0.0158082	0.108448	380.436	-0.101443	0.630716	0.905385
I:3679428:3682427	ftn-2	WBGene00001501;	D1037.3.2;	237.64	118.373	189.413	52.9967	261.133	173.465	2618.13	-1.24597	0.000247078	0.00289165	1784.93	-1.77882	6.69446e-08	1.2738e-06	3438.5	-0.720826	0.000388507	0.00511098	3024.65	-0.518266	0.0320255	0.17596	3407.5	0.137062	0.4021	0.805592
IV:4448500:4451499	R08C7.12	WBGene00019955;	R08C7.12b;	1.87667	0.943333	0.92	2.31	3.79333	2.55	57.8645	-1.24684	0.00081891	0.00807186	68.4061	1.4347	0.000819689	0.00589668	140.177	-0.69876	0.0364376	0.176678	56.0511	-1.23931	0.000271172	0.00442275	108.37	1.01553	0.000162579	0.00843448
IV:4747513:4750512	cyc-2.1	WBGene00017121;	E04A4.7.2;	154.857	76.1867	84	160.773	164.25	114.93	1260.74	-1.24948	7.09777e-11	3.10555e-09	1349.55	0.999474	5.89565e-06	7.69325e-05	1645.94	-0.622591	0.0201142	0.117003	1263.33	-1.08327	5.16339e-07	1.8153e-05	1619.14	0.0974586	0.602594	0.895164
V:14645239:14648238	pmp-3	WBGene00004060;	C54G10.3b;	18.0167	8.81667	11.6033	17.6467	14.0933	8.285	1130.85	-1.25018	5.568e-10	2.18967e-08	1245.42	0.692123	0.0170714	0.0733964	1020.78	-0.883432	0.00825074	0.0609789	1199.8	-0.840895	0.00569989	0.0512971	1249.11	-0.361219	0.166742	0.599875
V:155328:158327	ttb-1	WBGene00006648;WBGene00006648;	W03F9.5.2;W03F9.5.3;	10.2467	5.00333	7.60333	9.81333	9.22667	5.715	261.856	-1.25076	0.000508611	0.00537123	305.084	0.462005	0.392177	0.639736	279.449	-0.777497	0.163747	0.447751	294.089	-0.623255	0.177824	0.481749	309.187	-0.151727	0.747486	0.944855
IV:14878079:14881078	eps-8	WBGene00001330;WBGene00001330;	Y57G11C.24a.2;Y57G11C.24j.2;	0.856667	0.423333	0.406667	0.863333	0.64	0.415	59.8908	-1.25118	8.70337e-05	0.00117933	60.361	1.20998	0.000867649	0.0061756	52.3351	-0.747593	0.0732114	0.278146	57.2511	-1.30837	0.000104711	0.00199214	64.4842	-0.446181	0.132785	0.542523
III:10354483:10357482	spp-1	WBGene00004986;	T07C4.4.1;	201.683	98.9567	204.087	117.367	198.357	191.245	926.874	-1.25258	7.45004e-10	2.87071e-08	976.949	-0.730771	7.59721e-06	9.65019e-05	1263.04	-0.166882	0.38408	0.69879	1180.35	-0.201893	0.222244	0.534115	1153.35	0.00558333	0.966084	0.993206
V:12758261:12761260	papl-1	WBGene00008936;WBGene00008936;	F18E2.1a.2;F18E2.1b.2;	46.8633	22.9633	61.65	12.2367	40.09	19.6	1471.62	-1.25364	3.43238e-20	3.87216e-18	1548.34	-2.27219	8.56156e-83	8.02149e-80	1372.9	-1.15124	6.32042e-07	1.75957e-05	2158.63	0.205222	0.0437728	0.215544	1685.09	-0.245608	0.110302	0.504472
X:3113190:3116189	gpd-2	WBGene00001684;	K10B3.8.2;	340.11	166.497	235.327	241.887	406.987	206.105	8223.81	-1.25373	2.1907e-22	2.95449e-20	7827.38	0.0972993	0.587894	0.790334	10924.6	-1.08652	3.63823e-09	1.52727e-07	9008.74	-0.71848	7.47945e-06	0.0001981	11170.3	0.247707	0.0185331	0.209232
II:5281026:5284025	pmt-1	WBGene00022781;	ZK622.3d.1;	7.03	3.38667	2.23	2.14333	3.81	3.155	269.688	-1.26079	0.00329126	0.0252272	112.599	0.0137194	0.971194	0.989462	187.927	-0.309557	0.666154	0.871499	234.538	-1.86574	1.4379e-08	6.91596e-07	256.825	-0.912917	0.03755	0.303321
III:1618242:1621241	hsp-60	WBGene00002025;WBGene00002025;	Y22D7AL.5a.1;Y22D7AL.5b.1;	103.05	49.9533	85.9767	61.7967	121.887	40.545	5028.38	-1.26326	3.60273e-09	1.25151e-07	4863.42	-0.404616	0.079721	0.231647	6028.82	-1.71376	1.20204e-22	1.67539e-20	5930.62	-0.458723	0.0154866	0.10668	6783.59	0.224337	0.044848	0.331951
IV:2837108:2840107	Y54G2A.7	WBGene00043702	Y54G2A.7	6.35667	3.13	5.04667	8.24	6.11	5.865	76.5641	-1.26515	4.46383e-06	8.34085e-05	108.686	0.779239	0.000830323	0.00595854	100.54	-0.146316	0.709946	0.890863	88.3153	-0.537772	0.0541813	0.245417	93.3201	-0.0620014	0.808516	0.962114
X:7943549:7946548	tnt-3	WBGene00006588;WBGene00006588;	C14F5.3a.1;C14F5.3c.1;	6.89667	3.51	4.88667	5.46667	7.92333	4.12	222.89	-1.26614	4.49517e-06	8.38575e-05	221.329	0.205419	0.376982	0.626461	284.094	-0.99881	0.0461488	0.206056	244.991	-0.715793	0.00908662	0.0722268	293.934	0.161546	0.454696	0.834934
V:2763775:2766774	dhs-14	WBGene00000977	R05D8.8	37.5033	18.1633	35.54	14.7333	41.5433	18.12	704.25	-1.26846	7.92095e-19	7.93029e-17	635.63	-1.20447	8.45679e-10	2.12308e-08	844.17	-1.2989	1.25275e-08	4.8222e-07	880.821	-0.268732	0.0271146	0.156345	923.018	0.141918	0.233396	0.675064
X:5662337:5665336	egl-13	WBGene00001182;	T22B7.1a.1;	4.13	2.00667	2.27	4.55	3.46667	2.845	205.001	-1.26894	0.000556221	0.00580217	231.682	1.05844	1.64163e-05	0.000189569	217.296	-0.443301	0.260202	0.574793	207.774	-1.05119	0.00101912	0.0133076	233.939	-0.265308	0.390978	0.800695
V:5160393:5163392	abu-6	WBGene00000029	C03A7.7	39.7033	19.2633	32.6267	51.0533	47.7133	28.29	968.766	-1.27002	7.22843e-06	0.000129372	1387.3	0.712871	0.00362572	0.0206893	1365.72	-0.829303	0.0515224	0.221694	1136.21	-0.482336	0.0480392	0.228195	1327.12	0.26038	0.268329	0.704425
IV:10915097:10918096	ZK593.3	WBGene00014003	ZK593.3	118.127	56.53	179.973	58.93	105.457	46.955	1170.1	-1.2705	0.00162319	0.0142368	1583.79	-1.545	1.01362e-17	5.49585e-16	1136.42	-1.29388	8.33385e-07	2.29909e-05	1862.68	0.410068	0.0492899	0.231709	1382.05	-0.161311	0.450284	0.832755
IV:4107567:4110566	C35B1.7	WBGene00016436	C35B1.7	4.74667	2.32333	2.90667	5.63	5.56667	2.965	24.9834	-1.2712	0.00466414	0.0331786	30.5233	1.0734	0.0133642	0.0603488	34.627	-0.968157	0.160348	0.442359	25.9726	-0.943211	0.0362225	0.190298	34.3756	0.273039	0.479163	0.844706
I:2069108:2072107	Y37E3.8	WBGene00021350;	Y37E3.8a;	4429.66	2139.89	2096.75	4271.47	4442.48	2663.45	28832.7	-1.27261	1.2995e-18	1.27324e-16	28152.4	1.0956	9.09085e-09	1.98819e-07	34427.8	-0.830921	0.000674655	0.00808714	27803.5	-1.28681	2.83188e-21	7.14292e-19	36236.8	0.0225774	0.831197	0.967316
IV:13637760:13640759	ugt-22	WBGene00007455;	C08F11.8.1;	39.89	19.5167	53.59	14.7567	27.82	12.985	1879	-1.27281	0.000409984	0.00447179	2146.25	-1.80121	4.26614e-07	7.01233e-06	1416.71	-1.2272	0.000239173	0.00338445	2789.08	0.226454	0.352043	0.661916	1977.03	-0.540694	0.0255854	0.249908
I:1452969:1455968	spe-15	WBGene00004969;	F47G6.4b;	1.28333	0.623333	0.54	0.716667	0.73	1.47	49.8524	-1.27673	0.00160516	0.0141036	32.8696	0.449469	0.522755	0.745399	55.603	1.02907	0.244087	0.557058	46.5813	-1.4507	0.00405837	0.039728	48.2589	-0.855698	0.0555677	0.368261
IV:3647185:3650184	CC8.2	WBGene00016987;	CC8.2b;	5.19333	2.50333	3.46667	2.92333	4.96333	1.85	155.429	-1.27712	9.43942e-07	2.05135e-05	129.921	-0.190631	0.515566	0.740274	152.692	-1.56644	1.74747e-05	0.00035322	168.735	-0.771498	0.00333653	0.0340244	188.055	-0.0901841	0.696527	0.927604
I:1343193:1346192	K12C11.1	WBGene00019673;	K12C11.1a;	46.1833	22.2	33.3833	32.5967	51.5	31.485	1673.64	-1.28247	6.00492e-13	3.45049e-11	1629.22	0.0254997	0.866713	0.945061	2182.48	-0.812189	7.17888e-05	0.00122178	1874.34	-0.657397	0.00071709	0.00985748	2198.73	0.142157	0.353086	0.776857
X:6239455:6242454	got-2.2	WBGene00015778;WBGene00015778;	C14F11.1a.1;C14F11.1b.1;	104.603	50.0167	49.3967	105.613	125.973	59.175	3380.71	-1.28294	9.88845e-21	1.18698e-18	3459.91	1.14779	0.000384102	0.00307421	4461.11	-1.20641	2.7786e-13	1.89915e-11	3285.9	-1.25818	8.62331e-05	0.00166421	4635.63	0.256964	0.0251927	0.248381
V:7058971:7061970	Y57E12AL.6	WBGene00021959;	Y57E12AL.6.1;	38.4133	18.7567	10.2167	37.0233	45.88	20.605	289.242	-1.28377	3.73214e-06	7.08333e-05	244.66	1.92115	5.79574e-05	0.00058565	380.561	-1.23842	0.000192283	0.00285347	244.227	-2.10862	3.68478e-08	1.64465e-06	397.252	0.26136	0.223761	0.664944
V:5157123:5160122	abu-15	WBGene00004099	C03A7.4	52.5	25.0233	43.24	66.2867	57.3967	35.59	1361.81	-1.29326	5.75959e-06	0.000105052	1940.33	0.681272	0.00275744	0.0164386	1774.41	-0.765105	0.0648163	0.257682	1607.19	-0.476987	0.0557438	0.250092	1781.24	0.12216	0.612209	0.898739
IV:1106059:1109058	ost-1	WBGene00003893;	C44B12.2b.2;	166.697	79.7767	56.61	151.367	142.94	90.105	3399.48	-1.29454	1.58743e-06	3.27883e-05	2934.11	1.47116	5.22724e-08	1.01344e-06	3445.65	-0.758962	0.00278909	0.0260523	3035.72	-1.7381	1.22843e-09	7.44335e-08	3932.99	-0.237927	0.261501	0.696885
IV:16541395:16544394	Y51H4A.7	WBGene00013103;	Y51H4A.7.1;	6.75667	3.24	3.07	8.26333	10.3067	3.645	355.673	-1.30065	7.47502e-06	0.000132956	416.065	1.48318	5.48324e-05	0.000556956	563.055	-1.62225	8.40477e-13	5.46438e-11	343.223	-1.31094	1.19964e-05	0.000297742	560.494	0.596781	0.00115791	0.0361769
II:7776324:7779323	mthf-1	WBGene00015512;WBGene00015512;	C06A8.1a.1;C06A8.1a.2;	202.29	95.82	268.147	85.1533	234.977	106.005	10768.7	-1.30113	1.96345e-29	3.81492e-27	12776.6	-1.60125	1.04575e-33	1.66631e-31	13566.3	-1.26193	1.30499e-18	1.38453e-16	16061.4	0.224128	0.0945059	0.340426	14496.3	0.197607	0.0365148	0.297929
III:10740962:10743961	tbb-1	WBGene00006536;	K01G5.7.1;	200.553	95.3733	104.077	190.48	231.237	103.355	6567.64	-1.30117	3.49807e-08	9.92577e-07	6613.09	0.927381	7.13972e-06	9.12848e-05	8211.18	-1.27205	1.54731e-09	6.91747e-08	6570.95	-1.13817	3.94247e-06	0.000111645	8806.13	0.188776	0.358743	0.781005
I:3861230:3864229	guk-1	WBGene00020190;	T03F1.8a;	3.86667	1.85333	2.07	3.2	2.93667	1.075	88.5411	-1.30236	3.18468e-06	6.12543e-05	82.7345	0.698816	0.00854146	0.0421193	70.0292	-1.65058	0.00296369	0.0273596	89.2462	-1.10448	7.84042e-05	0.00154413	97.6755	-0.400971	0.210805	0.654695
III:11919216:11922215	trap-4	WBGene00013238;	Y56A3A.21.1;	631.587	299.403	330.26	363.113	667.193	283.895	7442.87	-1.30576	7.68097e-09	2.47682e-07	5598.4	0.193045	0.337868	0.587868	8581.22	-1.32906	5.45615e-08	1.85367e-06	7476.14	-1.1242	3.49384e-08	1.56265e-06	9615.17	0.082081	0.552646	0.873793
IV:9652817:9655816	F58G6.7	WBGene00010277	F58G6.7	36.9933	17.4433	46.8367	16.8667	36.8733	21.59	564.738	-1.30617	1.54463e-07	3.93486e-06	659.579	-1.40932	2.00638e-09	4.76144e-08	659.318	-0.886079	2.43499e-06	6.01693e-05	820.354	0.150516	0.439321	0.731909	708.258	-0.00469798	0.980232	0.996732
I:6735186:6738185	dhod-1	WBGene00020932;	W02D3.2.2;	14.7133	6.96	27.7867	9.58	10.5833	17.55	529.445	-1.3072	4.17388e-08	1.15993e-06	933.128	-1.53184	0.00759491	0.0382325	652.397	0.573704	0.146288	0.419464	986.736	0.770858	0.133102	0.414241	571.163	-0.478726	0.0853	0.451611
X:5352645:5355644	pfn-2	WBGene00003990;	F35C8.6.1;	132.727	62.4967	66.2767	121.397	140.487	84.81	2066.1	-1.31141	3.3858e-20	3.84288e-18	2015.52	0.929752	0.000314376	0.00259557	2594.28	-0.837011	0.00711786	0.0542489	2048.99	-1.18882	1.75534e-06	5.39332e-05	2673.92	0.0839456	0.699701	0.928792
V:1820079:1823078	mrpl-39	WBGene00044344;	Y46H3A.7a;	27.3233	12.9333	13.14	25.2433	33.2267	12.55	545.658	-1.31188	5.58979e-12	2.86705e-10	526.859	1.01252	7.88981e-06	9.97857e-05	702.607	-1.51993	5.49878e-10	2.62918e-08	533.51	-1.25726	1.24114e-07	5.01357e-06	758.237	0.276645	0.115906	0.51555
V:18197221:18200220	F16H6.4	WBGene00008894;WBGene00008894;	F16H6.4a;F16H6.4b;	0.69	0.36	0.993333	0.396667	0.78	0.445	21.4426	-1.31197	0.00393634	0.0291218	30.0552	-1.39863	0.0269173	0.10363	27.7229	-0.913267	0.110788	0.357042	34.4295	0.410687	0.39523	0.698734	28.3944	0.150541	0.732792	0.939792
III:3365309:3368308	prk-2	WBGene00004183;	F45H7.4.2;	5.08	2.4	6.71667	7.71333	3.91	5.92	193.064	-1.31254	0.00550011	0.0379395	367.462	0.292134	0.640256	0.824086	240.185	0.474684	0.130482	0.391739	282.33	0.164339	0.79685	0.92562	212.175	-0.4125	0.281184	0.716323
I:2419302:2422301	F23C8.5	WBGene00017734;	F23C8.5a.1;	10.91	5.15333	5.9	8.52	15.1567	6.8	318.48	-1.31267	9.92871e-10	3.77505e-08	289.182	0.589749	0.000384161	0.00307421	482.162	-1.26283	2.84188e-08	1.00837e-06	323.457	-1.07974	6.47682e-08	2.77111e-06	475.18	0.458651	0.00533608	0.0996813
IV:1191576:1194575	Y104H12D.3	WBGene00022427;	Y104H12D.3a.2;	0.806667	0.386667	0.626667	0.673333	0.62	0.545	40.1004	-1.31503	0.00606914	0.0411434	44.1547	0.178752	0.652072	0.831143	40.261	-0.268218	0.639351	0.856632	46.3034	-0.56803	0.205029	0.514452	44.12	-0.415919	0.390832	0.800695
X:14536397:14539396	T24C2.5	WBGene00011984	T24C2.5	11.4133	5.42	10.42	17.24	18.8	12.775	145.832	-1.31632	8.49873e-06	0.000148854	242.91	0.789936	1.72343e-05	0.000197978	294.529	-0.65982	0.0131507	0.086843	180.782	-0.329511	0.160285	0.456586	242.63	0.717832	0.000733324	0.0257379
III:4506615:4509614	cct-5	WBGene00000380;WBGene00000380;WBGene00000380;	C07G2.3a.1;C07G2.3a.2;C07G2.3b.1;	203.43	96.0967	107.047	197.19	213.883	103.295	8696.11	-1.31702	2.72075e-18	2.58833e-16	8970.6	0.973992	1.83279e-08	3.84672e-07	10054.7	-1.18407	1.57975e-10	8.07871e-09	8728.08	-1.13806	4.15935e-12	3.68264e-10	11140.9	0.0523134	0.675454	0.92216
V:8025191:8028190	F43H9.4	WBGene00018400	F43H9.4	22.9867	10.6833	32.61	5.25	30.1633	6.925	442.477	-1.31788	7.81498e-06	0.000137932	494.263	-2.58867	3.2392e-30	4.10118e-28	566.591	-2.22045	3.14868e-11	1.79055e-09	686.953	0.321036	0.189304	0.495552	640.486	0.37893	0.160207	0.590958
X:16728059:16731058	hda-4	WBGene00001837;	C10E2.3a;	7.21	3.37	3.31667	6.41333	8.01333	3.855	520.154	-1.31797	1.59999e-06	3.29587e-05	488.561	1.01207	0.0224623	0.0904679	635.251	-1.22737	0.00229338	0.0221898	504.823	-1.30011	0.00193352	0.0220283	687.475	0.139449	0.548309	0.872582
III:3862536:3865535	acs-19	WBGene00007969;	C36A4.9a.1;	67.3867	31.5633	22.2667	75.1633	70.4733	27.815	3712.57	-1.31841	4.30299e-15	3.09263e-13	3725.8	1.80601	6.52047e-20	4.36368e-18	4087.26	-1.48121	7.52335e-09	2.97654e-07	3308.66	-1.78038	7.92139e-24	2.45472e-21	4743.38	0.0434896	0.707804	0.931413
X:5296527:5299526	ags-3	WBGene00000092;WBGene00000092;	F32A6.4b;F32A6.4c;	0.606667	0.3	0.51	0.546667	0.363333	0.555	23.1284	-1.32005	0.00428108	0.0311003	28.2225	0.152611	0.777397	0.902152	22.941	0.638101	0.29301	0.612352	28.0123	-0.408244	0.451268	0.740002	22.7669	-0.823458	0.0967434	0.477358
V:5163260:5166259	abu-7	WBGene00000030	C03A7.8	37.72	17.6233	29.4	44.12	46.45	25.915	1048	-1.32155	2.57186e-06	5.07444e-05	1403.38	0.652788	0.0113169	0.0529095	1505.28	-0.915707	0.0330737	0.164137	1215.84	-0.556862	0.035129	0.186421	1470.2	0.295402	0.199495	0.640453
X:17626476:17629475	H18N23.2	WBGene00019211;	H18N23.2a;	17	7.96333	22.38	16.43	13.44	7.41	804.025	-1.32167	0.000270191	0.00312074	1260.97	-0.385386	0.00197172	0.0124399	733.045	-0.983059	0.00154154	0.0160828	1198.67	0.212502	0.196853	0.504923	905.857	-0.343486	0.149688	0.573246
IV:6322700:6325699	sqd-1	WBGene00022235;WBGene00022235;	Y73B6BL.6a.6;Y73B6BL.6b.5;	39.67	18.28	24.65	43.7367	47.9433	20.96	1095.34	-1.32192	2.21933e-11	1.04482e-09	1305.77	0.864475	0.00642836	0.0332754	1434.62	-1.30105	1.41505e-12	9.06185e-11	1173.97	-0.858621	0.00375408	0.0373035	1513.69	0.256556	0.0640139	0.393371
X:9667256:9670255	T14B1.1	WBGene00011763;	T14B1.1.1;	2.24	1.04667	0.733333	2.26667	2.38333	1.185	137.881	-1.323	0.000196152	0.00236569	128.641	1.69253	0.00227888	0.0140211	160.558	-1.11676	0.0166295	0.101962	122.618	-1.79982	0.00108645	0.0140532	176.589	0.0494412	0.892758	0.97964
I:7868264:7871263	pck-2	WBGene00011232;	R11A5.4c.3;	3.82333	1.77667	5.74	1.55	6.87	2.675	194.001	-1.32518	0.0036348	0.0272604	249.767	-1.83614	3.50736e-07	5.84302e-06	368.444	-1.48445	6.34728e-09	2.55476e-07	310.183	0.392268	0.205388	0.514762	339.393	0.828377	0.000232233	0.0109626
IV:5844899:5847898	sams-4	WBGene00015540;	C06E7.3a.1;	124.81	58.0033	79.3233	69.7667	129.39	54.57	4746.49	-1.32642	6.48347e-15	4.57374e-13	3906.94	-0.138567	0.486536	0.719116	5307.29	-1.35048	4.20906e-12	2.5497e-10	5124.29	-0.832755	5.4845e-05	0.00113089	6058.28	0.036812	0.78962	0.956203
V:12192957:12195956	ZK836.2	WBGene00014098;	ZK836.2a.1;	15.1867	7.01333	4.68	15.7333	21.0167	6.855	1105.36	-1.32709	4.69243e-05	0.000685433	1037.8	1.84775	1.43012e-05	0.000168076	1578.96	-1.74424	4.80336e-16	4.18088e-14	968.215	-1.90728	1.20901e-05	0.000299381	1656.88	0.462373	0.0977755	0.480144
III:1568815:1571814	rep-1	WBGene00022051;WBGene00022051;	Y67D2.1a.2;Y67D2.1b.2;	4.40333	2.14667	2.42	5.16667	2.27667	1.445	154.625	-1.3281	0.000175215	0.00214363	183.394	1.20222	0.000988093	0.00692522	91.9311	-0.839618	0.157753	0.43792	156.992	-1.09526	0.00335188	0.0341196	146.521	-0.997313	0.0210934	0.223784
V:12212963:12215962	vab-8	WBGene00006874;	K12F2.2c.1;	0.36	0.18	0.363333	0.233333	0.34	0.265	20.6592	-1.33113	0.00541703	0.0374763	23.3196	-0.628035	0.214091	0.448017	24.3629	-0.462919	0.525175	0.7949	26.9979	-0.171457	0.712639	0.889274	24.9866	-0.12666	0.801092	0.959754
IV:454226:457225	M04G7.1	WBGene00019772	M04G7.1	8.56	4.04	5.7	7.09667	10.5933	8.325	135.31	-1.33157	0.000104702	0.00138837	138.663	0.369812	0.135086	0.331912	215.517	-0.43755	0.179063	0.471656	148.052	-0.784175	0.00743141	0.0626028	190.487	0.300464	0.247729	0.685464
I:9958656:9961655	T24D1.3	WBGene00011986;	T24D1.3.1;	6.57333	3.01667	5.92333	5.35333	4.03667	2.335	174.705	-1.3341	0.00238677	0.0194186	205.662	-0.0862067	0.696561	0.858356	123.61	-0.931698	0.00520589	0.0425882	216.417	-0.34196	0.118395	0.387188	177.097	-0.722551	0.000228738	0.0108482
III:12672133:12675132	elpc-2	WBGene00013738;	Y111B2A.17.1;	17.31	8.05667	8.11	16.04	11.1233	6.37	979.28	-1.33426	0.00177139	0.0152565	938.91	1.0924	0.0576755	0.183501	734.31	-0.929231	0.00311344	0.0284587	949.339	-1.32264	0.129892	0.408559	1013.82	-0.640723	0.0977786	0.480144
V:13529245:13532244	ttr-44	WBGene00008341;WBGene00008341;	C56A3.2a;C56A3.2b;	217.84	100.963	268.29	61.6567	261.587	204.755	2335.21	-1.33487	1.97354e-17	1.75378e-15	2395.6	-2.05866	2.79146e-51	9.34061e-49	3639.52	-0.447916	0.16107	0.443145	3357.34	0.105769	0.424914	0.721901	3255.62	0.272128	0.180765	0.617691
V:11079539:11082538	act-1	WBGene00000063;	T04C12.6.2;	446.123	205.743	198.54	422.637	20.5367	9.2	11964	-1.33586	2.26934e-06	4.53611e-05	11509.7	1.16114	7.06912e-06	9.04808e-05	599.818	-1.27608	1.19687e-08	4.64059e-07	11494.3	-1.3698	3.73272e-06	0.000106821	7891.21	-4.46003	6.79262e-107	6.87787e-103
IV:746960:749959	kvs-5	WBGene00021948;WBGene00021948;WBGene00021948;WBGene00021948;	Y55F3C.3d;Y55F3C.3e;Y55F3C.3f;Y55F3C.3g;	11.3	5.27667	8.93333	6.79	8.91667	4.885	567.428	-1.33662	2.27511e-05	0.000357026	543.602	-0.338589	0.191957	0.417787	505.935	-1.02194	0.0149047	0.0947614	666.354	-0.524536	0.00221072	0.0246831	636.655	-0.366356	0.0657479	0.397839
II:1142408:1145407	pod-2	WBGene00004076;WBGene00004076;WBGene00004076;	W09B6.1a.1;W09B6.1a.2;W09B6.1b;	42.46	19.69	33.0233	14.1667	40.4933	12.855	6801.16	-1.33765	0.0006572	0.00669672	5131.4	-1.15382	4.88367e-07	7.93275e-06	6610.99	-1.76246	1.21062e-23	1.81806e-21	7904.78	-0.561929	0.00754423	0.0632095	8327.57	-0.0919183	0.388768	0.79992
I:9709268:9712267	rnh-1.3	WBGene00007303;	C04F12.9.1;	12.7033	5.83667	6.10667	8.45333	12.1167	7.675	89.6821	-1.33824	0.00305194	0.0237193	69.7488	0.562202	0.0967787	0.265014	104.949	-0.764	0.0533009	0.226239	87.4969	-1.29269	9.81697e-06	0.00025261	111.547	-0.0446602	0.870623	0.97502
I:5428409:5431408	atp-3	WBGene00000230;WBGene00000230;	F27C1.7a.1;F27C1.7a.2;	36.1467	16.6	19.0867	39.2333	27.6267	19.955	654.108	-1.34087	7.66357e-06	0.000135678	730.22	1.11497	3.2725e-07	5.49476e-06	621.856	-0.57314	0.134284	0.398823	661.416	-1.1258	2.25838e-07	8.5198e-06	727.019	-0.398622	0.191174	0.629609
X:5694803:5697802	W01C8.5	WBGene00020921;	W01C8.5b;	6.03333	2.76667	6.24667	3.06333	2.93333	2.68	189.656	-1.34153	3.70269e-06	7.03327e-05	203.098	-0.972943	0.0137124	0.0616479	124.597	-0.239348	0.543116	0.804924	252.678	-0.118536	0.696887	0.881665	178.029	-1.04917	0.00121191	0.0369615
II:7776328:7779327	mthf-1	WBGene00015512;WBGene00015512;	C06A8.1b.1;C06A8.1b.2;	26.81	12.4533	35.4	9.86	32.0833	12.27	1527.97	-1.34419	1.18831e-06	2.52496e-05	1752.43	-1.78294	2.85136e-23	2.45542e-21	1919.47	-1.5213	8.95608e-09	3.51728e-07	2284.03	0.207065	0.352173	0.662046	2102.64	0.235088	0.195595	0.634878
IV:6633589:6636588	C01B10.8	WBGene00015282;	C01B10.8.2;	5.75333	2.67667	3.62667	2.42667	4.59667	3.885	275.588	-1.34631	0.00127972	0.0117361	202.004	-0.601479	0.45508	0.694139	293.572	-0.30229	0.673097	0.874329	300.362	-0.810214	0.414731	0.714393	313.313	-0.329431	0.503607	0.85644
III:1619925:1622924	hsp-60	WBGene00002025;	Y22D7AL.5c;	233.93	107.193	208.78	152.437	241.04	107.335	8432.72	-1.34767	3.2281e-20	3.71913e-18	8965.46	-0.4008	0.0391925	0.138146	9514.59	-1.27453	1.14725e-13	8.12794e-12	10449	-0.349763	0.0249421	0.147948	10775.9	0.0278133	0.782259	0.954357
X:17000203:17003202	mbl-1	WBGene00019347;WBGene00019347;	K02H8.1b.2;K02H8.1c.2;	29.2333	13.25	13.0133	33.5967	25.0967	12.025	462.515	-1.34775	2.28396e-05	0.000357924	525.508	1.43986	0.000176251	0.00156509	451.217	-1.11238	0.000146077	0.00225079	448.615	-1.33208	7.64298e-05	0.00151408	543.968	-0.219859	0.339296	0.764281
IV:3611573:3614572	ZC416.6	WBGene00022610;	ZC416.6a;	116.417	52.9767	85.9367	71.4233	87.8667	55.135	5234.17	-1.35093	3.51999e-06	6.71404e-05	4863.83	-0.201031	0.389065	0.637457	4741.94	-0.765991	0.00869778	0.0634337	5981.43	-0.632644	0.00849708	0.0688013	5798.58	-0.417312	0.00901089	0.137203
II:657169:660168	sdz-24	WBGene00019495;WBGene00019495;WBGene00019495;	K07E8.3.1;K07E8.3.2;K07E8.3.3;	54.4967	24.7833	61.6733	20.5133	38.3867	34.525	945.315	-1.35133	4.24242e-08	1.17755e-06	979.999	-1.53936	5.99352e-15	2.66894e-13	893.329	-0.276345	0.282539	0.600038	1313.19	-0.000425214	0.998428	0.999523	1019.79	-0.510199	0.0189189	0.210625
X:16985129:16988128	mbl-1	WBGene00019347;WBGene00019347;WBGene00019347;	K02H8.1a.1;K02H8.1b.1;K02H8.1c.1;	19.09	8.46	6.66	17.15	18.0267	6.12	312.99	-1.35273	2.95369e-05	0.000452367	281.796	1.37159	3.25185e-11	9.72773e-10	316.372	-1.65401	2.29396e-08	8.34791e-07	288.308	-1.62011	1.18662e-13	1.26177e-11	388.688	-0.058142	0.743889	0.943871
IV:4212077:4215076	F30B5.4	WBGene00017934;	F30B5.4a;	4.93333	2.28	2.73	5.51	4.30667	1.13	175.728	-1.35646	1.48918e-08	4.58903e-07	203.913	1.09014	3.2083e-05	0.000344715	153.646	-2.06011	7.23697e-09	2.8739e-07	180.904	-1.05839	1.59966e-06	4.95003e-05	207.877	-0.208339	0.286325	0.720205
III:8274472:8277471	clec-160	WBGene00017322	F09G8.8	18.15	8.26	17.4767	1.09333	16.1167	4.175	800.163	-1.35827	3.86971e-28	6.89416e-26	554.968	-3.96649	1.65985e-80	1.43995e-77	706.644	-2.07968	1.05032e-18	1.13121e-16	1026.52	-0.244703	0.0741293	0.29701	953.117	-0.188118	0.143354	0.561683
V:19139295:19142294	Y39B6A.8	WBGene00012670	Y39B6A.8	3.19667	1.47333	2.19333	1.16333	2.71	1.605	92.0347	-1.35895	0.00222691	0.0183722	67.0729	-0.88238	0.0583542	0.185107	91.1345	-0.898106	0.01749	0.105539	103.107	-0.713023	0.0502258	0.234704	107.385	-0.25338	0.282032	0.71738
I:6727877:6730876	lbp-6	WBGene00002258	W02D3.5	1052.79	478.473	1356.84	275.987	978.003	505.34	8109.95	-1.35898	1.06741e-18	1.05485e-16	8521.47	-2.23674	1.80238e-43	4.58883e-41	8716.24	-1.05748	1.3397e-08	5.12912e-07	11971.6	0.165479	0.279825	0.595619	9960.43	-0.0952789	0.350055	0.774685
X:6673369:6676368	F38B6.4	WBGene00018174	F38B6.4	28.3833	12.8933	30.9933	9.95333	35.8167	19.28	1994.94	-1.36271	7.1536e-05	0.000994607	1982.38	-1.58282	1.06381e-21	8.03793e-20	2868.53	-1.0296	7.81841e-06	0.000172239	2727.36	-0.0540395	0.7219	0.893091	2843.55	0.316863	0.0043649	0.0876752
V:12082817:12085816	R07B7.8	WBGene00011092;	R07B7.8.1;	0.996667	0.46	2.35667	0.436667	0.44	0.995	38.8991	-1.3633	0.00436112	0.0315219	75.2249	-2.43766	3.89889e-14	1.60781e-12	34.3373	1.08298	0.110747	0.357016	84.2482	1.07342	0.0079644	0.0655153	35.0447	-1.24452	0.0180447	0.206078
V:211288:214287	DC2.5	WBGene00017082;	DC2.5a;	6.90333	3.12333	9.45667	5.80667	9.09333	6.02	178.874	-1.3725	7.03718e-07	1.5756e-05	272.755	-0.624171	0.145205	0.348728	285.71	-0.712267	0.0216668	0.122688	273.766	0.254386	0.31953	0.633742	261.998	0.381289	0.129904	0.538889
III:13342108:13345107	ife-1	WBGene00002059;WBGene00002059;	F53A2.6a.1;F53A2.6a.2;	179.62	80.49	79.2367	179.6	187.56	95.345	2573.36	-1.3764	2.22213e-15	1.64345e-13	2594.1	1.24544	1.10413e-13	4.31753e-12	3084.65	-1.07928	1.44065e-06	3.77417e-05	2489.86	-1.37386	1.27764e-20	2.98007e-18	3347.24	0.0615748	0.597353	0.89349
III:6197653:6200652	rpn-2	WBGene00004459;	C23G10.4b.2;	50.8067	22.6533	23.1033	47.2767	47.0667	19.325	3685.88	-1.37641	2.95583e-08	8.43939e-07	3580.68	1.10469	0.000112199	0.00105798	3656.04	-1.44383	0.000159072	0.0024161	3598.03	-1.32844	9.56674e-09	4.80374e-07	4490.1	-0.130921	0.365902	0.78478
IV:12108759:12111758	col-129	WBGene00000703;	M18.1b.1;	1.52667	0.696667	0.826667	1.08333	1.08	0.65	33.555	-1.37813	0.00176974	0.0152537	28.7255	0.484283	0.252448	0.494986	27.725	-0.841064	0.195348	0.494984	34.255	-1.11571	0.012074	0.0890649	36.0811	-0.542987	0.227766	0.66935
I:7020244:7023243	pdi-3	WBGene00003964;	H06O01.1.1;	19.2567	8.67667	8.01333	11.1	17.8767	6.525	727.997	-1.37954	5.66486e-10	2.22394e-08	507.115	0.540144	0.10592	0.281416	715.196	-1.60657	8.62704e-05	0.00141953	694.647	-1.4505	1.17592e-12	1.14386e-10	890.851	-0.116857	0.6904	0.926428
I:13463383:13466382	Y48G10A.4	WBGene00013021;	Y48G10A.4b;	1.45667	0.66	0.653333	1.37667	1.17667	1.355	52.0423	-1.38096	0.000407058	0.00444199	51.3832	1.10942	0.0544346	0.176303	63.8165	0.160624	0.825537	0.937218	50.9892	-1.31425	0.0287249	0.163329	59.8643	-0.317759	0.496717	0.852892
IV:11930979:11933978	nhx-9	WBGene00003736;	ZK822.3c.2;	0.9	0.41	1.75667	0.453333	0.773333	1.715	38.8373	-1.38174	0.00418921	0.0305933	67.694	-1.95716	0.000955014	0.00672155	70.9184	1.12794	0.110435	0.3565	75.5506	0.835425	0.171506	0.473142	45.8799	-0.235047	0.686787	0.925246
I:9515277:9518276	C41G7.9	WBGene00077771;	C41G7.9b;	20.5967	9.33333	8.73667	23.5133	26.71	7.775	280.295	-1.38345	1.49029e-05	0.000245283	306.05	1.49912	5.62327e-10	1.44741e-08	375.495	-1.86279	1.9062e-06	4.83924e-05	267.989	-1.44495	1.45929e-09	8.6726e-08	409.815	0.372011	0.0568486	0.37257
II:8717050:8720049	T01B7.5	WBGene00011311;	T01B7.5b;	3.43333	1.56667	2.33333	1.80667	2.88333	4.67	43.9586	-1.38355	6.49441e-05	0.000911245	36.6197	-0.315003	0.593604	0.794059	66.8642	0.646681	0.391742	0.705507	49.0343	-0.748759	0.132336	0.413101	51.9215	-0.236948	0.673828	0.921757
II:14772261:14775260	Y54E2A.4	WBGene00013189;	Y54E2A.4c;	2.50333	1.13	1.54667	8.89	1.94	10.185	101.657	-1.38472	0.000301643	0.00341015	300.648	2.53471	0.0302801	0.113389	303.473	2.38358	0.000692727	0.00825023	110.688	-0.843327	0.350342	0.660778	114.049	-0.392815	0.299882	0.73291
IV:740583:743582	kvs-5	WBGene00021948;	Y55F3C.3a.1;	1.81	0.81	0.583333	0.69	1.22	0.61	87.4991	-1.3858	0.00010137	0.00134887	42.649	0.304288	0.418171	0.663234	67.5378	-1.14422	0.0683246	0.2661	78.3177	-1.83585	8.55255e-09	4.35497e-07	93.5241	-0.565473	0.243457	0.682769
X:10330401:10333400	R07E3.4	WBGene00011105	R07E3.4	27.6667	12.2267	33.5167	11.9033	11.4133	8.69	602.371	-1.38913	1.06083e-07	2.77328e-06	683.782	-1.4346	8.42777e-09	1.85182e-07	316.925	-0.519766	0.178226	0.470538	870.957	0.0925914	0.630459	0.849806	542.566	-1.2848	1.88769e-05	0.00150502
I:3757578:3760577	inx-12	WBGene00002134;	ZK770.3.1;	55.8	24.8833	19.7667	49.91	46.5733	31.845	1728.35	-1.39003	1.32866e-15	1.01203e-13	1523.25	1.40463	2.8964e-13	1.08029e-11	1790.28	-0.648139	0.0108265	0.0749351	1586.06	-1.68489	4.47162e-32	2.25578e-29	2019.25	-0.268894	0.0845065	0.450036
V:10731008:10734007	T28B11.1	WBGene00012117;	T28B11.1a.1;	6.70667	3.00333	6.99333	4.95	4.18	4.685	443.532	-1.39008	0.000234925	0.00276922	551.978	-0.470569	0.28323	0.53094	404.263	0.0100258	0.981982	0.993733	598.668	-0.10663	0.790526	0.923529	459.418	-0.686679	0.0965864	0.477299
V:17658803:17661802	dgat-2	WBGene00010296	F59A1.10	20.5867	9.12333	30.56	17.8	15.19	9.615	488.168	-1.39205	1.02714e-12	5.68819e-11	794.094	-0.716426	1.14163e-05	0.000138194	435.257	-0.779216	0.00805363	0.0597785	786.555	0.379892	0.0212179	0.132106	540.615	-0.447195	0.0491636	0.348629
V:4369884:4372883	F32D1.5	WBGene00017984;	F32D1.5a.1;	209.253	92.5833	107.147	183.777	226.047	110.185	5306.54	-1.39587	1.57951e-11	7.52878e-10	5159.99	0.843713	2.69256e-13	1.00908e-11	6478.97	-1.15256	3.99157e-11	2.22828e-09	5382.58	-1.16045	3.86886e-15	4.68845e-13	7022.98	0.100674	0.43634	0.828302
I:3160872:3163871	vbh-1	WBGene00006888;WBGene00006888;	Y54E10A.9a.1;Y54E10A.9a.2;	17.2	7.44667	6.27333	18.0033	25.4067	8.185	914.108	-1.39779	0.00207836	0.0174034	917.044	1.52884	7.67488e-09	1.69274e-07	1392.8	-1.79114	3.14646e-06	7.6248e-05	853.421	-1.59201	3.12078e-05	0.000688874	1434.74	0.545174	0.0825666	0.445199
IV:5468495:5471494	rme-2	WBGene00004374;	T11F8.3a.2;	13.8233	6.08667	5.75	21.6733	15.5767	5.38	929.317	-1.39913	6.51476e-06	0.000117424	1286.87	2.02399	0.000139265	0.00127671	1098.35	-1.66034	1.74101e-14	1.32125e-12	881.342	-1.50449	0.0032002	0.0329155	1255.17	0.154948	0.29726	0.731088
I:3146514:3149513	K09H9.2	WBGene00019595;	K09H9.2.2;	3.45667	1.56333	3.36333	2.68667	4.48667	1.06	99.7695	-1.40161	0.00347698	0.0262918	120.088	-0.278613	0.40367	0.651137	129.389	-2.29261	0.00451815	0.0379777	129.262	-0.241443	0.567352	0.813615	146.752	0.382217	0.57625	0.884595
II:11722704:11725703	ldh-1	WBGene00002262;	F13D12.2.1;	34.4567	15.0367	20.5233	35.9567	42.97	13.365	799.038	-1.40194	0.000222913	0.00265217	924.697	0.88279	0.0156567	0.068637	1029.9	-1.82436	1.15234e-10	6.03517e-09	853.367	-0.937547	3.47195e-10	2.28223e-08	1143.6	0.307569	0.0882629	0.456552
I:1227783:1230782	Y48G8AL.13	WBGene00021691;	Y48G8AL.13a.1;	40.7167	18.0067	19.4367	24.91	37.85	20.94	879.774	-1.40223	4.8902e-21	5.96371e-19	668.059	0.428998	0.0990228	0.269042	956.76	-0.964138	1.11061e-06	2.99795e-05	874.052	-1.26552	1.53193e-06	4.78139e-05	1082.86	-0.113872	0.402393	0.805941
III:6117233:6120232	kin-18	WBGene00002201;WBGene00002201;	T17E9.1a.2;T17E9.1b.2;	1.4	0.643333	1.86	1.31667	1.46667	8.46	112.63	-1.40515	0.0021592	0.0179428	183.189	-0.498849	0.473136	0.708686	510.039	2.57446	0.0800624	0.295233	175.342	0.283857	0.64542	0.858739	147.06	0.052774	0.925021	0.984423
III:7950416:7953415	let-754	WBGene00002879;	C29E4.8.1;	26.5567	11.7	11.7733	24	17.53	10.915	580.899	-1.40615	1.18658e-08	3.72157e-07	547.625	1.10482	4.58188e-07	7.46844e-06	457.367	-0.830587	0.0170138	0.103633	564.648	-1.38046	5.24217e-10	3.3445e-08	614.569	-0.614306	0.00555241	0.102375
III:3699962:3702961	pdi-1	WBGene00003962;	C14B1.1.2;	2.66333	1.20333	2.47333	4.49667	5.19	2.49	89.9142	-1.40814	0.000995898	0.0094979	166.79	0.954841	0.151247	0.357736	198.144	-1.13545	0.0287536	0.149993	114.253	-0.305072	0.507945	0.777733	168.471	0.94654	0.0264171	0.25386
V:20410260:20413259	F53H2.3	WBGene00010006;	F53H2.3d;	7.79667	3.47	2.80667	7.59333	10.3733	5.66	269.911	-1.40877	0.00397002	0.0293425	254.504	1.49453	0.0067076	0.0344922	415.156	-1.04035	0.00916856	0.0663678	249.591	-1.65991	0.00292853	0.0307035	401.249	0.403301	0.163472	0.595945
X:3041647:3044646	cnnm-3	WBGene00016343;	C33D12.2b.1;	2.69667	1.19333	2.66667	0.863333	1.21333	1.56	95.7875	-1.40947	4.92332e-06	9.12505e-05	87.0943	-1.62132	4.86792e-06	6.45647e-05	67.0507	0.371717	0.631071	0.852502	126.407	-0.185905	0.514335	0.78119	87.575	-1.21789	0.0105777	0.150428
II:7072296:7075295	kat-1	WBGene00002183;	T02G5.8.1;	171.44	75.4333	132.957	92.1267	226.12	79.07	4991.2	-1.41222	1.04149e-15	8.03979e-14	4533.51	-0.468168	0.0305701	0.114288	6956.68	-1.62178	1.51549e-20	1.81561e-18	5880.26	-0.565021	0.000615606	0.00872793	7367.69	0.383264	0.00257012	0.0618141
V:1998082:2001081	alh-5	WBGene00000111	T08B1.3	13.7467	6.00333	17.4467	3.97	13.08	5.61	399.72	-1.4156	5.09074e-13	2.93993e-11	431.467	-2.08684	5.34732e-22	4.14736e-20	418.573	-1.33466	5.77331e-10	2.742e-08	595.45	0.16032	0.349854	0.660491	497.724	-0.0871151	0.543833	0.871481
II:5689856:5692855	C25H3.9	WBGene00016118;	C25H3.9b;	20.6167	8.98333	7.69667	16.5767	21.9067	8.02	306.385	-1.42029	3.62522e-06	6.90327e-05	253.847	1.16579	0.00955586	0.0460592	349.861	-1.59766	3.27424e-06	7.9075e-05	286.135	-1.6149	4.87419e-07	1.739e-05	405.398	0.0867366	0.738486	0.941993
IV:16169360:16172359	gln-3	WBGene00001604;	Y105C5B.28a;	86.9467	38.08	48.82	45.23	110.057	36.81	2687.13	-1.42089	2.85394e-07	6.87315e-06	2034.94	-0.0475293	0.796293	0.911522	3575.52	-1.69669	1.51342e-23	2.24122e-21	2823.88	-1.02214	3.8399e-06	0.000109025	3886.87	0.327232	0.0643186	0.394224
I:2417350:2420349	F23C8.5	WBGene00017734;	F23C8.5b;	82.0633	36	55.92	61.86	97.7933	50.645	335.315	-1.42118	2.27152e-11	1.06501e-09	330.512	0.219875	0.282499	0.53025	477.836	-1.02709	0.00466414	0.0389897	373.431	-0.781806	5.05468e-05	0.00105632	477.822	0.287174	0.176527	0.613131
III:11054500:11057499	spat-2	WBGene00012973;	Y48A6B.13c.3;	13.6367	5.88333	6.65	16.52	12.6	10.44	433.956	-1.42219	0.000554423	0.00578837	521.225	1.36128	2.37711e-07	4.09104e-06	534.108	-0.392684	0.512912	0.788134	437	-1.21834	1.34478e-05	0.000329988	536.653	-0.109857	0.819622	0.964525
IV:17465909:17468908	elo-2	WBGene00001240	F11E6.5	217.44	94.13	304.593	44.1633	166.41	75.69	4416.85	-1.42415	1.3593e-08	4.22858e-07	4897.12	-2.73685	5.79352e-52	2.04319e-49	3774.81	-1.26126	1.92235e-08	7.20458e-07	6945.32	0.300931	0.0577042	0.255116	4992.04	-0.39637	0.0098493	0.143805
I:9162086:9165085	eef-2	WBGene00001167;	F25H5.4b.2;	0.646667	0.286667	0.27	1.25667	1.66	0.58	39.658	-1.42425	5.23105e-05	0.000755241	66.7992	2.35071	3.30236e-09	7.57603e-08	110.884	-1.59153	0.0388807	0.183328	37.8083	-1.50006	0.000277389	0.00450383	91.6115	1.37382	0.00143086	0.041277
X:12228451:12231450	C23H4.4	WBGene00007693;WBGene00007693;	C23H4.4a.1;C23H4.4a.2;	3.6	1.57667	4.64	1.54333	4.34667	2.74	146.598	-1.42451	0.0030835	0.0239078	176.958	-1.5639	7.8363e-06	9.91625e-05	213.854	-0.801343	0.0418695	0.193261	222.242	0.204925	0.429714	0.72573	207.12	0.26305	0.383925	0.796523
IV:12378604:12381603	thn-1	WBGene00009213	F28D1.3	1.68	0.77	1.52333	3.41333	1.89333	1.59	18.6244	-1.42624	0.00573714	0.0392995	39.4178	1.31071	0.00301835	0.0177469	28.8876	-0.309375	0.674584	0.875031	23.3758	-0.356343	0.449299	0.738685	25.6041	0.194582	0.69326	0.926964
IV:11631689:11634688	mars-1	WBGene00003415;	F58B3.5c;	53.1933	23.0067	45.3133	57.6267	70.7767	55.4	1194.18	-1.42661	5.13327e-07	1.18045e-05	1624.89	0.393078	0.064125	0.198336	2081.06	-0.422575	0.254014	0.56889	1473.77	-0.41329	0.0580178	0.255849	1780.41	0.401293	0.00389766	0.0823814
IV:3384410:3387409	mai-2	WBGene00015248;	B0546.1.2;	65.42	28.7133	26.9133	38.39	50.7267	39.73	394.819	-1.42775	2.49811e-08	7.27753e-07	273.106	0.559257	0.161984	0.373634	417.738	-0.372025	0.610767	0.841332	377.593	-1.48664	1.13006e-06	3.64782e-05	454.634	-0.336961	0.382871	0.795314
IV:3522890:3525889	unc-33	WBGene00006769;	Y37E11C.1c;	7.22333	3.17667	2.61667	6.52667	8.15667	5.475	61.5414	-1.42844	0.0023181	0.018954	54.0271	1.43329	0.000227648	0.00195892	86.8246	-0.665727	0.115721	0.365755	56.5091	-1.72504	5.41854e-06	0.000147108	84.0878	0.170636	0.597242	0.89349
X:7991331:7994330	sdpn-1	WBGene00018467;	F45E1.7a.1;	16.5	7.17	11.39	13.8733	11.9967	14.915	631.582	-1.42887	0.00420996	0.0307101	673.315	0.354355	0.0463198	0.156243	714.096	0.221542	0.595734	0.833357	711.85	-0.74159	0.0251657	0.1489	697.981	-0.471718	0.186786	0.625092
III:899945:902944	sucl-2	WBGene00017759;	F23H11.3.1;	121.003	52.48	49.28	93.0733	132.297	70.655	2805.58	-1.42978	5.35862e-11	2.39955e-09	2337.54	0.972655	6.73646e-05	0.00066831	3554.79	-1.0366	2.77483e-07	8.36962e-06	2689	-1.47833	1.21243e-11	1.00382e-09	3760.27	0.117876	0.394405	0.802159
I:2405001:2408000	zwl-1	WBGene00021460;	Y39G10AR.2d;	5.73	2.45333	2.80667	8.84333	9.06	5.375	117.422	-1.43087	0.00752924	0.0487874	170.649	1.69576	0.000980463	0.00688205	228.04	-0.77519	0.283664	0.601126	118.977	-1.19526	0.0236957	0.142651	195.239	0.663316	0.0268995	0.254934
X:1844038:1847037	T26C11.4	WBGene00020830;	T26C11.4b;	0.67	0.3	1.08	0.586667	0.516667	0.22	27.7325	-1.43402	0.00330596	0.025299	47.6544	-0.798517	0.312728	0.562181	22.6619	-1.39029	0.0768386	0.286867	46.9328	0.482996	0.53	0.791674	31.0416	-0.427254	0.446618	0.831357
I:14844978:14847977	maph-1.1	WBGene00009306;WBGene00009306;WBGene00009306;	F32A7.5b;F32A7.5c;F32A7.5d;	18.02	7.91	6.86667	16.7633	16.51	11.085	1140.06	-1.43765	2.27687e-05	0.000357057	1058.25	1.34832	2.09299e-09	4.95192e-08	1278	-0.695063	0.00528596	0.0430405	1074.19	-1.58264	4.24745e-12	3.73713e-10	1394.57	-0.151084	0.482883	0.845592
V:2806435:2809434	ketn-1	WBGene00004130;WBGene00004130;WBGene00004130;WBGene00004130;	F54E2.3e;F54E2.3f;F54E2.3g;F54E2.3h;	3.10667	1.34	1.47667	2.22	3.47333	1.19	1178.54	-1.43854	9.45157e-09	3.01386e-07	986.07	0.673013	0.167852	0.382637	1372.73	-1.74914	0.00639103	0.0499036	1175.74	-1.27896	0.00894305	0.0712685	1593.95	0.139703	0.500084	0.855201
I:4515013:4518012	Y119C1B.5	WBGene00022471	Y119C1B.5	20.82	8.96333	26.7667	6.27	27.76	8.48	1148.81	-1.43895	1.03649e-10	4.4418e-09	1270.89	-2.0388	1.43813e-39	2.92916e-37	1580.64	-1.82893	2.55377e-18	2.65654e-16	1731.96	0.180928	0.335167	0.647701	1710.95	0.39288	0.0267709	0.254594
III:10945955:10948954	strd-1	WBGene00013132;	Y52D3.1a.2;	1.06333	0.49	0.63	0.736667	0.943333	0.765	28.8023	-1.44328	0.000642905	0.00656857	25.5652	0.333706	0.459651	0.697387	33.1565	-0.387928	0.520006	0.791684	30.6116	-0.993248	0.0131224	0.0948522	34.6016	-0.205754	0.656853	0.914427
III:10328325:10331324	nex-2	WBGene00003589;	T07C4.9b.1;	3.67	1.56667	2.71667	2.73	2.60667	3.09	159.367	-1.44365	2.96412e-07	7.10861e-06	165.47	0.103232	0.748643	0.887377	168.283	0.14107	0.806424	0.929768	184.758	-0.646153	0.0442208	0.216777	173.581	-0.534014	0.237525	0.677655
V:3966381:3969380	cyp-34A8	WBGene00015043;	B0213.14.1;	15.0633	6.39	21.4033	3.4	17.2467	3.695	528.682	-1.44853	2.41767e-06	4.80328e-05	599.386	-2.59024	3.57804e-33	5.44211e-31	597.748	-2.40588	1.7104e-06	4.38921e-05	837.759	0.309174	0.13794	0.422646	728.418	0.183088	0.388847	0.799933
V:1424295:1427294	R12A1.3	WBGene00020017;	R12A1.3a;	26.42	11.48	15.2933	17.67	26.1667	11.875	680.289	-1.44872	0.000381561	0.00421023	598.75	0.265075	0.270593	0.516511	758.178	-1.25876	5.89491e-08	1.98592e-06	726.377	-0.975891	0.00019775	0.00340174	870.935	-0.0222957	0.91049	0.981756
V:7433533:7436532	ddo-2	WBGene00017565;WBGene00017565;	F18E3.7a.2;F18E3.7b;	91.6667	38.97	109.91	24.9267	117.127	40.62	1858.59	-1.44953	1.51458e-09	5.60981e-08	1903.46	-2.08172	1.50361e-56	6.64509e-54	2531.65	-1.64756	9.60342e-19	1.03956e-16	2702.43	0.0757046	0.61457	0.84061	2721.21	0.343946	0.0165439	0.196614
I:13652042:13655041	rpl-31	WBGene00004445;	W09C5.6b.5;	48.4033	20.78	26.5467	45.8867	49.6467	38.09	389.097	-1.44954	5.16732e-20	5.72324e-18	410.496	0.847482	0.000519793	0.00398791	529.003	-0.466243	0.167395	0.453858	407.4	-1.06158	1.16095e-05	0.000289796	511.05	0.0493694	0.778387	0.952566
X:9103782:9106781	ajm-1	WBGene00000100;	C25A11.4e;	0.4	0.176667	0.263333	0.483333	0.403333	0.38	36.4674	-1.44986	0.000157885	0.00195985	48.7622	0.94356	0.0877769	0.247795	51.8223	-0.146177	0.816917	0.933588	40.7683	-0.786115	0.119081	0.38867	47.0818	0.00261901	0.994442	0.999157
IV:2314489:2317488	vha-3	WBGene00006912;	Y38F2AL.4.2;	124.473	52.9933	43.5533	85.5267	147.387	57.045	1093.59	-1.45202	3.29673e-10	1.3307e-08	796.639	1.05656	7.16382e-05	0.000707412	1431.49	-1.46335	2.16495e-08	7.95189e-07	1007.78	-1.73136	4.38157e-11	3.34366e-09	1546.5	0.25143	0.0548721	0.367156
V:16147740:16150739	F10A3.4	WBGene00008634;	F10A3.4.2;	10.2067	4.33	7.92333	5.48333	7.54667	5.625	391.183	-1.45469	1.88403e-11	8.94309e-10	359.04	-0.459729	0.0128526	0.0585452	369.926	-0.54387	0.0655596	0.259343	464.606	-0.56457	0.00238106	0.0259774	438.004	-0.449103	0.0383958	0.307577
X:10339469:10342468	R07E3.1	WBGene00011102;	R07E3.1b.2;	0.943333	0.423333	0.493333	0.843333	1.66667	5.955	23.5828	-1.45558	0.000935601	0.00899393	23.6522	0.860996	0.144178	0.347223	128.383	1.85301	0.0548766	0.230909	24.231	-1.15208	0.0118157	0.087596	42.6661	0.844327	0.0411226	0.317853
X:12989947:12992946	F11C1.5	WBGene00008694;WBGene00008694;WBGene00008694;WBGene00008694;WBGene00008694;	F11C1.5a.1;F11C1.5b.1;F11C1.5c.1;F11C1.5d.1;F11C1.5e.1;	32.56	13.96	36.2667	11.4167	31.51	10.725	3558.06	-1.45597	2.24643e-08	6.58618e-07	3654.58	-1.61634	6.80608e-10	1.73281e-08	3692.33	-1.66488	5.06933e-10	2.44026e-08	5007.49	-0.0206978	0.922312	0.971156	4523.4	-0.0481055	0.753462	0.946121
V:10887477:10890476	F32D8.11	WBGene00043302;	F32D8.11.2;	7.2	3.11	12.6667	2.06667	7.02667	2.135	82.9214	-1.45805	1.22647e-06	2.59643e-05	116.681	-2.59661	2.30212e-19	1.46529e-17	83.4902	-1.91003	0.00445462	0.0376217	149.063	0.619399	0.0149931	0.104274	105.524	-0.0463391	0.912326	0.981996
V:4832868:4835867	C37H5.14	WBGene00045308;	C37H5.14b;	1.98667	0.89	0.73	1.28333	1.24	3.425	35.5283	-1.45992	0.00319227	0.0245913	24.3807	1.00973	0.146888	0.351688	53.8937	1.48144	0.0692599	0.26854	32.5341	-1.78371	0.00275045	0.0290896	36.7129	-0.738544	0.238171	0.677655
IV:11914188:11917187	fat-6	WBGene00001398;WBGene00001398;WBGene00001398;	VZK822L.1a.2;VZK822L.1b.1;VZK822L.1c.1;	616.92	260.66	800.257	202.953	462.573	255.09	14394.7	-1.46133	6.84131e-24	9.86483e-22	16384.4	-1.91573	6.09422e-12	1.96348e-10	12702.1	-0.99174	0.000387818	0.00510507	21872.7	0.191416	0.213285	0.523653	16253.1	-0.423734	0.0325756	0.280718
II:9989660:9992659	lec-3	WBGene00002266;	ZK892.1f;	36.22	15.3667	14.3367	38.2733	36.8967	12.21	1023.67	-1.4624	6.73779e-08	1.82167e-06	1064.84	1.48751	1.2907e-11	4.02557e-10	1111.21	-1.76883	8.18641e-05	0.00135606	978.515	-1.52675	7.2534e-28	2.76037e-25	1338.66	0.0301911	0.920181	0.982825
V:16023435:16026434	T10C6.6	WBGene00011688;WBGene00011688;	T10C6.6b.2;T10C6.6d.2;	1.77667	0.78	1.49	1.64	2.35333	2.61	56.3021	-1.46295	0.000836463	0.00819906	69.966	0.187223	0.635897	0.821545	112.787	0.0685389	0.901893	0.966954	69.3935	-0.441943	0.352726	0.662585	84.6204	0.405323	0.379272	0.793544
III:6462302:6465301	dlc-1	WBGene00001005;	T26A5.9.1;	559.983	237.563	217.63	467.983	522.423	259.85	5365.02	-1.46316	3.33996e-20	3.80971e-18	4671.15	1.16749	1.61423e-06	2.36757e-05	5817.29	-1.14155	1.81308e-08	6.85915e-07	5102.77	-1.55548	7.06256e-20	1.53201e-17	6728.58	-0.0919505	0.447156	0.831666
III:4562793:4565792	pan-1	WBGene00003915;	M88.6a;	18.6133	7.82333	13.9767	28.1333	25.04	24.525	474.432	-1.46713	0.000677187	0.00687289	762.466	1.04549	0.000925218	0.00654527	905.977	-0.112776	0.754688	0.911236	560.707	-0.590983	0.109839	0.370606	715.693	0.41362	0.166682	0.599875
II:8991673:8994672	ooc-5	WBGene00003870;	C18E9.11b;	1.47667	0.633333	2.16	1.8	1.44	1.805	34.9161	-1.4686	0.00365666	0.0273528	68.2707	-0.22876	0.757102	0.89174	53.1391	0.226382	0.615934	0.844143	57.848	0.413105	0.572861	0.816941	44.419	-0.0492405	0.894071	0.97964
V:5326971:5329970	C10G8.8	WBGene00015684;	C10G8.8a;	155.793	65.62	99.14	115.963	129.823	75.3	4501.68	-1.46984	3.17461e-45	1.23363e-42	4410.18	0.286883	0.0292323	0.110384	4497.22	-0.895976	5.25411e-06	0.000120998	4987.73	-0.838188	6.47968e-13	6.47729e-11	5330.49	-0.272907	0.0208665	0.222511
III:6441323:6444322	mel-32	WBGene00003214;	C05D11.11b.3;	175.61	73.82	170.713	47.94	170.767	44.09	6192.52	-1.47241	4.38149e-12	2.27272e-10	5398.26	-1.77599	2.11137e-22	1.70533e-20	6107.14	-2.08698	2.65665e-14	1.99483e-12	8165.76	-0.225947	0.258537	0.575864	7868.29	-0.0589296	0.752983	0.945946
III:13258825:13261824	F56A8.3	WBGene00010139;	F56A8.3b.3;	8.45	3.59333	3.57333	5.32667	8.98	4.105	233.19	-1.47352	1.59542e-08	4.88359e-07	173.781	0.648844	0.0126686	0.0578771	278.851	-1.2735	2.38875e-05	0.000463935	226.819	-1.44249	1.35381e-08	6.56978e-07	310.359	0.0761873	0.753121	0.946061
[truncated: 513 more rows]

## Sheet: up_atf-7_dep
				effect of PA14 (N2)					effect of PA14 (atf-7 mutant)
[truncated: 419 more rows]

## Sheet: down_ atf-7_dep
				effect of PA14 (N2)					effect of PA14 (atf-7 mutant)
[truncated: 403 more rows]

## Sheet: up_pmk-1_dep
				effect of PA14 (N2)					effect of PA14 (pmk-1 mutant)
[truncated: 410 more rows]

## Sheet: down_pmk-1 dep
				effect of PA14 (N2)					effect of PA14 (pmk-1 mutant)
[truncated: 331 more rows]

## Sheet: Up_summary
Genes					Overlaps
[truncated: 891 more rows]

## Sheet: Down_summary
Genes				Overlaps
[truncated: 804 more rows]
