# Supplementary material for: Global transcriptional regulation of innate immunity by ATF-7 in C. elegans
Source: PLoS Genet. 2019 Feb 21;15(2):e1007830. doi: 10.1371/journal.pgen.1007830 (PMC6400416; doi:10.1371/journal.pgen.1007830)
Supplement: S2 Table — See separate electronic (.xlsx) file. (XLSX) [file pgen.1007830.s008.xlsx]

## Sheet: Sheet1
				average pileup				log2(enrichement)
Chr:Start:End	WB Gene ID	Gene name	Transcript	atf-7(qd328)_OP50_vs_N2_PA14_control_pileup	atf-7(qd328)_PA14_vs_N2_PA14_control_pileup	atf-7(qd328)_pmk-1(km25)_OP50_vs_N2_PA14_control_pileup	atf-7(qd328)_pmk-1(km25)_PA14_vs_N2_PA14_control_pileup	atf-7(qd328)_OP50_vs_N2_PA14_control_log2(enrichment)	atf-7(qd328)_PA14_vs_N2_PA14_control_log2(enrichment)	atf-7(qd328)_pmk-1(km25)_OP50_vs_N2_PA14_control_log2(enrichment)	atf-7(qd328)_pmk-1(km25)_PA14_vs_N2_PA14_control_log2(enrichment)
II:12007577:12010576	WBGene00012461;	glb-29	Y17G7B.6a;	1120.25	902.94	1186.52	724	132.924	0	110.085	78.2825
II:12005126:12008125	WBGene00003154;WBGene00003154;WBGene00003154;	mcm-2	Y17G7B.5a.1;Y17G7B.5a.2;Y17G7B.5b;	1120.25	902.94	1186.52	724	132.924	81.7341	110.085	78.2825
II:2994908:2997907	WBGene00195040	K08A2.10	K08A2.10	472.27	509.24	750.5	387.41	90.1485	74.0479	96.7621	57.4314
II:2995521:2998520	WBGene00019511;	K08A2.1	K08A2.1.1;	472.27	509.24	750.5	387.41	90.1485	74.0479	96.7621	57.4314
II:2995544:2998543	WBGene00249814	K08A2.17	K08A2.17	472.27	509.24	750.5	387.41	90.1485	74.0479	96.7621	57.4314
II:2995563:2998562	WBGene00195039	K08A2.9	K08A2.9	472.27	509.24	750.5	387.41	90.1485	74.0479	96.7621	57.4314
II:2997184:3000183	WBGene00019511;	K08A2.1	K08A2.1.2;	472.27	509.24	750.5	387.41	90.1485	74.0479	96.7621	57.4314
III:830772:833771	WBGene00019329;	ceeh-1	K02F3.6.2;	398.79	400.5	581.27	380.8	91.4576	78.7672	74.605	45.7732
III:830778:833777	WBGene00019329;	ceeh-1	K02F3.6.1;	398.79	400.5	581.27	380.8	91.4576	78.7672	74.605	45.7732
III:831484:834483	WBGene00219709	linc-37	K02F3.14	398.79	400.5	581.27	380.8	91.4576	78.7672	74.605	45.7732
III:831935:834934	WBGene00220001	K02F3.15	K02F3.15	398.79	400.5	581.27	380.8	91.4576	78.7672	74.605	45.7732
III:832358:835357	WBGene00019327;	zip-2	K02F3.4.1;	398.79	400.5	581.27	380.8	91.4576	78.7672	74.605	45.7732
III:832588:835587	WBGene00019327;	zip-2	K02F3.4.2;	398.79	400.5	581.27	380.8	91.4576	78.7672	74.605	45.7732
II:8660213:8663212	WBGene00008431	piga-1	D2085.6	410.48	383.5	337.37	345.98	69.1439	39.0416	60.2407	42.4711
II:8660369:8663368	WBGene00008428	D2085.3	D2085.3	410.48	383.5	337.37	345.98	69.1439	39.0416	60.2407	42.4711
III:4897586:4900585	WBGene00003598	nhl-2	F26F4.7	494.05	366.56	456.82	266.56	57.3521	44.1304	47.9652	30.9808
III:4898451:4901450	WBGene00198575	F26F4.14	F26F4.14	494.05	366.56	456.82	266.56	57.3521	44.1304	47.9652	30.9808
III:4898573:4901572	WBGene00017826;	tag-340	F26F4.4.1;	494.05	366.56	456.82	266.56	57.3521	44.1304	47.9652	30.9808
III:4899222:4902221	WBGene00017826;	tag-340	F26F4.4.2;	494.05	366.56	456.82	266.56	57.3521	44.1304	47.9652	30.9808
I:8424294:8427293	WBGene00008530;	F02E9.5	F02E9.5b;	423.86	414.9	455.93	226.08	56.7561	45.9635	43.8037	30.1754
I:8424592:8427591	WBGene00008530;	F02E9.5	F02E9.5a.2;	423.86	414.9	455.93	226.08	56.7561	45.9635	43.8037	30.1754
I:8424594:8427593	WBGene00008530;	F02E9.5	F02E9.5a.1;	423.86	414.9	455.93	226.08	56.7561	45.9635	43.8037	30.1754
III:4192309:4195308	WBGene00006959;WBGene00006959;	xbp-1	R74.3a;R74.3b;	470.85	620.81	348.59	381.28	54.8124	44.7871	30.5159	22.6316
III:4192321:4195320	WBGene00006959;	xbp-1	R74.3c;	470.85	620.81	348.59	381.28	54.8124	44.7871	30.5159	22.6316
II:5329722:5332721	WBGene00219672	anr-54	F08B1.7	188.47	163.17	189.83	138.29	53.7239	50.9155	40.783	30.3902
II:5329986:5332985	WBGene00006923;	vhp-1	F08B1.1a.3;	188.47	163.17	189.83	138.29	53.7239	50.9155	40.783	30.3902
II:3074270:3077269	WBGene00021295;	Y25C1A.8	Y25C1A.8b;	626.99	591.82	736.39	485.54	53.2056	42.0785	38.8549	25.4773
II:3075454:3078453	WBGene00021295;	Y25C1A.8	Y25C1A.8a;	626.99	591.82	736.39	485.54	53.2056	42.0785	38.8549	25.4773
II:3077296:3080295	WBGene00021292;WBGene00021292;	copb-1	Y25C1A.5.1;Y25C1A.5.2;	626.99	591.82	736.39	485.54	53.2056	42.0785	38.8549	25.4773
I:7478608:7481607	WBGene00012137	asic-2	T28F4.2	174.24	193.83	197.77	141.67	47.5559	37.1538	29.1822	16.4032
IV:7900772:7903771	WBGene00016793	arp-11	C49H3.8	203.29	259.54	409.72	184.63	47.5204	32.0022	40.5182	23.0468
IV:7902240:7905239	WBGene00016792;WBGene00016792;	C49H3.6	C49H3.6a;C49H3.6b;	203.29	259.54	409.72	184.63	47.5204	32.0022	40.5182	23.0468
V:5998993:6001992	WBGene00201301	C10F3.15	C10F3.15	267.62	355.45	435.51	207.87	41.1028	31.5999	33.8418	19.0878
V:7852476:7855475	WBGene00016501	C37C3.9	C37C3.9	259.27	323.3	201.63	201.68	36.0751	34.9104	28.4753	17.0475
V:7853365:7856364	WBGene00219851	C37C3.16	C37C3.16	259.27	323.3	201.63	201.68	36.0751	34.9104	28.4753	17.0475
V:7853460:7856459	WBGene00219659	anr-36	C37C3.15	259.27	323.3	201.63	201.68	36.0751	34.9104	28.4753	17.0475
V:7853491:7856490	WBGene00016496;	C37C3.2	C37C3.2a.1;	259.27	323.3	201.63	201.68	36.0751	34.9104	28.4753	17.0475
V:7853493:7856492	WBGene00016496;WBGene00016496;	C37C3.2	C37C3.2b;C37C3.2c;	259.27	323.3	201.63	201.68	36.0751	34.9104	28.4753	17.0475
V:7853499:7856498	WBGene00016496;	C37C3.2	C37C3.2a.2;	259.27	323.3	201.63	201.68	36.0751	34.9104	28.4753	17.0475
V:7853717:7856716	WBGene00016496;	C37C3.2	C37C3.2a.3;	259.27	323.3	201.63	201.68	36.0751	34.9104	28.4753	17.0475
V:7854249:7857248	WBGene00016496;	C37C3.2	C37C3.2a.4;	259.27	323.3	201.63	201.68	36.0751	34.9104	28.4753	17.0475
V:14010317:14013316	WBGene00010260;	ddx-17	F58E10.3b;	496.7	389.57	424.82	228.38	35.5842	23.6187	23.0911	16.4303
V:14010368:14013367	WBGene00010260;	ddx-17	F58E10.3a.5;	496.7	389.57	424.82	228.38	35.5842	23.6187	23.0911	16.4303
V:14010422:14013421	WBGene00010260;	ddx-17	F58E10.3a.4;	496.7	389.57	424.82	228.38	35.5842	23.6187	23.0911	16.4303
V:14010442:14013441	WBGene00010260;	ddx-17	F58E10.3a.3;	496.7	389.57	424.82	228.38	35.5842	23.6187	23.0911	16.4303
V:14010553:14013552	WBGene00010260;	ddx-17	F58E10.3a.2;	496.7	389.57	424.82	228.38	35.5842	23.6187	23.0911	16.4303
V:14010719:14013718	WBGene00010260;	ddx-17	F58E10.3a.1;	496.7	389.57	424.82	228.38	35.5842	23.6187	23.0911	16.4303
V:14010833:14013832	WBGene00000097	aip-1	F58E10.4	496.7	389.57	424.82	228.38	35.5842	23.6187	23.0911	16.4303
X:1484319:1487318	WBGene00016998	D1005.4	D1005.4	280.2	289.94	282.51	201.42	31.6953	26.7573	22.9481	12.8326
X:1484686:1487685	WBGene00206384	D1005.10	D1005.10	280.2	289.94	282.51	201.42	31.6953	26.7573	22.9481	12.8326
X:1484973:1487972	WBGene00000988	dhs-25	F09E10.3	280.2	289.94	282.51	201.42	31.6953	26.7573	22.9481	12.8326
X:15840072:15843071	WBGene00010337	F59F4.2	F59F4.2	272.22	236.85	266.57	230.17	30.8919	20.8477	18.0522	11.6245
II:2912076:2915075	WBGene00006710	ubc-15	Y110A2AR.2	358.75	263.77	304.17	270.21	29.8034	16.5797	15.5762	12.8058
X:14974617:14977616	WBGene00008975	F20D1.3	F20D1.3	403.34	386.42	319.02	210.46	29.6998	21.8053	16.5371	11.0448
X:14975619:14978618	WBGene00077706;WBGene00077706;	mir-1829.2	F20D1.11;F20D1.11a;	403.34	386.42	319.02	210.46	29.6998	21.8053	16.5371	11.0448
X:14975657:14978656	WBGene00077706;	mir-1829.2	F20D1.11b;	403.34	386.42	319.02	210.46	29.6998	21.8053	16.5371	11.0448
V:3642744:3645743	WBGene00019100	F59B1.8	F59B1.8	178.24	279.7	304.66	205.36	29.1814	25.0611	25.0529	18.3093
III:12606968:12609967	WBGene00007030;	epc-1	Y111B2A.11.2;	232.48	171.1	259.58	194.07	29.0259	20.3005	25.1815	18.2287
III:12607097:12610096	WBGene00220228	Y111B2A.34	Y111B2A.34	232.48	171.1	259.58	194.07	29.0259	20.3005	25.1815	18.2287
III:12607105:12610104	WBGene00007030;	epc-1	Y111B2A.11.1;	232.48	171.1	259.58	194.07	29.0259	20.3005	25.1815	18.2287
III:12607789:12610788	WBGene00013735;	Y111B2A.12	Y111B2A.12a;	232.48	171.1	259.58	194.07	29.0259	20.3005	25.1815	18.2287
IV:13916381:13919380	WBGene00048196	21ur-1832	Y37A1A.35	314.48	263.86	285.56	153.79	28.8285	22.6377	23.4703	9.81983
IV:13916960:13919959	WBGene00047677	21ur-4887	Y37A1A.22	314.48	263.86	285.56	153.79	28.8285	22.6377	23.4703	9.81983
IV:13917341:13920340	WBGene00045995	21ur-13	Y37A1A.11	314.48	263.86	285.56	153.79	28.8285	22.6377	23.4703	9.81983
IV:13917663:13920662	WBGene00173132	21ur-8945	Y37A1A.134	314.48	263.86	285.56	153.79	28.8285	22.6377	23.4703	9.81983
IV:13918157:13921156	WBGene00049861	21ur-2469	Y37A1A.57	314.48	263.86	285.56	153.79	28.8285	22.6377	23.4703	9.81983
IV:13918870:13921869	WBGene00050113	21ur-4798	Y37A1A.64	314.48	263.86	285.56	153.79	28.8285	22.6377	23.4703	9.81983
IV:13918871:13921870	WBGene00167698	21ur-12496	Y37A1A.95	314.48	263.86	285.56	153.79	28.8285	22.6377	23.4703	9.81983
IV:13918874:13921873	WBGene00173244	21ur-8108	Y37A1A.136	314.48	263.86	285.56	153.79	28.8285	22.6377	23.4703	9.81983
IV:13919022:13922021	WBGene00170883	21ur-12321	Y37A1A.113	314.48	263.86	285.56	153.79	28.8285	22.6377	23.4703	9.81983
IV:13919166:13922165	WBGene00046972	21ur-3094	Y37A1A.15	314.48	263.86	285.56	153.79	28.8285	22.6377	23.4703	9.81983
IV:13919556:13922555	WBGene00166208	21ur-7815	Y37A1A.80	314.48	263.86	285.56	153.79	28.8285	22.6377	23.4703	9.81983
IV:13919644:13922643	WBGene00050467	21ur-1671	Y37A1A.68	314.48	263.86	285.56	153.79	28.8285	22.6377	3.36855	2.79594
I:6134330:6137329	WBGene00023072	F56F4.t1	F56F4.t1	330.54	180.9	302.81	159.71	27.8079	21.6959	28.2021	14.9266
I:6134421:6137420	WBGene00199766	F56F4.10	F56F4.10	330.54	180.9	302.81	159.71	27.8079	21.6959	28.2021	14.9266
I:6135097:6138096	WBGene00023073	F56F4.t2	F56F4.t2	330.54	180.9	302.81	159.71	27.8079	21.6959	28.2021	14.9266
I:6135187:6138186	WBGene00201096	F56F4.11	F56F4.11	330.54	180.9	302.81	159.71	27.8079	21.6959	28.2021	14.9266
I:6135428:6138427	WBGene00219705	anr-5	F56F4.12	330.54	180.9	302.81	159.71	27.8079	21.6959	28.2021	14.9266
IV:5654409:5657408	WBGene00004804;	skn-1	T19E7.2c.3;	205.89	202.77	181.43	165.54	26.9526	23.228	14.9786	10.6312
IV:5654411:5657410	WBGene00004804;	skn-1	T19E7.2d.1;	205.89	202.77	181.43	165.54	26.9526	23.228	14.9786	10.6312
IV:5654529:5657528	WBGene00004804;	skn-1	T19E7.2c.2;	205.89	202.77	181.43	165.54	26.9526	23.228	14.9786	10.6312
IV:5655818:5658817	WBGene00199642	T19E7.26	T19E7.26	205.89	202.77	181.43	165.54	26.9526	23.228	14.9786	10.6312
IV:5656066:5659065	WBGene00200201	T19E7.27	T19E7.27	205.89	202.77	181.43	165.54	26.9526	23.228	14.9786	10.6312
II:2829734:2832733	WBGene00019686;WBGene00019686;	K12H6.6	K12H6.6a;K12H6.6b;	215.45	254.82	288.78	164.71	25.2422	19.0694	17.0031	14.6313
I:12571302:12574301	WBGene00001008;WBGene00001008;WBGene00001008;	dlk-1	F33E2.2a;F33E2.2b;F33E2.2c;	185.12	190.05	186.58	141.6	25.0349	3.94151	17.3566	2.36249
I:12570076:12573075	WBGene00001008;WBGene00001008;WBGene00001008;	dlk-1	F33E2.2d;F33E2.2e.1;F33E2.2e.2;	185.12	190.05	186.58	141.6	25.0349	17.592	17.3566	11.0607
II:3896642:3899641	WBGene00018750;	F53C3.6	F53C3.6a;	229.74	221.61	207.85	148.31	24.7239	18.4401	14.1592	9.0741
II:3896656:3899655	WBGene00018750;	F53C3.6	F53C3.6b;	229.74	221.61	207.85	148.31	24.7239	18.4401	14.1592	9.0741
V:13461628:13464627	WBGene00001496;	frm-10	F25H9.5a.1;	286.6	208.49	233.34	144.69	24.0641	18.5222	15.5088	11.7319
V:13461707:13464706	WBGene00001496;	frm-10	F25H9.5a.2;	286.6	208.49	233.34	144.69	24.0641	18.5222	15.5088	11.7319
V:13461720:13464719	WBGene00001496;	frm-10	F25H9.5a.3;	286.6	208.49	233.34	144.69	24.0641	18.5222	15.5088	11.7319
V:13461777:13464776	WBGene00001496;	frm-10	F25H9.5b;	286.6	208.49	233.34	144.69	24.0641	18.5222	15.5088	11.7319
IV:13916186:13919185	WBGene00048123	21ur-388	Y37A1A.33	314.48	263.86	285.56	153.79	4.41234	3.35944	23.4703	1.95979
I:3826739:3829738	WBGene00044423;WBGene00044423;	F53F10.8	F53F10.8.1;F53F10.8.2;	213.31	167.34	221.55	135.7	23.143	17.5099	17.694	8.99356
I:3827343:3830342	WBGene00023065	F53F10.6	F53F10.6	213.31	167.34	221.55	135.7	23.143	17.5099	17.694	8.99356
I:3829062:3832061	WBGene00018764;	F53F10.2	F53F10.2a.1;	213.31	167.34	221.55	135.7	23.143	17.5099	17.694	8.99356
I:3829617:3832616	WBGene00018764;WBGene00018764;WBGene00018764;	F53F10.2	F53F10.2a.2;F53F10.2a.3;F53F10.2b;	213.31	167.34	221.55	135.7	23.143	17.5099	17.694	8.99356
V:5048041:5051040	WBGene00004136;	pqn-51	K11D12.2.1;	300.07	242.37	396.37	150.41	22.4889	15.859	14.4349	9.90937
V:5048070:5051069	WBGene00004136;	pqn-51	K11D12.2.2;	300.07	242.37	396.37	150.41	22.4889	15.859	14.4349	9.90937
V:5048107:5051106	WBGene00004136;	pqn-51	K11D12.2.3;	300.07	242.37	396.37	150.41	22.4889	15.859	14.4349	9.90937
V:5048243:5051242	WBGene00004136;	pqn-51	K11D12.2.4;	300.07	242.37	396.37	150.41	22.4889	15.859	14.4349	9.90937
V:16392329:16395328	WBGene00005140	srd-63	F13A7.2	280.68	254.04	299.35	162.02	22.1323	20.1364	17.5173	12.8863
V:16393576:16396575	WBGene00008726	F13A7.11	F13A7.11	280.68	254.04	299.35	162.02	22.1323	20.1364	17.5173	12.8863
V:16394859:16397858	WBGene00008727	F13A7.12	F13A7.12	280.68	254.04	299.35	162.02	22.1323	20.1364	17.5173	12.8863
V:19520482:19523481	WBGene00012813;	Y43F8B.2	Y43F8B.2e.2;	275.34	250.62	316.55	193.88	21.7435	20.2458	16.3604	8.42979
V:19521229:19524228	WBGene00012813;	Y43F8B.2	Y43F8B.2f.3;	275.34	250.62	316.55	193.88	21.7435	20.2458	16.3604	8.42979
V:19521306:19524305	WBGene00012813;	Y43F8B.2	Y43F8B.2f.2;	275.34	250.62	316.55	193.88	21.7435	20.2458	16.3604	8.42979
V:19521318:19524317	WBGene00012813;WBGene00012813;	Y43F8B.2	Y43F8B.2e.1;Y43F8B.2f.1;	275.34	250.62	316.55	193.88	21.7435	20.2458	16.3604	8.42979
V:19521362:19524361	WBGene00012813;WBGene00012813;	Y43F8B.2	Y43F8B.2b;Y43F8B.2c.2;	275.34	250.62	316.55	193.88	21.7435	20.2458	16.3604	8.42979
V:19521503:19524502	WBGene00012813;	Y43F8B.2	Y43F8B.2c.1;	275.34	250.62	316.55	193.88	21.7435	20.2458	16.3604	8.42979
IV:9646198:9649197	WBGene00010272;	amph-1	F58G6.1.2;	153.12	151.43	204.24	118.93	21.3289	16.9901	17.0995	11.1681
IV:9646435:9649434	WBGene00010272;	amph-1	F58G6.1.1;	153.12	151.43	204.24	118.93	21.3289	16.9901	17.0995	11.1681
IV:9647543:9650542	WBGene00010273;	srm-3	F58G6.2b;	153.12	151.43	204.24	118.93	21.3289	16.9901	17.0995	11.1681
IV:9647717:9650716	WBGene00010273;	srm-3	F58G6.2a;	153.12	151.43	204.24	118.93	21.3289	16.9901	17.0995	11.1681
IV:3901755:3904754	WBGene00006488	F56D6.6	F56D6.6	311.47	218.26	407.68	145.81	21.1734	14.5825	18.0475	11.6245
I:9725669:9728668	WBGene00000430	ceh-5	C16C2.1	186.16	317.89	238.25	162.56	0	20.8032	17.5871	0
X:9440072:9443071	WBGene00007128	memb-1	B0272.2	534.33	412.53	590.12	347.32	20.4865	17.2788	16.7715	0
I:4771527:4774526	WBGene00019770;	M04F3.4	M04F3.4a;	225.27	252.55	260.31	222.56	20.37	13.6796	16.1194	10.7923
I:4771571:4774570	WBGene00019770;	M04F3.4	M04F3.4b.2;	225.27	252.55	260.31	222.56	20.37	13.6796	16.1194	10.7923
I:4772174:4775173	WBGene00019770;	M04F3.4	M04F3.4b.1;	225.27	252.55	260.31	222.56	20.37	13.6796	16.1194	10.7923
I:14277281:14280280	WBGene00200766	F09C3.9	F09C3.9	364.16	281.65	425.23	249.71	20.2404	13.1242	18.3849	10.8997
I:14277329:14280328	WBGene00196421	F09C3.7	F09C3.7	364.16	281.65	425.23	249.71	20.2404	13.1242	18.3849	10.8997
I:9097655:9100654	WBGene00196398	W10D5.4	W10D5.4	179.55	134.38	141.9	118.94	20.2404	13.9806	12.456	7.168
II:10547424:10550423	WBGene00011304;	mnk-1	R166.5a;	146.84	281.93	149.69	138.46	19.9812	16.3061	12.4245	7.9197
III:1775918:1778917	WBGene00021442;	Y39A3CL.4	Y39A3CL.4c.2;	243.84	228.52	277.22	182.88	19.5148	17.1269	18.5134	11.9467
III:1776109:1779108	WBGene00021442;	Y39A3CL.4	Y39A3CL.4a;	243.84	228.52	277.22	182.88	19.5148	17.1269	18.5134	11.9467
III:1776302:1779301	WBGene00021441	Y39A3CL.3	Y39A3CL.3	243.84	228.52	277.22	182.88	19.5148	17.1269	18.5134	11.9467
III:1776569:1779568	WBGene00021442;	Y39A3CL.4	Y39A3CL.4c.1;	243.84	228.52	277.22	182.88	19.5148	17.1269	18.5134	11.9467
III:1776570:1779569	WBGene00021442;	Y39A3CL.4	Y39A3CL.4b;	243.84	228.52	277.22	182.88	19.5148	17.1269	18.5134	11.9467
II:1661450:1664449	WBGene00022564	ZC204.14	ZC204.14	244.16	252.64	265.4	132.59	19.2297	15.841	14.834	7.94655
II:1662199:1665198	WBGene00022554	duxl-1	ZC204.2	244.16	252.64	265.4	132.59	19.2297	15.841	14.834	7.94655
V:11992196:11995195	WBGene00000876;	cyl-1	C52E4.6c;	194.35	213.16	190.76	131.32	18.9705	14.8013	15.3803	9.39626
V:11992224:11995223	WBGene00000876;	cyl-1	C52E4.6a.2;	194.35	213.16	190.76	131.32	18.9705	14.8013	15.3803	9.39626
V:11992268:11995267	WBGene00000876;	cyl-1	C52E4.6a.1;	194.35	213.16	190.76	131.32	18.9705	14.8013	15.3803	9.39626
V:11992795:11995794	WBGene00008259	C52E4.7	C52E4.7	194.35	213.16	190.76	131.32	18.9705	14.8013	15.3803	9.39626
V:10937745:10940744	WBGene00050890	F17C11.16	F17C11.16	213.32	208.5	176.38	206.32	18.6336	18.8505	11.3473	14.0944
V:10939130:10942129	WBGene00219899	F17C11.24	F17C11.24	213.32	208.5	176.38	206.32	18.6336	18.8505	11.3473	14.0944
V:10939354:10942353	WBGene00201626	F17C11.21	F17C11.21	213.32	208.5	176.38	206.32	18.6336	18.8505	11.3473	14.0944
V:10939950:10942949	WBGene00077761;	zip-9	F17C11.17b;	213.32	208.5	176.38	206.32	18.6336	18.8505	11.3473	14.0944
V:10939990:10942989	WBGene00077761;	zip-9	F17C11.17a.1;	213.32	208.5	176.38	206.32	18.6336	18.8505	11.3473	14.0944
V:10941059:10944058	WBGene00077761;	zip-9	F17C11.17a.2;	213.32	208.5	176.38	206.32	18.6336	18.8505	11.3473	14.0944
V:10937350:10940349	WBGene00008922;	F17C11.11	F17C11.11a;	213.32	208.5	176.38	206.32	18.6336	1.99722	2.39775	14.0944
I:4670239:4673238	WBGene00006961;WBGene00006961;	xnp-1	B0041.7.1;B0041.7.2;	243.74	146.6	170.62	156.36	18.3226	16.7438	13.6129	9.23518
V:6705416:6708415	WBGene00020949;	W02F12.4	W02F12.4b;	246.6	220.94	313.77	130.08	18.219	13.9258	14.0306	7.73178
V:6705431:6708430	WBGene00020949;WBGene00020949;	W02F12.4	W02F12.4a;W02F12.4d;	246.6	220.94	313.77	130.08	18.219	13.9258	14.0306	7.73178
V:6705433:6708432	WBGene00020949;	W02F12.4	W02F12.4c;	246.6	220.94	313.77	130.08	18.219	13.9258	14.0306	7.73178
III:11688278:11691277	WBGene00000793;	crh-1	Y41C4A.4f;	176.91	200.91	196.12	136.95	17.8302	14.6645	14.0467	7.75862
X:1452369:1455368	WBGene00016997;	cebp-1	D1005.3.2;	235.03	233.62	256.62	201.29	17.6863	13.7006	14.0793	10.4554
X:1452501:1455500	WBGene00016997;	cebp-1	D1005.3.1;	235.03	233.62	256.62	201.29	17.6863	13.7006	14.0793	10.4554
III:13424600:13427599	WBGene00009732;	cope-1	F45G2.4.1;	277.23	181.87	241.38	165.86	17.597	14.9929	12.8255	8.61771
III:13424750:13427749	WBGene00009732;	cope-1	F45G2.4.2;	277.23	181.87	241.38	165.86	17.597	14.9929	12.8255	8.61771
I:10536587:10539586	WBGene00006578	tli-1	F25H2.1	192.8	186.69	224.41	156.5	17.4933	16.5523	11.8454	12.1346
III:3321462:3324461	WBGene00021810;	phf-15	Y53G8AR.2b;	194.32	188.08	220.45	192.05	17.4156	16.6071	13.404	9.02041
III:3321470:3324469	WBGene00021810;	phf-15	Y53G8AR.2a;	194.32	188.08	220.45	192.05	17.4156	16.6071	13.404	9.02041
V:17842707:17845706	WBGene00005490	srh-286	Y59A8A.4	239.92	188.42	218.65	142.84	17.286	9.60309	10.1262	6.57738
I:14928516:14931515	WBGene00219911	F21F12.3	F21F12.3	265.74	183.14	190.68	220.96	17.1823	13.3787	15.7016	11.195
IV:408262:411261	WBGene00219270;	mir-5550	T07A9.17;	192.25	175.13	200.37	128.92	17.0268	13.0503	14.6894	8.37609
IV:408283:411282	WBGene00219270;	mir-5550	T07A9.17a;	192.25	175.13	200.37	128.92	17.0268	13.0503	14.6894	8.37609
IV:408328:411327	WBGene00219270;	mir-5550	T07A9.17b;	192.25	175.13	200.37	128.92	17.0268	13.0503	14.6894	8.37609
IV:408534:411533	WBGene00002187	kgb-1	T07A9.3	192.25	175.13	200.37	128.92	17.0268	13.0503	14.6894	8.37609
IV:408662:411661	WBGene00165558	21ur-12468	T07A9.16	192.25	175.13	200.37	128.92	17.0268	13.0503	14.6894	8.37609
IV:409331:412330	WBGene00020299;	T07A9.12	T07A9.12a;	192.25	175.13	200.37	128.92	17.0268	13.0503	14.6894	8.37609
II:14752408:14755407	WBGene00006381	tac-1	Y54E2A.3	263.74	197.36	344.62	184.34	14.7274	13.1786	16.855	0
II:14753122:14756121	WBGene00013189;	Y54E2A.4	Y54E2A.4a;	263.74	197.36	344.62	184.34	14.7274	13.1786	16.855	12.4299
X:16926842:16929841	WBGene00022952	C30E1.t1	C30E1.t1	156.81	267.55	206.59	109.23	16.7158	14.6098	9.08183	7.32908
X:16928414:16931413	WBGene00022951;WBGene00022951;	C30E1.9	C30E1.9a;C30E1.9b;	156.81	267.55	206.59	109.23	16.7158	14.6098	9.08183	7.32908
X:15536162:15539161	WBGene00007260;	olrn-1	C02C6.2a;	218.8	156	123.36	108.69	16.6899	3.66614	3.65102	2.76518
II:14487189:14490188	WBGene00006856	usp-14	C13B4.2	193.37	165.74	263.72	141.34	16.5603	10.3691	13.3397	6.57738
II:14488302:14491301	WBGene00010758;WBGene00010758;	vnut-1	K10H10.1.1;K10H10.1.2;	193.37	165.74	263.72	141.34	16.5603	10.3691	13.3397	6.57738
III:1323134:1326133	WBGene00022326	fbxa-14	Y82E9BL.10	245.57	194.96	150.23	199.91	16.3789	13.023	9.49958	7.59755
III:1398472:1401471	WBGene00022337	Y82E9BR.4	Y82E9BR.4	235.95	198.02	318.67	166.27	16.2493	11.0531	14.834	9.74526
I:5312427:5315426	WBGene00002717;WBGene00002717;	let-526	C01G8.9c.2;C01G8.9d;	146.75	155.13	175.09	106.5	16.2234	2.16138	1.77112	0
I:5309227:5312226	WBGene00002717;	let-526	C01G8.9a;	146.75	155.13	175.09	106.5	16.2234	9.98612	13.1148	5.20821
I:5310504:5313503	WBGene00196397	F48C1.12	F48C1.12	146.75	155.13	175.09	106.5	16.2234	9.98612	13.1148	5.20821
I:4651406:4654405	WBGene00015010;	ptps-1	B0041.6b;	149.47	153.21	164.31	125.66	16.1716	15.6768	13.4843	7.30223
I:4651407:4654406	WBGene00015010;	ptps-1	B0041.6a;	149.47	153.21	164.31	125.66	16.1716	15.6768	13.4843	7.30223
I:4651971:4654970	WBGene00015007;WBGene00015007;WBGene00015007;	ain-2	B0041.2a.1;B0041.2b;B0041.2c.1;	149.47	153.21	164.31	125.66	16.1716	15.6768	13.4843	7.30223
I:4651973:4654972	WBGene00015007;	ain-2	B0041.2d;	149.47	153.21	164.31	125.66	16.1716	15.6768	13.4843	7.30223
I:4653849:4656848	WBGene00015007;WBGene00015007;	ain-2	B0041.2a.2;B0041.2c.2;	149.47	153.21	164.31	125.66	16.1716	15.6768	13.4843	7.30223
II:8427356:8430355	WBGene00008800;WBGene00008800;	F14E5.2	F14E5.2a;F14E5.2b;	235.98	216.57	292.18	184.1	16.0023	10.7193	15.3204	11.4346
IV:15232013:15235012	WBGene00045609	21ur-2932	Y73F8A.47	167.13	132.08	316.52	150.43	14.9535	6.70301	15.9748	5.87937
IV:15232312:15235311	WBGene00050236	21ur-3079	Y73F8A.444	167.13	132.08	316.52	150.43	14.9535	6.70301	15.9748	5.87937
IV:15232315:15235314	WBGene00049173	21ur-2054	Y73F8A.352	167.13	132.08	316.52	150.43	14.9535	6.70301	15.9748	5.87937
IV:15232822:15235821	WBGene00168443	21ur-15018	Y73F8A.723	167.13	132.08	316.52	150.43	14.9535	6.70301	15.9748	5.87937
IV:15232826:15235825	WBGene00045816	21ur-73	Y73F8A.71	167.13	132.08	316.52	150.43	14.9535	6.70301	15.9748	5.87937
IV:15232827:15235826	WBGene00165369	21ur-13340	Y73F8A.536	167.13	132.08	316.52	150.43	14.9535	6.70301	15.9748	5.87937
IV:15232946:15235945	WBGene00220205	Y73F8A.1175	Y73F8A.1175	167.13	132.08	316.52	150.43	14.9535	6.70301	15.9748	5.87937
IV:15232947:15235946	WBGene00048177	21ur-1009	Y73F8A.262	167.13	132.08	316.52	150.43	14.9535	6.70301	15.9748	5.87937
IV:15233327:15236326	WBGene00202013	Y73F8A.1172	Y73F8A.1172	167.13	132.08	316.52	150.43	14.9535	6.70301	15.9748	5.87937
IV:15233474:15236473	WBGene00004035	pkd-2	Y73F8A.1	167.13	132.08	316.52	150.43	14.9535	6.70301	15.9748	5.87937
IV:15233703:15236702	WBGene00172449	21ur-12952	Y73F8A.982	167.13	132.08	316.52	150.43	14.9535	6.70301	15.9748	5.87937
IV:15233756:15236755	WBGene00050333	21ur-1058	Y73F8A.449	167.13	132.08	316.52	150.43	14.9535	6.70301	15.9748	5.87937
IV:15233888:15236887	WBGene00014602	Y73F8A.t1	Y73F8A.t1	167.13	132.08	316.52	150.43	14.9535	6.70301	15.9748	5.87937
IV:15234035:15237034	WBGene00166315	21ur-11678	Y73F8A.590	167.13	132.08	316.52	150.43	14.9535	6.70301	15.9748	5.87937
IV:15234290:15237289	WBGene00165773	21ur-8942	Y73F8A.552	167.13	132.08	316.52	150.43	14.9535	6.70301	15.9748	5.87937
II:14402027:14405026	WBGene00009180;	nurf-1	F26H11.2p;	203.63	167.99	382.63	125.49	15.8347	11.6277	0	6.46999
II:14403040:14406039	WBGene00009180;	nurf-1	F26H11.2e;	203.63	167.99	382.63	125.49	15.8347	11.6277	12.4881	6.46999
II:14403832:14406831	WBGene00009180;WBGene00009180;WBGene00009180;	nurf-1	F26H11.2f.1;F26H11.2f.2;F26H11.2g;	203.63	167.99	382.63	125.49	15.8347	11.6277	12.4881	6.46999
II:14403932:14406931	WBGene00009180;	nurf-1	F26H11.2j.1;	203.63	167.99	382.63	125.49	15.8347	11.6277	12.4881	6.46999
II:14404701:14407700	WBGene00009180;	nurf-1	F26H11.2j.2;	203.63	167.99	382.63	125.49	15.8347	11.6277	12.4881	6.46999
V:9438050:9441049	WBGene00021821	Y54B9A.1	Y54B9A.1	148.84	113.9	396.9	179.86	12.1638	6.21303	15.7847	6.24891
I:5374842:5377841	WBGene00004131;	pqn-44	F55A12.9d.2;	164.45	130.04	179.24	111.44	14.513	15.7042	10.7047	7.19485
I:5375965:5378964	WBGene00004131;	pqn-44	F55A12.9d.1;	164.45	130.04	179.24	111.44	14.513	15.7042	10.7047	7.19485
I:5375982:5378981	WBGene00004131;	pqn-44	F55A12.9a;	164.45	130.04	179.24	111.44	14.513	15.7042	10.7047	7.19485
III:11815069:11818068	WBGene00007679	C18D11.1	C18D11.1	236.45	165.33	220.81	96.93	15.6792	8.23513	12.9862	4.88605
II:8105116:8108115	WBGene00174940	21ur-13985	C41C4.13	193.88	119.76	223.02	137.04	15.3917	9.70816	13.1043	8.83192
II:8105468:8108467	WBGene00008050	C41C4.1	C41C4.1	193.88	119.76	223.02	137.04	15.3917	9.70816	13.1043	8.83192
II:8105678:8108677	WBGene00200337	C41C4.15	C41C4.15	193.88	119.76	223.02	137.04	15.3917	9.70816	13.1043	8.83192
II:8105771:8108770	WBGene00045160	C41C4.11	C41C4.11	193.88	119.76	223.02	137.04	15.3917	9.70816	13.1043	8.83192
II:8106145:8109144	WBGene00008054	C41C4.9	C41C4.9	193.88	119.76	223.02	137.04	15.3917	9.70816	13.1043	8.83192
IV:16491072:16494071	WBGene00220175	Y51H4A.939	Y51H4A.939	183.43	183.55	173.96	158.16	15.2127	11.2994	8.5085	7.06062
I:9272295:9275294	WBGene00008780;WBGene00008780;	hxk-1	F14B4.2a.1;F14B4.2a.2;	223.03	129.75	231.5	125.81	15.109	14.4183	8.79261	7.00692
I:11680942:11683941	WBGene00008681	scrm-4	F11A6.2	185.67	209.48	206.56	140.12	10.0739	14.9899	7.49109	6.1641
IV:15231144:15234143	WBGene00046413	21ur-4212	Y73F8A.114	167.13	132.08	316.52	150.43	14.9535	2.356	1.7075	0
II:3517658:3520657	WBGene00023162	W09G10.t3	W09G10.t3	195.46	229.67	208.59	144.2	14.9381	9.02689	10.3149	7.64959
II:3517823:3520822	WBGene00023161	W09G10.t2	W09G10.t2	195.46	229.67	208.59	144.2	14.9381	9.02689	10.3149	7.64959
II:3517994:3520993	WBGene00021117	clec-126	W09G10.5	195.46	229.67	208.59	144.2	14.9381	9.02689	10.3149	7.64959
II:3519889:3522888	WBGene00000648;	col-72	W09G10.1a;	195.46	229.67	208.59	144.2	14.9381	9.02689	10.3149	7.64959
II:3520059:3523058	WBGene00023160	W09G10.t1	W09G10.t1	195.46	229.67	208.59	144.2	14.9381	9.02689	10.3149	7.64959
III:10714692:10717691	WBGene00012362	W09D10.4	W09D10.4	165.94	144.54	137.77	114.86	14.9017	12.0107	10.0941	7.5707
III:10716841:10719840	WBGene00219614	linc-105	W09D10.6	165.94	144.54	137.77	114.86	14.9017	12.0107	10.0941	7.5707
V:8604642:8607641	WBGene00018290	vps-60	F41E6.9	222.22	209.92	214.98	135.12	14.6944	12.3704	11.2699	7.62439
V:8606300:8609299	WBGene00018285;	smk-1	F41E6.4a;	222.22	209.92	214.98	135.12	14.6944	12.3704	11.2699	7.62439
V:8606302:8609301	WBGene00018285;	smk-1	F41E6.4c;	222.22	209.92	214.98	135.12	14.6944	12.3704	11.2699	7.62439
III:7152271:7155270	WBGene00003858;	ogt-1	K04G7.3a.2;	153.03	131.72	165.82	102.52	14.6685	13.1872	11.8936	2.33564
III:7152296:7155295	WBGene00003858;	ogt-1	K04G7.3a.1;	153.03	131.72	165.82	102.52	14.6685	13.1872	11.8936	2.33564
I:3719658:3722657	WBGene00003040	lin-59	T12F5.4	163.09	170.58	189.01	144.05	14.6425	9.77027	10.1744	8.18817
IV:11519532:11522531	WBGene00010847	M04B2.4	M04B2.4	166.06	178.14	191.36	117.46	14.4352	14.6098	13.2915	8.13447
IV:11519790:11522789	WBGene00001585	gfl-1	M04B2.3	166.06	178.14	191.36	117.46	14.4352	14.6098	13.2915	8.13447
IV:11522379:11525378	WBGene00198509	M04B2.10	M04B2.10	166.06	178.14	191.36	117.46	14.4352	14.6098	13.2915	8.13447
IV:11522563:11525562	WBGene00201578	M04B2.12	M04B2.12	166.06	178.14	191.36	117.46	14.4352	14.6098	13.2915	8.13447
IV:11522752:11525751	WBGene00201711	M04B2.13	M04B2.13	166.06	178.14	191.36	117.46	14.4352	14.6098	13.2915	8.13447
I:9868132:9871131	WBGene00003639;	nhr-49	K10C3.6c.1;	173.38	150.44	162.57	132.81	14.5907	10.8343	13.5165	8.93987
I:9868163:9871162	WBGene00003639;	nhr-49	K10C3.6c.2;	173.38	150.44	162.57	132.81	14.5907	10.8343	13.5165	8.93987
I:9868193:9871192	WBGene00003639;	nhr-49	K10C3.6e;	173.38	150.44	162.57	132.81	14.5907	10.8343	13.5165	8.93987
I:9868202:9871201	WBGene00003639;WBGene00003639;	nhr-49	K10C3.6d.1;K10C3.6d.2;	173.38	150.44	162.57	132.81	14.5907	10.8343	13.5165	8.93987
I:9869697:9872696	WBGene00003639;WBGene00003639;	nhr-49	K10C3.6a.1;K10C3.6b.1;	173.38	150.44	162.57	132.81	14.5907	10.8343	13.5165	8.93987
I:9869728:9872727	WBGene00003639;WBGene00003639;WBGene00003639;	nhr-49	K10C3.6a.2;K10C3.6a.3;K10C3.6b.2;	173.38	150.44	162.57	132.81	14.5907	10.8343	13.5165	8.93987
X:10196206:10199205	WBGene00009674;WBGene00009674;WBGene00009674;	nucb-1	F44A6.1a;F44A6.1b.1;F44A6.1b.2;	172.56	133.64	198.04	98.46	14.5425	11.5494	9.43444	9.21491
I:5378367:5381366	WBGene00004131;	pqn-44	F55A12.9b;	164.45	130.04	179.24	111.44	14.513	4.10388	10.7047	2.92626
I:5378660:5381659	WBGene00016041	C24A11.2	C24A11.2	164.45	130.04	179.24	111.44	14.513	4.10388	10.7047	2.92626
IV:11523024:11526023	WBGene00201005	M04B2.11	M04B2.11	166.06	178.14	191.36	117.46	14.4352	2.35017	0	0
IV:11523142:11526141	WBGene00003218	mep-1	M04B2.1	166.06	178.14	191.36	117.46	14.4352	2.35017	0	0
V:12000466:12003465	WBGene00001553;WBGene00001553;	gcy-33	F57F5.2a;F57F5.2c;	179.54	106.82	165	118.08	14.1849	8.5402	9.36414	9.17418
V:12000676:12003675	WBGene00014406	F57F5.t1	F57F5.t1	179.54	106.82	165	118.08	14.1849	8.5402	9.36414	9.17418
V:12000781:12003780	WBGene00200204	F57F5.7	F57F5.7	179.54	106.82	165	118.08	14.1849	8.5402	9.36414	9.17418
V:12001528:12004527	WBGene00010204	F57F5.1	F57F5.1	179.54	106.82	165	118.08	14.1849	8.5402	9.36414	9.17418
X:660278:663277	WBGene00020572	rund-1	T19D7.4	185.31	142.06	167.16	105.59	14.0206	10.8616	10.4315	5.36929
III:8799202:8802201	WBGene00018834	F54F2.6	F54F2.6	328.02	122.16	288.12	128.9	14.0136	13.3363	11.0326	7.12772
III:8801325:8804324	WBGene00006975;	zfp-1	F54F2.2c;	328.02	122.16	288.12	128.9	14.0136	13.3363	11.0326	7.12772
V:19419358:19422357	WBGene00219562	linc-28	C25F9.18	268.89	184.71	288.82	180.07	13.6577	12.5305	13.9663	9.23518
V:19419971:19422970	WBGene00007723	C25F9.2	C25F9.2	268.89	184.71	288.82	180.07	13.6577	12.5305	13.9663	9.23518
X:13326752:13329751	WBGene00004801;	sir-2.2	F46G10.7c;	182.75	128.77	159.73	93.89	13.9422	9.24464	12.0191	7.26434
X:13327760:13330759	WBGene00004801;	sir-2.2	F46G10.7b;	182.75	128.77	159.73	93.89	13.9422	9.24464	12.0191	7.26434
X:13327762:13330761	WBGene00004801;	sir-2.2	F46G10.7a;	182.75	128.77	159.73	93.89	13.9422	9.24464	12.0191	7.26434
IV:9511503:9514502	WBGene00007882;	C33A12.3	C33A12.3a;	155.39	173.18	135.25	153.69	7.48731	13.7988	5.26118	11.195
I:2270859:2273858	WBGene00200608	Y39G10AL.5	Y39G10AL.5	206.99	174.95	233	133.28	13.7355	8.3172	9.67632	4.40282
I:2270939:2273938	WBGene00023176	Y39G10AL.t1	Y39G10AL.t1	206.99	174.95	233	133.28	13.7355	8.3172	9.67632	4.40282
I:2271321:2274320	WBGene00000020;	abt-2	F12B6.1b;	206.99	174.95	233	133.28	13.7355	8.3172	9.67632	4.40282
I:2271367:2274366	WBGene00000020;	abt-2	F12B6.1a;	206.99	174.95	233	133.28	13.7355	8.3172	9.67632	4.40282
I:4905286:4908285	WBGene00017671;	pgal-1	F21F3.1.1;	196.77	138.46	228.78	112.81	13.6902	10.0135	10.4958	6.52369
I:4905323:4908322	WBGene00017671;	pgal-1	F21F3.1.2;	196.77	138.46	228.78	112.81	13.6902	10.0135	10.4958	6.52369
X:10693812:10696811	WBGene00008749	F13E6.5	F13E6.5	178.96	160.03	149.13	102.66	13.5476	11.4826	10.0595	6.72888
III:3828736:3831735	WBGene00007970	C36A4.10	C36A4.10	219.02	210.29	184.98	129.8	13.5356	12.5915	11.2331	6.54241
III:3829923:3832922	WBGene00194650;	C36A4.14	C36A4.14b;	219.02	210.29	184.98	129.8	13.5356	12.5915	11.2331	6.54241
III:3830741:3833740	WBGene00194650;	C36A4.14	C36A4.14a;	219.02	210.29	184.98	129.8	13.5356	12.5915	11.2331	6.54241
III:3831091:3834090	WBGene00007963	cyp-25A1	C36A4.1	219.02	210.29	184.98	129.8	13.5356	12.5915	11.2331	6.54241
III:4496329:4499328	WBGene00200598	C07G2.4	C07G2.4	139.52	140.71	156.58	102.11	13.5282	9.46629	8.24632	5.02029
I:3020151:3023150	WBGene00021842	Y54E10BR.3	Y54E10BR.3	227.71	188.73	278.23	174.42	13.5022	9.95876	10.56	8.24186
III:3305803:3308802	WBGene00196747	Y53G8AR.10	Y53G8AR.10	208.9	196.14	244.32	134.19	13.3986	13.1324	12.6006	7.46331
IV:3961434:3964433	WBGene00021586;	clec-75	Y46C8AL.9e.1;	240.37	149.36	195.73	194.24	13.2949	9.24742	13.3879	9.15464
IV:3961447:3964446	WBGene00021586;	clec-75	Y46C8AL.9e.2;	240.37	149.36	195.73	194.24	13.2949	9.24742	13.3879	9.15464
IV:3962069:3965068	WBGene00021586;	clec-75	Y46C8AL.9e.3;	240.37	149.36	195.73	194.24	13.2949	9.24742	13.3879	9.15464
III:6276852:6279851	WBGene00015978;WBGene00015978;	C18F10.7	C18F10.7a;C18F10.7b;	138.42	159.31	231.54	177.24	13.2949	13.1324	12.7774	8.69825
III:6278880:6281879	WBGene00001972;	hmg-1.2	F47D12.4c.1;	138.42	159.31	231.54	177.24	13.2949	13.1324	12.7774	8.69825
III:6278883:6281882	WBGene00001972;WBGene00001972;WBGene00001972;	hmg-1.2	F47D12.4a.1;F47D12.4a.2;F47D12.4c.2;	138.42	159.31	231.54	177.24	13.2949	13.1324	12.7774	8.69825
III:6278981:6281980	WBGene00001972;	hmg-1.2	F47D12.4b;	138.42	159.31	231.54	177.24	13.2949	13.1324	12.7774	8.69825
II:3955703:3958702	WBGene00220021	K10G6.10	K10G6.10	223.49	168.38	115.1	143.82	13.2128	11.6997	0	0
II:9768348:9771347	WBGene00000178	aqp-10	ZK1321.3	179.87	162.92	258.22	124.03	13.1135	9.54969	11.081	6.57738
IV:10509046:10512045	WBGene00174971	21ur-15302	C02F4.8	161.23	205.23	202.05	104.68	13.1022	7.55269	10.3537	6.59721
V:6225511:6228510	WBGene00021068;	W06H8.6	W06H8.6.2;	138.99	127.68	139.76	116.7	13.0876	9.57573	9.51565	4.5102
V:6225548:6228547	WBGene00021068;	W06H8.6	W06H8.6.1;	138.99	127.68	139.76	116.7	13.0876	9.57573	9.51565	4.5102
V:6226030:6229029	WBGene00199488	W06H8.13	W06H8.13	138.99	127.68	139.76	116.7	13.0876	9.57573	9.51565	4.5102
V:6226051:6229050	WBGene00220124	W06H8.17	W06H8.17	138.99	127.68	139.76	116.7	13.0876	9.57573	9.51565	4.5102
V:6226106:6229105	WBGene00199016	W06H8.12	W06H8.12	138.99	127.68	139.76	116.7	13.0876	9.57573	9.51565	4.5102
V:6226399:6229398	WBGene00200573	W06H8.14	W06H8.14	138.99	127.68	139.76	116.7	13.0876	9.57573	9.51565	4.5102
V:3714470:3717469	WBGene00020854;WBGene00020854;	T27C4.1	T27C4.1.1;T27C4.1.2;	199.78	163.36	173.26	133.04	13.0098	7.33227	7.82856	4.88605
X:14608180:14611179	WBGene00219967	F54E4.17	F54E4.17	151.9	156.63	158.71	153.74	13.0098	9.41157	8.39093	8.10763
X:14608963:14611962	WBGene00197844	F54E4.11	F54E4.11	151.9	156.63	158.71	153.74	13.0098	9.41157	8.39093	8.10763
X:14609114:14612113	WBGene00200625	F54E4.14	F54E4.14	151.9	156.63	158.71	153.74	13.0098	9.41157	8.39093	8.10763
X:14609880:14612879	WBGene00004313;WBGene00004313;	rbc-1	F54E4.1a;F54E4.1b;	151.9	156.63	158.71	153.74	13.0098	9.41157	8.39093	8.10763
III:10901148:10904147	WBGene00006843;	unc-119	M142.1c;	167.57	167.84	190.29	117.48	12.9873	9.86196	10.2623	6.71161
II:13693288:13696287	WBGene00012999;	rpoa-1	Y48E1A.1a;	272.7	222.48	233.83	161.6	12.9706	10.2065	9.09937	6.75744
I:4744964:4747963	WBGene00196219	C10H11.12	C10H11.12	262.5	119.29	235.34	153.47	12.8492	5.63564	10.0439	6.54241
I:4745470:4748469	WBGene00202449	C10H11.14	C10H11.14	262.5	119.29	235.34	153.47	12.8492	5.63564	10.0439	6.54241
I:4745990:4748989	WBGene00015691	viln-1	C10H11.1	262.5	119.29	235.34	153.47	12.8492	5.63564	10.0439	6.54241
V:13907468:13910467	WBGene00007365;	C06B3.6	C06B3.6.2;	234.28	190.42	269.26	120.3	11.5534	12.7463	9.51095	6.62021
V:13908014:13911013	WBGene00007365;	C06B3.6	C06B3.6.1;	234.28	190.42	269.26	120.3	11.5534	12.7463	9.51095	6.62021
V:13908186:13911185	WBGene00007366	C06B3.7	C06B3.7	234.28	190.42	269.26	120.3	11.5534	12.7463	9.51095	6.62021
IV:7388920:7391919	WBGene00198929	T12B3.8	T12B3.8	119.47	115.81	184.97	111.65	12.647	8.5908	7.34654	5.02029
IV:7391039:7394038	WBGene00200456	T12B3.9	T12B3.9	119.47	115.81	184.97	111.65	12.647	8.5908	7.34654	5.02029
IV:7391721:7394720	WBGene00016739;	pitr-1	C48A7.2a.1;	119.47	115.81	184.97	111.65	12.647	8.5908	7.34654	5.02029
V:1175224:1178223	WBGene00020662;	T21H3.1	T21H3.1a;	204.3	158.33	244.81	151.41	12.6272	7.64209	9.88067	7.38277
IV:17171657:17174656	WBGene00048798	21ur-2272	C52D10.46	111.18	115.17	255.73	109.37	7.7748	7.1134	12.6167	6.0673
IV:17171775:17174774	WBGene00048807	21ur-2722	C52D10.48	111.18	115.17	255.73	109.37	7.7748	7.1134	12.6167	6.0673
IV:17171778:17174777	WBGene00046376	21ur-81	C52D10.22	111.18	115.17	255.73	109.37	7.7748	7.1134	12.6167	6.0673
IV:17172165:17175164	WBGene00048120	21ur-3210	C52D10.34	111.18	115.17	255.73	109.37	7.7748	7.1134	12.6167	6.0673
IV:17172443:17175442	WBGene00046145	21ur-3658	C52D10.19	111.18	115.17	255.73	109.37	7.7748	7.1134	12.6167	6.0673
IV:17172446:17175445	WBGene00048803	21ur-3097	C52D10.47	111.18	115.17	255.73	109.37	7.7748	7.1134	12.6167	6.0673
IV:17172513:17175512	WBGene00165745	21ur-6650	C52D10.62	111.18	115.17	255.73	109.37	7.7748	7.1134	12.6167	6.0673
IV:17172514:17175513	WBGene00173951	21ur-7280	C52D10.115	111.18	115.17	255.73	109.37	7.7748	7.1134	12.6167	6.0673
IV:17173534:17176533	WBGene00050012	21ur-2031	C52D10.51	111.18	115.17	255.73	109.37	7.7748	7.1134	12.6167	6.0673
IV:17174035:17177034	WBGene00166619	21ur-10355	C52D10.69	111.18	115.17	255.73	109.37	7.7748	7.1134	12.6167	6.0673
IV:17174177:17177176	WBGene00048670	21ur-2241	C52D10.44	111.18	115.17	255.73	109.37	7.7748	7.1134	12.6167	6.0673
V:2612480:2615479	WBGene00000056;	acr-17	F53E10.2f;	147.73	188.36	148.65	124.32	12.4299	9.7224	12.1507	4.76945
V:2612547:2615546	WBGene00000056;	acr-17	F53E10.2h;	147.73	188.36	148.65	124.32	12.4299	9.7224	12.1507	4.76945
V:2613572:2616571	WBGene00000056;	acr-17	F53E10.2i;	147.73	188.36	148.65	124.32	12.4299	9.7224	12.1507	4.76945
V:2614290:2617289	WBGene00018758	F53E10.1	F53E10.1	147.73	188.36	148.65	124.32	12.4299	9.7224	12.1507	4.76945
X:6551788:6554787	WBGene00020504;WBGene00020504;WBGene00020504;WBGene00020504;	svh-2	T14E8.1a;T14E8.1b.1;T14E8.1b.2;T14E8.1c;	137.39	134.75	174.94	131.29	9.89992	12.4211	9.64419	5.58406
IV:14099742:14102741	WBGene00167878	21ur-15415	F52B11.57	246.54	206.35	220.57	155.52	12.346	1.9767	11.2111	7.21822
IV:14099769:14102768	WBGene00166645	21ur-7608	F52B11.51	246.54	206.35	220.57	155.52	12.346	11.4459	11.2111	7.21822
IV:14099772:14102771	WBGene00169941	21ur-8556	F52B11.65	246.54	206.35	220.57	155.52	12.346	11.4459	11.2111	7.21822
IV:14099960:14102959	WBGene00166501	21ur-10435	F52B11.50	246.54	206.35	220.57	155.52	12.346	11.4459	11.2111	7.21822
IV:14100043:14103042	WBGene00173256	21ur-15271	F52B11.88	246.54	206.35	220.57	155.52	12.346	11.4459	11.2111	7.21822
IV:14100490:14103489	WBGene00166249	21ur-7897	F52B11.49	246.54	206.35	220.57	155.52	12.346	11.4459	11.2111	7.21822
IV:14101028:14104027	WBGene00167478	21ur-13673	F52B11.55	246.54	206.35	220.57	155.52	12.346	11.4459	11.2111	7.21822
IV:14101029:14104028	WBGene00170660	21ur-8646	F52B11.71	246.54	206.35	220.57	155.52	12.346	11.4459	11.2111	7.21822
IV:14101389:14104388	WBGene00170473	21ur-5750	F52B11.70	246.54	206.35	220.57	155.52	12.346	11.4459	11.2111	7.21822
IV:14101732:14104731	WBGene00009927	F52B11.5	F52B11.5	246.54	206.35	220.57	155.52	12.346	11.4459	11.2111	7.21822
IV:14102054:14105053	WBGene00168265	21ur-11168	F52B11.58	246.54	206.35	220.57	155.52	12.346	11.4459	11.2111	7.21822
IV:14102058:14105057	WBGene00050844	21ur-3402	F52B11.42	246.54	206.35	220.57	155.52	12.346	11.4459	11.2111	7.21822
IV:14102166:14105165	WBGene00046216	21ur-3528	F52B11.12	246.54	206.35	220.57	155.52	12.346	11.4459	11.2111	7.21822
IV:14102479:14105478	WBGene00173915	21ur-5974	F52B11.92	246.54	206.35	220.57	155.52	12.346	11.4459	11.2111	7.21822
IV:14102480:14105479	WBGene00165522	21ur-12931	F52B11.44	246.54	206.35	220.57	155.52	12.346	11.4459	11.2111	7.21822
IV:14102723:14105722	WBGene00171444	21ur-8911	F52B11.75	246.54	206.35	220.57	155.52	12.346	11.4459	11.2111	7.21822
IV:14102802:14105801	WBGene00047195	21ur-5293	F52B11.18	246.54	206.35	220.57	155.52	12.346	11.4459	11.2111	7.21822
IV:14102835:14105834	WBGene00049669	21ur-957	F52B11.31	246.54	206.35	220.57	155.52	12.346	11.4459	11.2111	7.21822
IV:14103072:14106071	WBGene00169273	21ur-6904	F52B11.64	246.54	206.35	220.57	155.52	12.346	11.4459	11.2111	7.21822
IV:14103080:14106079	WBGene00047923	21ur-1658	F52B11.21	246.54	206.35	220.57	155.52	12.346	11.4459	11.2111	7.21822
IV:14103083:14106082	WBGene00046745	21ur-4974	F52B11.14	246.54	206.35	220.57	155.52	12.346	11.4459	11.2111	7.21822
IV:14103084:14106083	WBGene00174892	21ur-9577	F52B11.101	246.54	206.35	220.57	155.52	12.346	11.4459	11.2111	7.21822
IV:14103354:14106353	WBGene00166159	21ur-6600	F52B11.47	246.54	206.35	220.57	155.52	12.346	11.4459	11.2111	7.21822
X:15619000:15621999	WBGene00010724;	K09E9.1	K09E9.1b.2;	147.69	150.01	196.62	128.86	12.3147	6.86971	7.4673	5.01597
X:15620807:15623806	WBGene00010724;	K09E9.1	K09E9.1a.1;	147.69	150.01	196.62	128.86	12.3147	6.86971	7.4673	5.01597
X:15620835:15623834	WBGene00010724;	K09E9.1	K09E9.1a.2;	147.69	150.01	196.62	128.86	12.3147	6.86971	7.4673	5.01597
X:15621630:15624629	WBGene00010724;	K09E9.1	K09E9.1c;	147.69	150.01	196.62	128.86	12.3147	6.86971	7.4673	5.01597
V:15998124:16001123	WBGene00003640;	nhr-50	C06C6.5b;	197.69	160.19	219.41	102.99	12.3091	10.0849	8.8726	4.06748
V:15999064:16002063	WBGene00003640;WBGene00003640;	nhr-50	C06C6.5c;C06C6.5d;	197.69	160.19	219.41	102.99	12.3091	10.0849	8.8726	4.06748
V:15999132:16002131	WBGene00003640;	nhr-50	C06C6.5a.2;	197.69	160.19	219.41	102.99	12.3091	10.0849	8.8726	4.06748
V:15999154:16002153	WBGene00003640;	nhr-50	C06C6.5a.1;	197.69	160.19	219.41	102.99	12.3091	10.0849	8.8726	4.06748
V:15497243:15500242	WBGene00007372	C06B8.7	C06B8.7	167.77	159.6	182.7	128.01	12.2842	9.22006	10.3994	7.06062
V:15497667:15500666	WBGene00196413	C06B8.13	C06B8.13	167.77	159.6	182.7	128.01	12.2842	9.22006	10.3994	7.06062
V:15497997:15500996	WBGene00197393	C06B8.14	C06B8.14	167.77	159.6	182.7	128.01	12.2842	9.22006	10.3994	7.06062
IV:4212077:4215076	WBGene00017934;	F30B5.4	F30B5.4a;	161.57	178.81	225.22	121.93	9.60016	12.2831	10.1765	6.20613
I:10382723:10385722	WBGene00077521	maf-1	F45H11.6	178.23	117.51	182.06	122.55	12.2583	7.90682	8.56767	5.93307
V:8127853:8130852	WBGene00005006	spr-1	D1014.8	166.16	132.12	252.93	127.99	12.2064	10.7795	9.82093	6.22838
V:8128888:8131887	WBGene00017016;	snap-1	D1014.3.1;	166.16	132.12	252.93	127.99	12.2064	10.7795	9.82093	6.22838
V:8129117:8132116	WBGene00017016;	snap-1	D1014.3.2;	166.16	132.12	252.93	127.99	12.2064	10.7795	9.82093	6.22838
III:9666141:9669140	WBGene00007405	C07A9.9	C07A9.9	116.3	134.69	115.74	89.86	9.61484	12.0928	6.67171	3.7585
III:1267757:1270756	WBGene00013839	fbxa-32	ZC47.6	193.72	140.86	162.96	112.04	12.0922	9.8712	10.7689	7.85735
III:1269929:1272928	WBGene00013838;	fbxa-31	ZC47.5.2;	193.72	140.86	162.96	112.04	12.0922	9.8712	10.7689	7.85735
III:1269952:1272951	WBGene00013838;	fbxa-31	ZC47.5.1;	193.72	140.86	162.96	112.04	12.0922	9.8712	10.7689	7.85735
X:139184:142183	WBGene00022210	Y73B3A.8	Y73B3A.8	346.48	225.33	335.79	257.68	11.172	7.03901	12.0612	8.2225
I:5517064:5520063	WBGene00019080	F59A3.7	F59A3.7	156.52	136.34	153.38	126.31	12.025	9.00118	7.1698	7.30223
I:5517399:5520398	WBGene00198585	F59A3.14	F59A3.14	156.52	136.34	153.38	126.31	12.025	9.00118	7.1698	7.30223
I:5518889:5521888	WBGene00019074	cpd-1	F59A3.1	156.52	136.34	153.38	126.31	12.025	9.00118	7.1698	7.30223
V:13128496:13131495	WBGene00001137;WBGene00001137;	eat-6	B0365.3.1;B0365.3.2;	190.37	187	162.58	111.18	12.025	7.93417	7.42688	5.07398
V:13128979:13131978	WBGene00219786	B0365.10	B0365.10	190.37	187	162.58	111.18	12.025	7.93417	7.42688	5.07398
V:12287116:12290115	WBGene00010096;WBGene00010096;	rskd-1	F55C5.7a;F55C5.7b;	164.18	151.31	154.04	97.41	11.9991	10.4512	8.51947	4.96659
II:15024394:15027393	WBGene00045141	Y53F4B.47	Y53F4B.47	203.44	240.84	281.51	133.4	10.7811	8.97382	11.8936	4.61759
II:15024637:15027636	WBGene00013160;	Y53F4B.13	Y53F4B.13a;	203.44	240.84	281.51	133.4	10.7811	8.97382	11.8936	4.61759
II:15024680:15027679	WBGene00013160;WBGene00013160;WBGene00013160;	Y53F4B.13	Y53F4B.13b;Y53F4B.13c;Y53F4B.13d;	203.44	240.84	281.51	133.4	10.7811	8.97382	11.8936	4.61759
V:9126575:9129574	WBGene00235309	F21C10.17	F21C10.17	198.28	132.78	147.62	108.66	10.9884	11.8739	10.2548	8.40294
V:9127210:9130209	WBGene00017653;WBGene00017653;	F21C10.3	F21C10.3a;F21C10.3b;	198.28	132.78	147.62	108.66	10.9884	11.8739	10.2548	8.40294
IV:7147861:7150860	WBGene00016400	C34D4.4	C34D4.4	166.9	151.85	162.49	119.52	11.7659	8.39928	7.71609	4.96659
IV:2192494:2195493	WBGene00220196	Y71G10AR.5	Y71G10AR.5	167.98	150.83	179.9	118.3	11.74	7.00396	7.76429	4.05381
II:5356688:5359687	WBGene00017289	F09E5.11	F09E5.11	210.62	152.2	136.5	98.28	11.74	10.1503	6.36642	5.34244
II:5356852:5359851	WBGene00195720	F09E5.18	F09E5.18	210.62	152.2	136.5	98.28	11.74	10.1503	6.36642	5.34244
II:5357084:5360083	WBGene00196908	F09E5.19	F09E5.19	210.62	152.2	136.5	98.28	11.74	10.1503	6.36642	5.34244
II:5357195:5360194	WBGene00017293	bmy-1	F09E5.17	210.62	152.2	136.5	98.28	11.74	10.1503	6.36642	5.34244
II:5358052:5361051	WBGene00017284;	sec-6	F09E5.5.1;	210.62	152.2	136.5	98.28	11.74	10.1503	6.36642	5.34244
II:5358060:5361059	WBGene00017284;	sec-6	F09E5.5.2;	210.62	152.2	136.5	98.28	11.74	10.1503	6.36642	5.34244
III:1161845:1164844	WBGene00202117	Y92C3A.9	Y92C3A.9	269.63	177.48	321.85	145.6	11.714	6.56621	11.508	5.82568
III:1161928:1164927	WBGene00023196	Y92C3A.t2	Y92C3A.t2	269.63	177.48	321.85	145.6	11.714	6.56621	11.508	5.82568
III:1163278:1166277	WBGene00196621	Y92C3A.5	Y92C3A.5	269.63	177.48	321.85	145.6	11.714	6.56621	11.508	5.82568
III:1163374:1166373	WBGene00023197	Y92C3A.t3	Y92C3A.t3	269.63	177.48	321.85	145.6	11.714	6.56621	11.508	5.82568
III:1164970:1167969	WBGene00195796	Y92C3A.4	Y92C3A.4	269.63	177.48	321.85	145.6	11.714	6.56621	11.508	5.82568
I:4296684:4299683	WBGene00021629;	scpl-3	Y47D9A.2a;	136.84	144.88	155.13	118.23	10.3146	11.6277	9.1461	6.22838
I:4296759:4299758	WBGene00021629;	scpl-3	Y47D9A.2b;	136.84	144.88	155.13	118.23	10.3146	11.6277	9.1461	6.22838
I:9012386:9015385	WBGene00009477;WBGene00009477;	rbpl-1	F36F2.3a;F36F2.3b;	239.24	159.35	139.89	111.06	11.6104	8.454	9.61205	5.53037
I:9014212:9017211	WBGene00009481	F36F2.8	F36F2.8	239.24	159.35	139.89	111.06	11.6104	8.454	9.61205	5.53037
X:8474677:8477676	WBGene00003613;WBGene00003613;WBGene00003613;	nhr-14	T01B10.4a.1;T01B10.4a.2;T01B10.4b;	139.87	150.76	144.12	98.7	11.5845	11.2173	7.57148	5.04713
X:8474879:8477878	WBGene00200971	T01B10.13	T01B10.13	139.87	150.76	144.12	98.7	11.5845	11.2173	7.57148	5.04713
IV:12963887:12966886	WBGene00010125;	dod-22	F55G11.5a;	132.05	112.68	147.59	87.4	11.5585	9.9314	4.74361	2.89942
IV:12964137:12967136	WBGene00010125;	dod-22	F55G11.5b;	132.05	112.68	147.59	87.4	11.5585	9.9314	4.74361	2.89942
IV:14426195:14429194	WBGene00010087	F55B11.5	F55B11.5	177.07	128.17	157.14	137.57	10.0295	5.01597	11.5402	6.87008
IV:14426541:14429540	WBGene00166464	21ur-13728	F55B11.71	177.07	128.17	157.14	137.57	10.0295	5.01597	11.5402	6.87008
IV:14427604:14430603	WBGene00171200	21ur-7140	F55B11.110	177.07	128.17	157.14	137.57	10.0295	5.01597	11.5402	6.87008
IV:14427605:14430604	WBGene00168009	21ur-10952	F55B11.80	177.07	128.17	157.14	137.57	10.0295	5.01597	11.5402	6.87008
IV:14427859:14430858	WBGene00174466	21ur-5574	F55B11.129	177.07	128.17	157.14	137.57	10.0295	5.01597	11.5402	6.87008
IV:14427860:14430859	WBGene00171032	21ur-12886	F55B11.108	177.07	128.17	157.14	137.57	10.0295	5.01597	11.5402	6.87008
IV:14427864:14430863	WBGene00169495	21ur-10644	F55B11.98	177.07	128.17	157.14	137.57	10.0295	5.01597	11.5402	6.87008
IV:14428015:14431014	WBGene00046778	21ur-411	F55B11.19	177.07	128.17	157.14	137.57	10.0295	5.01597	11.5402	6.87008
IV:14428409:14431408	WBGene00168915	21ur-12346	F55B11.90	177.07	128.17	157.14	137.57	10.0295	5.01597	11.5402	6.87008
IV:14428531:14431530	WBGene00169629	21ur-9619	F55B11.99	177.07	128.17	157.14	137.57	10.0295	5.01597	11.5402	6.87008
IV:14428622:14431621	WBGene00049580	21ur-4387	F55B11.45	177.07	128.17	157.14	137.57	10.0295	5.01597	11.5402	6.87008
IV:14428888:14431887	WBGene00172024	21ur-11493	F55B11.114	177.07	128.17	157.14	137.57	5.74972	3.50025	11.5402	6.87008
V:14545373:14548372	WBGene00008270;	C53A5.13	C53A5.13a;	156.87	165.08	163.43	138.8	11.5326	11.4909	8.96936	7.2217
V:14545612:14548611	WBGene00008270;	C53A5.13	C53A5.13b;	156.87	165.08	163.43	138.8	11.5326	11.4909	8.96936	7.2217
III:3093342:3096341	WBGene00019167;	H06I04.1	H06I04.1d;	192.15	127.17	163.06	159.46	11.4808	7.55115	9.25857	5.39614
III:3093354:3096353	WBGene00019167;WBGene00019167;	H06I04.1	H06I04.1c.1;H06I04.1e.1;	192.15	127.17	163.06	159.46	11.4808	7.55115	9.25857	5.39614
IV:4165041:4168040	WBGene00235369	K08D10.18	K08D10.18	250.72	200.35	215.85	127.93	11.3189	5.96431	7.9557	3.48997
IV:4166538:4169537	WBGene00019529	K08D10.5	K08D10.5	250.72	200.35	215.85	127.93	11.3189	5.96431	7.9557	3.48997
III:13056878:13059877	WBGene00219970	F54F12.6	F54F12.6	129.05	112.86	148.68	103.7	11.2994	9.38421	9.13003	4.75182
II:5931993:5934992	WBGene00001208;	egl-44	F28B12.2a;	183.24	194.77	247.65	140.79	11.2947	8.454	6.80749	4.32401
V:416207:419206	WBGene00022645;WBGene00022645;	ZK6.11	ZK6.11a.2;ZK6.11b;	222.5	162.62	185.1	157.83	11.2476	8.91911	8.23025	6.14784
V:416209:419208	WBGene00022645;	ZK6.11	ZK6.11a.1;	222.5	162.62	185.1	157.83	11.2476	8.91911	8.23025	6.14784
V:417935:420934	WBGene00021448;WBGene00021448;	Y39D8A.1	Y39D8A.1a;Y39D8A.1d;	222.5	162.62	185.1	157.83	11.2476	8.91911	8.23025	6.14784
V:418209:421208	WBGene00021448;WBGene00021448;	Y39D8A.1	Y39D8A.1b;Y39D8A.1c;	222.5	162.62	185.1	157.83	11.2476	8.91911	8.23025	6.14784
V:10818646:10821645	WBGene00197045	C29A12.9	C29A12.9	146.57	110.14	179.14	110.31	10.7033	6.70301	11.2349	5.55722
X:15179966:15182965	WBGene00011680;	T10B10.3	T10B10.3.2;	274.52	203.35	171.39	113.95	9.6542	11.1557	6.57266	4.14942
X:15180002:15183001	WBGene00011680;	T10B10.3	T10B10.3.1;	274.52	203.35	171.39	113.95	9.6542	11.1557	6.57266	4.14942
V:19530488:19533487	WBGene00012813;	Y43F8B.2	Y43F8B.2d;	165.31	177.2	236.23	144.83	10.7811	7.22283	11.0903	6.22838
V:19531611:19534610	WBGene00012813;	Y43F8B.2	Y43F8B.2a;	165.31	177.2	236.23	144.83	10.7811	7.22283	11.0903	6.22838
IV:3968431:3971430	WBGene00044343	clec-77	Y46C8AR.3	238.68	192.52	235.7	133.62	11.0143	7.30491	8.4552	6.20358
III:4499912:4502911	WBGene00000380;	cct-5	C07G2.3b.5;	146.81	123.69	149.7	98.88	10.7061	10.9288	8.48407	3.24842
III:4500010:4503009	WBGene00000380;WBGene00000380;	cct-5	C07G2.3b.3;C07G2.3b.4;	146.81	123.69	149.7	98.88	10.7061	10.9288	8.48407	3.24842
III:4500081:4503080	WBGene00000380;	cct-5	C07G2.3b.2;	146.81	123.69	149.7	98.88	10.7061	10.9288	8.48407	3.24842
IV:8779373:8782372	WBGene00007899	C33D9.5	C33D9.5	171.11	169.44	158.12	94.9	10.5037	10.8378	9.30444	2.57492
V:16504418:16507417	WBGene00003644	nhr-54	F36D3.2	162.36	125.69	138.11	107.82	10.7811	6.2379	7.25013	5.15452
I:7249317:7252316	WBGene00003041;	lin-61	R06C7.7a.2;	279.86	285.43	380.2	294.8	10.7408	7.55057	7.62545	6.96593
I:7249783:7252782	WBGene00003041;	lin-61	R06C7.7b;	279.86	285.43	380.2	294.8	10.7408	7.55057	7.62545	6.96593
I:7249923:7252922	WBGene00003041;	lin-61	R06C7.7a.1;	279.86	285.43	380.2	294.8	10.7408	7.55057	7.62545	6.96593
I:7250441:7253440	WBGene00000275	bub-1	R06C7.8	279.86	285.43	380.2	294.8	10.7408	7.55057	7.62545	6.96593
V:10958804:10961803	WBGene00172481	21ur-14649	F17C11.19	148.83	152.25	155.32	87.24	10.6774	8.94647	7.20193	3.73166
V:10959170:10962169	WBGene00008919;	vps-36	F17C11.8.2;	148.83	152.25	155.32	87.24	10.6774	8.94647	7.20193	3.73166
V:10959217:10962216	WBGene00169695	21ur-13802	F17C11.18	148.83	152.25	155.32	87.24	10.6774	8.94647	7.20193	3.73166
V:10959420:10962419	WBGene00008919;	vps-36	F17C11.8.1;	148.83	152.25	155.32	87.24	10.6774	8.94647	7.20193	3.73166
I:13390618:13393617	WBGene00007216	C01A2.4	C01A2.4	185.22	188.57	205.5	192	10.5751	6.84692	5.31437	6.79631
I:1048096:1051095	WBGene00021331	glrx-10	Y34D9A.6	159.48	189.54	226.15	121.65	10.5737	9.60309	6.51103	3.97327
IV:12687155:12690154	WBGene00011940;	T23B5.3	T23B5.3d;	151.62	135.48	176.77	109.06	10.5219	6.12847	10.1744	5.6646
X:12870680:12873679	WBGene00196160	T14G8.5	T14G8.5	101.82	102.9	116.99	145.27	10.5097	8.30081	6.77628	4.48711
IV:12029390:12032389	WBGene00011741;	T12G3.6	T12G3.6a;	165.27	221.17	220.89	168.84	10.5065	7.66883	6.43499	6.14391
IV:12029772:12032771	WBGene00011741;	T12G3.6	T12G3.6b;	165.27	221.17	220.89	168.84	10.5065	7.66883	6.43499	6.14391
IV:12029814:12032813	WBGene00011740;	mrpl-51	T12G3.5.1;	165.27	221.17	220.89	168.84	10.5065	7.66883	6.43499	6.14391
IV:12029824:12032823	WBGene00011740;	mrpl-51	T12G3.5.2;	165.27	221.17	220.89	168.84	10.5065	7.66883	6.43499	6.14391
IV:12032752:12035751	WBGene00011737;	sqst-1	T12G3.1a.1;	165.27	221.17	220.89	168.84	10.5065	7.66883	0	6.14391
IV:12032782:12035781	WBGene00011737;	sqst-1	T12G3.1a.2;	165.27	221.17	220.89	168.84	10.5065	7.66883	0	6.14391
IV:12032818:12035817	WBGene00011737;	sqst-1	T12G3.1b;	165.27	221.17	220.89	168.84	10.5065	7.66883	0	0
X:9149194:9152193	WBGene00006479	tmbi-4	B0563.4	163.47	170.44	166.2	124.83	10.496	8.67287	7.218	0
II:14186187:14189186	WBGene00012980;	efhd-1	Y48B6A.6c;	193.38	179.08	252.66	134.57	10.4197	7.16812	9.57992	4.42966
X:3695403:3698402	WBGene00015358	C02F12.9	C02F12.9	140.41	160.24	160.56	117.01	10.4182	0	0	0
X:15172404:15175403	WBGene00011679	ucr-2.2	T10B10.2	168.84	182.66	239.15	122.48	9.83697	10.3674	8.93195	5.02289
III:4657239:4660238	WBGene00011955;WBGene00011955;	cdka-1	T23F11.3a.1;T23F11.3b.1;	128.57	112.12	136.95	93.49	10.3664	6.59357	7.66789	3.38265
III:4657369:4660368	WBGene00011955;WBGene00011955;	cdka-1	T23F11.3a.2;T23F11.3b.2;	128.57	112.12	136.95	93.49	10.3664	6.59357	7.66789	3.38265
III:4656312:4659311	WBGene00220088	T23F11.12	T23F11.12	128.57	112.12	136.95	93.49	10.3664	7.05868	7.66789	3.38265
X:4821161:4824160	WBGene00019958	R08E3.2	R08E3.2	177.13	138.58	163.24	124.43	10.3229	7.46709	9.33907	5.4268
V:1943990:1946989	WBGene00020279;	glb-25	T06A1.4b;	194.03	156.03	204.77	145.67	9.98378	8.18041	10.303	8.34653
V:1946334:1949333	WBGene00020279;	glb-25	T06A1.4c;	194.03	156.03	204.77	145.67	9.98378	8.18041	10.303	8.34653
V:1943455:1946454	WBGene00020279;	glb-25	T06A1.4a;	194.03	156.03	204.77	145.67	0	8.18041	10.303	1.82737
X:6255278:6258277	WBGene00219743	linc-103	W05H9.5	105.57	94.94	116.11	81.9	10.2887	6.67565	5.96474	2.71149
III:350722:353721	WBGene00219745	linc-90	W07B3.3	181.24	169.35	203.5	130.92	10.185	8.91911	7.49115	6.01361
III:4311629:4314628	WBGene00001352	evl-14	H38K22.1	132.68	168.34	199.63	112.04	10.1829	7.69884	8.99289	5.97574
III:4312427:4315426	WBGene00010428;	dcn-1	H38K22.2a;	132.68	168.34	199.63	112.04	10.1829	7.69884	8.99289	5.97574
III:4312433:4315432	WBGene00010428;	dcn-1	H38K22.2b;	132.68	168.34	199.63	112.04	10.1829	7.69884	8.99289	5.97574
I:2410:5409	WBGene00023193	Y74C9A.6	Y74C9A.6	329.1	212.29	404.2	190.69	10.1626	6.96399	9.85535	4.69488
III:12223832:12226831	WBGene00013552	gmn-1	Y75B8A.17	152.12	146.11	264.66	145.86	10.0802	5.44449	10.1584	6.58328
III:12224555:12227554	WBGene00013553;	Y75B8A.18	Y75B8A.18b;	152.12	146.11	264.66	145.86	10.0802	5.44449	10.1584	6.58328
III:12224768:12227767	WBGene00013553;	Y75B8A.18	Y75B8A.18a;	152.12	146.11	264.66	145.86	10.0802	5.44449	10.1584	6.58328
III:12225132:12228131	WBGene00013554	Y75B8A.19	Y75B8A.19	152.12	146.11	264.66	145.86	10.0802	5.44449	10.1584	6.58328
IV:12977517:12980516	WBGene00010746	K10D11.2	K10D11.2	193.29	164.26	142.55	86.27	10.1038	9.87668	4.6472	3.38235
V:16001088:16004087	WBGene00003653	nhr-63	C06C6.4	197.69	160.19	219.41	102.99	0	10.0849	8.8726	4.06748
IV:8527695:8530694	WBGene00015650;	pkg-2	C09G4.2b.1;	115.71	154.45	126.74	110.89	7.15282	10.0682	5.2417	5.63775
X:1457547:1460546	WBGene00016996	D1005.2	D1005.2	179.18	161.41	219.97	111.86	5.59516	6.01017	10.0619	2.50794
X:1457787:1460786	WBGene00174213	21ur-13385	D1005.7	179.18	161.41	219.97	111.86	5.59516	6.01017	10.0619	2.50794
IV:7309261:7312260	WBGene00001713	grl-4	F42C5.7	161	126.56	183.9	117.88	10.0554	5.28033	7.65182	4.57054
IV:7309792:7312791	WBGene00200312	F42C5.15	F42C5.15	161	126.56	183.9	117.88	10.0554	5.28033	7.65182	4.57054
IV:7312158:7315157	WBGene00004477;	rps-8	F42C5.8b.6;	161	126.56	183.9	117.88	10.0554	5.28033	7.65182	4.57054
IV:7312332:7315331	WBGene00004477;	rps-8	F42C5.8b.5;	161	126.56	183.9	117.88	10.0554	5.28033	7.65182	4.57054
IV:7312342:7315341	WBGene00004477;	rps-8	F42C5.8b.4;	161	126.56	183.9	117.88	10.0554	5.28033	7.65182	4.57054
IV:7312361:7315360	WBGene00004477;WBGene00004477;	rps-8	F42C5.8a;F42C5.8b.3;	161	126.56	183.9	117.88	10.0554	5.28033	7.65182	4.57054
IV:7312363:7315362	WBGene00004477;	rps-8	F42C5.8b.2;	161	126.56	183.9	117.88	10.0554	5.28033	7.65182	4.57054
IV:7312365:7315364	WBGene00004477;	rps-8	F42C5.8b.1;	161	126.56	183.9	117.88	10.0554	5.28033	7.65182	4.57054
IV:15690349:15693348	WBGene00166014	21ur-6577	Y105C5A.582	182.78	146.05	191.36	101.11	10.0295	1.86344	8.50747	0
IV:15691486:15694485	WBGene00168594	21ur-10279	Y105C5A.770	182.78	146.05	191.36	101.11	10.0295	8.65263	8.50747	4.38885
IV:15692665:15695664	WBGene00173462	21ur-9016	Y105C5A.1161	182.78	146.05	191.36	101.11	10.0295	8.65263	8.50747	4.38885
IV:15692753:15695752	WBGene00045759	21ur-5218	Y105C5A.60	182.78	146.05	191.36	101.11	10.0295	8.65263	8.50747	4.38885
IV:15692857:15695856	WBGene00165994	21ur-13429	Y105C5A.579	182.78	146.05	191.36	101.11	10.0295	8.65263	8.50747	4.38885
IV:15692861:15695860	WBGene00172634	21ur-11355	Y105C5A.1100	182.78	146.05	191.36	101.11	10.0295	8.65263	8.50747	4.38885
IV:15693002:15696001	WBGene00048454	21ur-3370	Y105C5A.297	182.78	146.05	191.36	101.11	10.0295	8.65263	8.50747	4.38885
IV:15693474:15696473	WBGene00045652	21ur-378	Y105C5A.49	182.78	146.05	191.36	101.11	10.0295	8.65263	8.50747	4.38885
IV:15693475:15696474	WBGene00169833	21ur-14614	Y105C5A.880	182.78	146.05	191.36	101.11	10.0295	8.65263	8.50747	4.38885
IV:15693727:15696726	WBGene00172274	21ur-5948	Y105C5A.1066	182.78	146.05	191.36	101.11	10.0295	8.65263	8.50747	4.38885
V:19538246:19541245	WBGene00201691	Y43F8B.27	Y43F8B.27	157.86	141.29	92.5	156.5	9.97766	0	0	0
III:2945591:2948590	WBGene00019157;	H05C05.1	H05C05.1c;	144.31	177.97	220.45	116.18	9.89992	0	0	3.27527
III:2948121:2951120	WBGene00019157;	H05C05.1	H05C05.1a;	144.31	177.97	220.45	116.18	9.89992	7.82474	8.80868	3.27527
I:2886300:2889299	WBGene00022112	Y71F9AL.7	Y71F9AL.7	170.9	159.63	138.74	118.13	9.89815	9.32658	5.96969	4.36776
I:2886992:2889991	WBGene00219219;	mir-5546	Y71F9AL.22b;	170.9	159.63	138.74	118.13	9.89815	9.32658	5.96969	4.36776
I:2887035:2890034	WBGene00219219;	mir-5546	Y71F9AL.22a;	170.9	159.63	138.74	118.13	9.89815	9.32658	5.96969	4.36776
I:2887058:2890057	WBGene00219219;	mir-5546	Y71F9AL.22;	170.9	159.63	138.74	118.13	9.89815	9.32658	5.96969	4.36776
I:2887208:2890207	WBGene00220195	Y71F9AL.24	Y71F9AL.24	170.9	159.63	138.74	118.13	9.89815	9.32658	5.96969	4.36776
V:3977635:3980634	WBGene00015046	nlp-34	B0213.17	129.74	104.29	141.15	103.83	9.84809	7.16812	7.36261	5.53037
V:3978555:3981554	WBGene00003769	nlp-31	B0213.6	129.74	104.29	141.15	103.83	9.84809	7.16812	7.36261	5.53037
I:8862741:8865740	WBGene00219283;	F55H12.7	F55H12.7b;	121.91	141.52	180.79	97.69	9.27793	9.38421	9.82093	4.08066
I:8863976:8866975	WBGene00219283;	F55H12.7	F55H12.7a;	121.91	141.52	180.79	97.69	9.27793	9.38421	9.82093	4.08066
I:8864445:8867444	WBGene00219592	linc-84	F55H12.8	121.91	141.52	180.79	97.69	9.27793	9.38421	9.82093	4.08066
I:8865308:8868307	WBGene00219976	F55H12.9	F55H12.9	121.91	141.52	180.79	97.69	9.27793	9.38421	9.82093	4.08066
I:8865407:8868406	WBGene00010133	F55H12.2	F55H12.2	121.91	141.52	180.79	97.69	9.27793	9.38421	9.82093	4.08066
III:13267384:13270383	WBGene00000774;	cpf-2	F56A8.6.2;	180.39	159.98	207.22	118.14	9.80255	7.42858	9.55093	4.61136
III:13267398:13270397	WBGene00000774;	cpf-2	F56A8.6.1;	180.39	159.98	207.22	118.14	9.80255	7.42858	9.55093	4.61136
X:9295123:9298122	WBGene00001638	gly-13	B0416.6	111.65	108.58	137.67	93.34	8.31904	9.7946	6.65564	0
I:14111609:14114608	WBGene00001047;WBGene00001047;	dnj-29	Y63D3A.6a.2;Y63D3A.6b.2;	185.45	155.28	204.75	142.14	9.74442	7.22283	7.57148	5.23506
I:14111680:14114679	WBGene00001047;WBGene00001047;	dnj-29	Y63D3A.6a.1;Y63D3A.6b.1;	185.45	155.28	204.75	142.14	9.74442	7.22283	7.57148	5.23506
I:14112136:14115135	WBGene00013406	Y63D3A.7	Y63D3A.7	185.45	155.28	204.75	142.14	9.74442	7.22283	7.57148	5.23506
I:14112694:14115693	WBGene00013407	Y63D3A.8	Y63D3A.8	185.45	155.28	204.75	142.14	9.74442	7.22283	7.57148	5.23506
X:13223213:13226212	WBGene00004825	skr-19	R12H7.3	249.48	145.66	152.1	97.82	9.74442	7.33227	5.80406	5.77199
X:13225179:13228178	WBGene00004827	skr-21	K08H2.1	249.48	145.66	152.1	97.82	9.74442	7.33227	7.34654	5.77199
I:3804219:3807218	WBGene00006751;WBGene00006751;WBGene00006751;WBGene00006751;	unc-11	C32E8.10c;C32E8.10d;C32E8.10e;C32E8.10h;	137.68	146.49	161.33	121.14	9.74442	8.3053	5.58483	4.83236
I:3804238:3807237	WBGene00006751;WBGene00006751;	unc-11	C32E8.10a;C32E8.10b;	137.68	146.49	161.33	121.14	9.74442	8.3053	5.58483	4.83236
IV:1140473:1143472	WBGene00200465	C44B12.11	C44B12.11	203.59	149.97	192.69	124.42	8.92008	6.9766	9.71196	5.50809
IV:1140585:1143584	WBGene00199664	C44B12.10	C44B12.10	203.59	149.97	192.69	124.42	8.92008	6.9766	9.71196	5.50809
IV:1143257:1146256	WBGene00023256	C50A2.t1	C50A2.t1	203.59	149.97	192.69	124.42	8.92008	6.9766	9.71196	5.50809
III:2158843:2161842	WBGene00021705	Y48G9A.12	Y48G9A.12	288.87	269.5	226.94	129.62	9.66667	9.46629	6.4789	4.00012
II:3784057:3787056	WBGene00020771	T24E12.1	T24E12.1	249.69	197.73	230.53	172.35	9.66667	8.42664	6.6235	5.36178
II:3785951:3788950	WBGene00195077	T24E12.13	T24E12.13	249.69	197.73	230.53	172.35	9.66667	8.42664	6.6235	5.36178
I:7472702:7475701	WBGene00012136;	T28F4.1	T28F4.1.3;	174.24	193.83	211.4	139.36	9.66432	8.84959	8.03744	4.72498
X:6664129:6667128	WBGene00003727;	nhr-137	C56E10.4c;	118.69	100.3	140.84	90.34	9.64076	4.32276	4.96855	3.83904
X:6664130:6667129	WBGene00003727;	nhr-137	C56E10.4a;	118.69	100.3	140.84	90.34	9.64076	4.32276	4.96855	3.83904
X:6664414:6667413	WBGene00198103	C56E10.5	C56E10.5	118.69	100.3	140.84	90.34	9.64076	4.32276	4.96855	3.83904
X:5838279:5841278	WBGene00021060	dct-11	W06B11.3	154.27	147.52	185.78	83.35	9.61484	7.90682	6.99306	3.38265
X:5839685:5842684	WBGene00199258	W06B11.9	W06B11.9	154.27	147.52	185.78	83.35	9.61484	7.90682	6.99306	3.38265
X:5839851:5842850	WBGene00196810	W06B11.7	W06B11.7	154.27	147.52	185.78	83.35	9.61484	7.90682	6.99306	3.38265
X:5840092:5843091	WBGene00004245	puf-9	W06B11.2	154.27	147.52	185.78	83.35	9.61484	7.90682	6.99306	3.38265
I:1017335:1020334	WBGene00021335	spp-23	Y34D9A.11	84.13	68.86	81.78	70.72	2.07328	0	0	9.54045
II:11568318:11571317	WBGene00010050	F54D5.4	F54D5.4	153.88	145.1	135.49	91.74	9.53709	7.05868	6.14148	3.16788
II:11570305:11573304	WBGene00010049	F54D5.3	F54D5.3	153.88	125.02	135.49	91.74	9.53709	7.05868	6.14148	3.16788
II:11571680:11574679	WBGene00010048	F54D5.2	F54D5.2	153.88	125.02	135.49	91.74	9.53709	7.05868	6.14148	0
IV:674384:677383	WBGene00019660	K11H12.4	K11H12.4	186.17	172.09	149.25	141.94	8.55228	9.49365	5.34311	5.69145
IV:674575:677574	WBGene00044458	K11H12.10	K11H12.10	186.17	172.09	149.25	141.94	8.55228	9.49365	5.34311	5.69145
IV:676116:679115	WBGene00019661	K11H12.5	K11H12.5	186.17	172.09	149.25	141.94	8.55228	9.49365	0	1.95979
X:2558139:2561138	WBGene00018717;	F52H2.5	F52H2.5.1;	199.87	123.6	233.47	117.36	9.45934	2.25274	8.79261	0
II:17138:20137	WBGene00255560;WBGene00255560;	mir-8186.1	C01B12.11;C01B12.11a;	146.74	131.06	132.87	95.14	9.42789	7.75908	4.74403	3.30211
II:17159:20158	WBGene00255561;	mir-8186.2	C01B12.12b;	146.74	131.06	132.87	95.14	9.42789	7.75908	4.74403	3.30211
II:17177:20176	WBGene00255560;	mir-8186.1	C01B12.11b;	146.74	131.06	132.87	95.14	9.42789	7.75908	4.74403	3.30211
II:17198:20197	WBGene00255561;WBGene00255561;	mir-8186.2	C01B12.12;C01B12.12a;	146.74	131.06	132.87	95.14	9.42789	7.75908	4.74403	3.30211
II:18038:21037	WBGene00015285	gmeb-1	C01B12.2	146.74	131.06	132.87	95.14	9.42789	7.75908	4.74403	3.30211
III:10738287:10741286	WBGene00012359;	W09D10.1	W09D10.1.3;	156.97	186.63	189.55	114.72	9.42094	6.95013	7.64144	3.32767
III:10738293:10741292	WBGene00012359;	W09D10.1	W09D10.1.2;	156.97	186.63	189.55	114.72	9.42094	6.95013	7.64144	3.32767
III:10738325:10741324	WBGene00012359;	W09D10.1	W09D10.1.1;	156.97	186.63	189.55	114.72	9.42094	6.95013	7.64144	3.32767
III:10739273:10742272	WBGene00010479;WBGene00010479;	K01G5.8	K01G5.8a;K01G5.8b;	156.97	186.63	189.55	114.72	9.42094	6.95013	7.64144	3.32767
II:4740628:4743627	WBGene00018269;	acs-11	F41C3.3.1;	158.68	200.21	201.35	105.25	9.40846	0	0	2.12087
II:4738912:4741911	WBGene00018270	F41C3.4	F41C3.4	158.68	200.21	201.35	105.25	9.40846	9.15945	6.95175	4.05787
IV:3910441:3913440	WBGene00235285	F56D6.18	F56D6.18	202.39	127.06	251.19	140.41	9.40751	7.90682	7.43307	3.96803
IV:3911353:3914352	WBGene00235297	F56D6.20	F56D6.20	202.39	127.06	251.19	140.41	9.40751	7.90682	7.43307	3.96803
I:1956667:1959666	WBGene00021771;WBGene00021771;	Y51F10.10	Y51F10.10c;Y51F10.10d;	151.73	211.03	138.08	112.59	9.35568	8.23513	5.73979	4.40282
I:1957028:1960027	WBGene00021771;WBGene00021771;	Y51F10.10	Y51F10.10a;Y51F10.10b;	151.73	211.03	138.08	112.59	9.35568	8.23513	5.73979	4.40282
I:1957207:1960206	WBGene00044438	Y51F10.11	Y51F10.11	151.73	211.03	138.08	112.59	9.35568	8.23513	5.73979	4.40282
I:5827572:5830571	WBGene00016331;	obr-4	C32F10.1a.1;	125.31	131.19	160.86	114.23	9.32554	0	1.9811	0
I:5827891:5830890	WBGene00016331;	obr-4	C32F10.1a.2;	125.31	131.19	160.86	114.23	9.32554	6.46244	8.43106	6.97018
I:5830565:5833564	WBGene00016331;	obr-4	C32F10.1b.1;	125.31	131.19	160.86	114.23	9.32554	6.46244	8.43106	6.97018
I:5830601:5833600	WBGene00016331;	obr-4	C32F10.1b.2;	125.31	131.19	160.86	114.23	9.32554	6.46244	8.43106	6.97018
II:7021010:7024009	WBGene00016889	lst-6	C52E12.4	180.81	152.66	203.82	117.36	9.29405	6.42071	7.90303	4.57147
II:7021413:7024412	WBGene00016890	lst-5	C52E12.6	180.81	152.66	203.82	117.36	9.29405	6.42071	7.90303	4.57147
III:9703386:9706385	WBGene00006579;	tlk-1	C07A9.3c;	169.96	118.6	133.36	105.79	9.27793	6.53885	6.41463	4.13435
III:9704122:9707121	WBGene00006579;	tlk-1	C07A9.3d;	169.96	118.6	133.36	105.79	9.27793	6.53885	6.41463	4.13435
IV:3659621:3662620	WBGene00170259	21ur-13846	Y37E11AL.11	249.21	121.86	255.16	130.98	9.23724	5.54618	7.4364	5.08389
III:11832326:11835325	WBGene00003826;	ntl-3	Y56A3A.1b.2;	149.71	134.82	160.23	108.83	9.2297	6.81245	6.99306	4.02154
V:413189:416188	WBGene00022644;	dod-19	ZK6.10c;	172.44	162.62	169.09	96.69	9.2261	8.28158	6.89665	3.83904
V:413261:416260	WBGene00022644;	dod-19	ZK6.10a;	172.44	162.62	169.09	96.69	9.2261	8.28158	6.89665	3.83904
IV:2852794:2855793	WBGene00044492;	Y54G2A.49	Y54G2A.49a;	180.07	104.53	164.51	92.75	9.17427	8.454	4.42226	2.68465
IV:2852839:2855838	WBGene00021872;	clec-85	Y54G2A.6a;	180.07	104.53	164.51	92.75	9.17427	8.454	4.42226	2.68465
IV:2852906:2855905	WBGene00021872;	clec-85	Y54G2A.6b.1;	180.07	104.53	164.51	92.75	9.17427	8.454	4.42226	2.68465
IV:2852998:2855997	WBGene00021872;	clec-85	Y54G2A.6b.2;	180.07	104.53	164.51	92.75	9.17427	8.454	4.42226	2.68465
IV:2853076:2856075	WBGene00021872;	clec-85	Y54G2A.6b.3;	180.07	104.53	164.51	92.75	9.17427	8.454	4.42226	2.68465
IV:2854673:2857672	WBGene00021881;	Y54G2A.16	Y54G2A.16c;	180.07	104.53	164.51	92.75	9.17427	8.454	4.42226	2.68465
IV:2855634:2858633	WBGene00021881;	Y54G2A.16	Y54G2A.16a;	180.07	104.53	164.51	92.75	9.17427	8.454	4.42226	2.68465
V:20223959:20226958	WBGene00013770	Y113G7B.26	Y113G7B.26	139.05	159.48	164.73	107.05	8.60412	9.16534	7.04126	7.06062
V:20225335:20228334	WBGene00013763	Y113G7B.14	Y113G7B.14	139.05	159.48	164.73	107.05	8.60412	9.16534	7.04126	7.06062
V:13266728:13269727	WBGene00007932;	zip-5	C34D1.5a;	124.83	125.27	182.2	91.05	9.16128	8.83854	4.68085	4.93975
III:4761910:4764909	WBGene00195794	B0393.11	B0393.11	223.34	101.52	180.56	104.04	9.14835	3.14631	5.80406	4.83236
III:4762110:4765109	WBGene00007169	B0393.4	B0393.4	223.34	101.52	180.56	104.04	9.14835	3.14631	5.80406	4.83236
X:10675610:10678609	WBGene00008745	F13E6.1	F13E6.1	151.2	138.97	119.77	110.03	9.14835	8.94647	6.20575	5.2619
II:10299581:10302580	WBGene00014172;	clpp-1	ZK970.2c;	114.06	114.64	149.01	103.05	9.09652	4.70579	6.22182	0
II:10299663:10302662	WBGene00007022	mdt-22	ZK970.3	114.06	114.64	149.01	103.05	9.09652	4.70579	6.22182	0
II:10300563:10303562	WBGene00014172;	clpp-1	ZK970.2b;	114.06	114.64	149.01	103.05	9.09652	4.70579	6.22182	5.18137
II:10300646:10303645	WBGene00200603	ZK970.11	ZK970.11	114.06	114.64	149.01	103.05	9.09652	4.70579	6.22182	5.18137
II:10300731:10303730	WBGene00014638	ZK970.t4	ZK970.t4	114.06	114.64	149.01	103.05	9.09652	4.70579	6.22182	5.18137
II:10300899:10303898	WBGene00014635	ZK970.t1	ZK970.t1	114.06	114.64	149.01	103.05	9.09652	4.70579	6.22182	5.18137
II:10301360:10304359	WBGene00014172;WBGene00014172;	clpp-1	ZK970.2a;ZK970.2d;	114.06	114.64	149.01	103.05	9.09652	4.70579	6.22182	5.18137
II:10302214:10305213	WBGene00006918;WBGene00006918;	vha-9	ZK970.4.1;ZK970.4.2;	114.06	114.64	149.01	103.05	9.09652	4.70579	6.22182	5.18137
II:26781:29780	WBGene00017745;	F23F1.4	F23F1.4.2;	138.53	121.1	170.18	156.48	9.09652	7.49643	6.84845	5.42298
II:26924:29923	WBGene00017745;	F23F1.4	F23F1.4.1;	138.53	121.1	170.18	156.48	9.09652	7.49643	6.84845	5.42298
X:13989385:13992384	WBGene00166259	21ur-14064	C31E10.9	166.53	134.91	162.93	116.13	7.21244	7.19527	9.09452	5.67168
V:4023591:4026590	WBGene00019564	K09D9.1	K09D9.1	263.34	99.17	157.69	160.88	9.08704	7.14076	6.75204	5.07398
IV:1622564:1625563	WBGene00003677	nhr-87	Y41D4B.7	162.18	119.95	159.79	103.43	9.06001	4.91964	5.63633	5.10673
IV:2606551:2609550	WBGene00022077	vamp-7	Y69A2AR.6	211.72	170.75	175.41	151.52	9.01877	6.42942	6.92878	7.24854
V:4130425:4133424	WBGene00003647	nhr-57	T05B4.2	150.02	104.98	154.09	109.47	8.99286	4.97938	6.41463	3.30211
II:13820082:13823081	WBGene00001886	his-12	ZK131.6	159.19	117.78	150.65	140.17	8.99286	5.7728	7.57148	4.69813
II:13820278:13823277	WBGene00001885	his-11	ZK131.5	147.16	117.78	150.65	140.17	8.99286	5.7728	7.57148	4.69813
II:13821485:13824484	WBGene00200004	ZK131.13	ZK131.13	147.16	117.78	150.65	140.17	8.99286	5.7728	7.57148	4.69813
II:13821876:13824875	WBGene00001884	his-10	ZK131.4	147.16	117.78	150.65	140.17	8.99286	5.7728	7.57148	4.69813
II:13822148:13825147	WBGene00001883	his-9	ZK131.3	147.16	117.78	150.65	140.17	8.99286	5.7728	7.57148	4.69813
V:10172254:10175253	WBGene00001172;WBGene00001172;WBGene00001172;WBGene00001172;	egl-3	C51E3.7a;C51E3.7b;C51E3.7c.1;C51E3.7c.2;	131.3	116.19	142.53	100.04	8.99286	8.15305	7.2662	3.43635
V:10173571:10176570	WBGene00202133	C51E3.12	C51E3.12	131.3	116.19	142.53	100.04	8.99286	8.15305	7.2662	3.43635
V:10173695:10176694	WBGene00202084	C51E3.11	C51E3.11	131.3	116.19	142.53	100.04	8.99286	8.15305	7.2662	3.43635
V:10174733:10177732	WBGene00219572	linc-146	C51E3.13	131.3	116.19	142.53	100.04	8.99286	8.15305	7.2662	5.20821
IV:4403672:4406671	WBGene00021285	Y24D9A.7	Y24D9A.7	148.9	155.03	189.22	118.52	8.47454	6.59357	8.98542	4.64444
V:10957322:10960321	WBGene00008918;WBGene00008918;WBGene00008918;WBGene00008918;	F17C11.7	F17C11.7a.1;F17C11.7a.2;F17C11.7b.1;F17C11.7b.2;	148.83	152.25	155.32	87.24	0	8.94647	1.46584	2.12087
V:17949848:17952847	WBGene00013356	Y59A8B.24	Y59A8B.24	123.09	119.03	166.03	110.79	8.94102	6.9766	6.91272	3.24842
V:15981355:15984354	WBGene00009490	fbxa-99	F36G9.14	258.54	161.92	185.66	77.84	8.90272	7.14852	4.99632	1.82802
V:15981794:15984793	WBGene00009489	F36G9.13	F36G9.13	258.54	161.92	185.66	77.84	8.90272	7.14852	4.99632	1.82802
II:9036802:9039801	WBGene00001527	gcs-1	F37B12.2	131.18	118.2	121.3	83.53	5.29554	8.90025	3.96388	2.85078
II:9037363:9040362	WBGene00200154	F37B12.11	F37B12.11	131.18	118.2	121.3	83.53	5.29554	8.90025	3.96388	2.85078
II:11972233:11975232	WBGene00012457	acbp-6	Y17G7B.1	174.79	178.58	195.76	123.68	8.88919	8.3172	8.5516	4.53705
IV:10818711:10821710	WBGene00011259;	miz-1	R13.4b.1;	116.18	126.89	115.78	106.28	8.86328	7.46907	6.01294	3.7585
II:13446094:13449093	WBGene00008444;WBGene00008444;	tbc-14	E01G4.1a;E01G4.1b;	182.22	174.54	182.14	125.42	7.75523	8.84931	5.66527	4.13209
III:9712429:9715428	WBGene00003571	ncx-6	C07A9.4	119.35	144.5	126.53	101.65	8.81144	5.7728	5.37024	4.67128
II:13611697:13614696	WBGene00001763	gst-15	F37B1.4	210.05	134.97	263.78	157.49	8.77758	6.72533	8.79031	5.35948
III:1411366:1414365	WBGene00022347;	Y82E9BR.14	Y82E9BR.14b;	151.44	138.83	167	132.05	8.78553	4.86994	7.68396	5.55722
III:1412617:1415616	WBGene00022347;	Y82E9BR.14	Y82E9BR.14a;	151.44	138.83	167	132.05	8.78553	4.86994	7.68396	5.55722
I:9277190:9280189	WBGene00008780;	hxk-1	F14B4.2b;	144.4	129.75	128.03	89.38	8.6659	6.67658	8.76048	4.19398
IV:9254618:9257617	WBGene00012433	Y11D7A.9	Y11D7A.9	133.76	125.27	166.2	110.39	8.75961	5.36241	8.72834	4.9129
V:9342630:9345629	WBGene00019466;WBGene00019466;WBGene00019466;WBGene00019466;	tos-1	K07B1.6a.2;K07B1.6c;K07B1.6d;K07B1.6e;	180.72	170.72	150.8	108.72	8.75961	7.79738	5.25777	3.32896
V:9342719:9345718	WBGene00019466;WBGene00019466;	tos-1	K07B1.6a.1;K07B1.6b;	180.72	170.72	150.8	108.72	8.75961	7.79738	5.25777	3.32896
V:9344272:9347271	WBGene00006623;	try-5	K07B1.1.1;	180.72	170.72	150.8	108.72	8.75961	7.79738	5.25777	3.32896
X:16407374:16410373	WBGene00020770;	eat-17	T24D11.1d;	180.16	114.35	160.88	138.87	7.7748	4.65107	8.74441	5.82568
V:19992690:19995689	WBGene00044211	Y60A3A.25	Y60A3A.25	178.74	181.5	240.59	135.55	8.70091	7.74776	8.41043	6.0185
II:632784:635783	WBGene00020203	T04B8.1	T04B8.1	180.1	140.51	177.56	130.45	8.29312	5.99167	8.69621	5.02029
X:2956434:2959433	WBGene00021528;	gbb-1	Y41G9A.4a;	239.72	150.75	156.73	183.87	8.6898	5.7736	6.27179	5.46255
X:2956436:2959435	WBGene00021528;WBGene00021528;WBGene00021528;	gbb-1	Y41G9A.4b;Y41G9A.4c;Y41G9A.4d;	239.72	150.75	156.73	183.87	8.6898	5.7736	6.27179	5.46255
III:11264849:11267848	WBGene00012930;	obr-1	Y47D3A.17b;	104.4	95.03	204.48	92.3	8.68186	3.24906	6.25395	3.47769
V:20773870:20776869	WBGene00009528	F38A6.4	F38A6.4	125.74	111.93	128.41	98.26	8.68186	7.7153	7.92497	3.73166
III:13463329:13466328	WBGene00002185;	kel-3	T27E9.4a.1;	111.51	168.37	160.69	125.47	8.68095	7.6871	7.09321	3.61726
III:13464891:13467890	WBGene00000407	cdk-5	T27E9.3	111.51	168.37	160.69	125.47	8.68095	7.6871	7.09321	3.61726
III:13465078:13468077	WBGene00002185;WBGene00002185;	kel-3	T27E9.4a.2;T27E9.4b;	111.51	168.37	160.69	125.47	8.68095	7.6871	7.09321	3.61726
I:2858414:2861413	WBGene00044433	W10C8.6	W10C8.6	132.39	117.15	158.6	94.75	8.65595	4.86994	5.91653	4.34912
II:13823795:13826794	WBGene00001899	his-25	ZK131.2	145.48	124.02	142.91	118.1	8.63003	4.65107	7.63575	4.5102
II:13824032:13827031	WBGene00001900	his-26	ZK131.1	145.48	124.02	142.91	118.1	8.63003	4.65107	7.63575	4.5102
II:13825599:13828598	WBGene00001918	his-44	F08G2.1	145.48	124.02	142.91	118.1	8.63003	4.65107	7.63575	4.5102
II:13825826:13828825	WBGene00001917	his-43	F08G2.2	145.48	124.02	142.91	118.1	8.63003	4.65107	7.63575	4.5102
III:8288796:8291795	WBGene00197192	F10E9.14	F10E9.14	133.5	144.63	125.97	91.66	8.63003	7.74266	5.57912	4.9129
III:8289833:8292832	WBGene00197964	F10E9.15	F10E9.15	133.5	144.63	125.97	91.66	8.63003	7.74266	5.57912	4.9129
III:8289893:8292892	WBGene00195649	F10E9.13	F10E9.13	133.5	144.63	125.97	91.66	8.63003	7.74266	5.57912	4.9129
IV:7187607:7190606	WBGene00200429	C42D4.17	C42D4.17	126.85	109.36	136.25	90.9	8.63003	6.07375	6.04507	3.49004
IV:7187691:7190690	WBGene00016594;	C42D4.1	C42D4.1.1;	126.85	109.36	136.25	90.9	8.63003	6.07375	6.04507	3.49004
IV:7187787:7190786	WBGene00016594;	C42D4.1	C42D4.1.2;	126.85	109.36	136.25	90.9	8.63003	6.07375	6.04507	3.49004
IV:7190342:7193341	WBGene00020043	R13A1.5	R13A1.5	126.85	109.36	136.25	90.9	8.63003	6.07375	6.04507	3.49004
II:2373773:2376772	WBGene00017517	F16G10.2	F16G10.2	129.67	138.52	185.59	120.22	8.59437	0	0	0
II:2370890:2373889	WBGene00017518	F16G10.3	F16G10.3	129.67	138.52	185.59	120.22	8.59437	5.34377	6.82177	5.98565
II:11757824:11760823	WBGene00009691	F44E5.4	F44E5.4	192.61	261.55	222.84	100.64	5.95385	8.52982	5.00332	0
II:11758140:11761139	WBGene00009692;	F44E5.5	F44E5.5.1;	192.61	261.55	222.84	100.64	5.95385	8.52982	5.00332	0
II:11758181:11761180	WBGene00009692;	F44E5.5	F44E5.5.2;	192.61	261.55	222.84	100.64	5.95385	8.52982	5.00332	0
II:13816493:13819492	WBGene00201623	ZK131.14	ZK131.14	159.19	116.48	145.39	141.52	8.52637	5.06146	7.57148	4.10751
II:13816644:13819643	WBGene00001890	his-16	ZK131.10	159.19	116.48	145.39	141.52	8.52637	5.06146	7.57148	4.10751
II:13816871:13819870	WBGene00001889	his-15	ZK131.9	159.19	116.48	145.39	141.52	8.52637	5.06146	7.57148	4.10751
II:13818047:13821046	WBGene00199162	ZK131.12	ZK131.12	159.19	116.48	150.65	141.52	8.52637	5.06146	7.57148	4.10751
II:13818438:13821437	WBGene00001888	his-14	ZK131.8	159.19	116.48	150.65	141.52	8.52637	5.06146	7.57148	4.10751
II:13818710:13821709	WBGene00001887	his-13	ZK131.7	159.19	116.48	150.65	141.52	8.52637	5.06146	7.57148	4.10751
V:5842986:5845985	WBGene00017834;WBGene00017834;	F26F12.3	F26F12.3b.1;F26F12.3b.2;	143.45	127.28	180.61	122.24	8.52637	7.46907	6.07721	5.02029
V:5842989:5845988	WBGene00197775	F26F12.11	F26F12.11	143.45	127.28	180.61	122.24	8.52637	7.46907	6.07721	5.02029
V:5843830:5846829	WBGene00198767	F26F12.15	F26F12.15	143.45	127.28	180.61	122.24	8.52637	7.46907	6.07721	5.02029
V:5844220:5847219	WBGene00017834;	F26F12.3	F26F12.3a.2;	143.45	127.28	180.61	122.24	8.52637	7.46907	6.07721	5.02029
V:5844240:5847239	WBGene00017834;	F26F12.3	F26F12.3a.1;	143.45	127.28	180.61	122.24	8.52637	7.46907	6.07721	5.02029
IV:15693974:15696973	WBGene00172458	21ur-5840	Y105C5A.1083	182.78	146.05	191.36	101.11	2.20286	2.16138	8.50747	0
I:10489696:10492695	WBGene00199737	F37D6.10	F37D6.10	171.13	129.18	137.32	109.87	8.50045	6.21054	7.92497	4.24174
V:13657390:13660389	WBGene00199866	H37A05.6	H37A05.6	100.29	104.97	120.42	107.2	8.05988	6.53885	8.47126	3.59742
V:13659761:13662760	WBGene00010279;WBGene00010279;	letm-1	F58G11.1a;F58G11.1b;	100.29	104.97	120.42	107.2	8.05988	6.53885	8.47126	3.59742
V:10713416:10716415	WBGene00012117;	T28B11.1	T28B11.1b;	102.56	106.05	145.13	124.09	8.44862	8.18041	6.23788	3.94643
V:10713749:10716748	WBGene00012117;	T28B11.1	T28B11.1a.3;	102.56	106.05	145.13	124.09	8.44862	8.18041	6.23788	3.94643
V:10713844:10716843	WBGene00200762	T28B11.19	T28B11.19	102.56	106.05	145.13	124.09	8.44862	8.18041	6.23788	3.94643
V:10713996:10716995	WBGene00200160	T28B11.17	T28B11.17	102.56	106.05	145.13	124.09	8.44862	8.18041	6.23788	3.94643
V:10714375:10717374	WBGene00200347	T28B11.18	T28B11.18	102.56	106.05	145.13	124.09	8.44862	8.18041	6.23788	3.94643
V:10714661:10717660	WBGene00195748	T28B11.4	T28B11.4	102.56	106.05	145.13	124.09	8.44862	8.18041	6.23788	3.94643
V:10715412:10718411	WBGene00198804	T28B11.14	T28B11.14	102.56	106.05	145.13	124.09	8.44862	8.18041	6.23788	3.94643
V:10715763:10718762	WBGene00201401	T28B11.22	T28B11.22	102.56	106.05	145.13	124.09	8.44862	8.18041	6.23788	3.94643
V:10716129:10719128	WBGene00196176	T28B11.7	T28B11.7	102.56	106.05	145.13	124.09	8.44862	8.18041	6.23788	3.94643
V:18092623:18095622	WBGene00013350;WBGene00013350;	slr-2	Y59A8B.13e;Y59A8B.13f;	188.51	125.83	218.65	126.82	8.3799	6.07375	8.42306	5.12767
III:3066806:3069805	WBGene00006725;	ubl-1	H06I04.4a.1;	137.91	122.08	167.38	109.07	8.4227	5.71808	7.00912	3.79748
III:3066810:3069809	WBGene00006725;	ubl-1	H06I04.4b;	137.91	122.08	167.38	109.07	8.4227	5.71808	7.00912	3.79748
III:3066817:3069816	WBGene00006725;WBGene00006725;	ubl-1	H06I04.4a.2;H06I04.4a.3;	137.91	122.08	167.38	109.07	8.4227	5.71808	7.00912	3.79748
III:3066986:3069985	WBGene00045092	H06I04.9	H06I04.9	137.91	122.08	167.38	109.07	8.4227	5.71808	7.00912	3.79748
III:3067306:3070305	WBGene00044940	H06I04.8	H06I04.8	137.91	122.08	167.38	109.07	8.4227	5.71808	7.00912	3.79748
III:3069023:3072022	WBGene00019168;WBGene00019168;WBGene00019168;	H06I04.3	H06I04.3a;H06I04.3b;H06I04.3c;	137.91	122.08	167.38	109.07	8.4227	5.71808	7.00912	3.79748
III:3066069:3069068	WBGene00195901	H06I04.10	H06I04.10	143.65	137.34	167.38	109.67	8.4227	6.53885	0	1.7409
X:17597309:17600308	WBGene00003291;	mir-63	C16H3.5b;	119.55	99.76	130.59	110.79	8.41334	3.96909	5.90096	3.71006
X:17597350:17600349	WBGene00003291;	mir-63	C16H3.5a;	119.55	99.76	130.59	110.79	8.41334	3.96909	5.90096	3.71006
X:17597369:17600368	WBGene00003291;	mir-63	C16H3.5;	119.55	99.76	130.59	110.79	8.41334	3.96909	5.90096	3.71006
X:17598912:17601911	WBGene00002272	lec-9	C16H3.2	119.55	99.76	130.59	110.79	8.41334	3.96909	5.90096	3.71006
V:1114827:1117826	WBGene00021740;	Y50D4B.1	Y50D4B.1c;	146.28	164.87	171.13	109.37	7.54156	5.41713	8.40699	4.64444
V:1114980:1117979	WBGene00021740;	Y50D4B.1	Y50D4B.1b;	146.28	164.87	171.13	109.37	7.54156	5.41713	8.40699	4.64444
X:7651054:7654053	WBGene00197804	F27D9.11	F27D9.11	145.3	128.26	141.63	147.97	7.02324	8.39928	3.37787	5.93307
X:7652926:7655925	WBGene00017863	F27D9.4	F27D9.4	145.3	128.26	141.63	147.97	7.02324	8.39928	3.37787	5.93307
X:16261184:16264183	WBGene00173203	21ur-12975	W10G6.4	127.31	124.24	146.51	81.36	8.39679	0	2.15674	0
X:16258629:16261628	WBGene00004789;	sgk-1	W10G6.2a;	127.31	124.24	146.51	114.27	8.39679	8.12569	7.3144	4.37597
X:16260652:16263651	WBGene00004789;	sgk-1	W10G6.2b;	127.31	124.24	146.51	114.27	8.39679	8.12569	7.3144	4.37597
I:7473239:7476238	WBGene00012136;	T28F4.1	T28F4.1.2;	174.24	193.83	211.4	107.98	8.00805	8.37192	8.03744	4.72498
I:7473546:7476545	WBGene00198042	T28F4.7	T28F4.7	174.24	193.83	211.4	107.98	8.00805	8.37192	8.03744	4.72498
I:7475447:7478446	WBGene00012136;	T28F4.1	T28F4.1.1;	174.24	193.83	197.77	141.67	8.00805	8.37192	8.03744	4.72498
II:2676541:2679540	WBGene00017712	F22E5.17	F22E5.17	185.05	118.32	224.39	80.83	8.37087	4.21332	7.05732	2.28195
V:15814160:15817159	WBGene00010018	fbxa-69	F54B8.3	145.44	153.57	127.08	91.51	8.37087	7.98889	5.53091	4.45651
V:15814964:15817963	WBGene00010019;	F54B8.4	F54B8.4b;	145.44	153.57	127.08	91.51	8.37087	7.98889	5.53091	4.45651
V:15815196:15818195	WBGene00010019;	F54B8.4	F54B8.4a;	145.44	153.57	127.08	91.51	8.37087	7.98889	5.53091	4.45651
I:11895174:11898173	WBGene00012955	Y47H9C.12	Y47H9C.12	185.1	136.39	168.23	129.01	8.34496	7.38699	8.10171	4.10751
I:11895907:11898906	WBGene00012956	Y47H9C.14	Y47H9C.14	185.1	136.39	168.23	129.01	8.34496	7.38699	8.10171	4.10751
III:8477967:8480966	WBGene00018370;	F42H10.6	F42H10.6.2;	143.96	121.04	135.64	87.43	8.34496	7.7153	5.54698	3.22157
III:8478192:8481191	WBGene00199676	F42H10.14	F42H10.14	143.96	121.04	135.64	87.43	8.34496	7.7153	5.54698	3.22157
III:8478956:8481955	WBGene00018370;	F42H10.6	F42H10.6.1;	143.96	121.04	135.64	87.43	8.34496	7.7153	5.54698	3.22157
X:5296527:5299526	WBGene00000092;WBGene00000092;	ags-3	F32A6.4b;F32A6.4c;	163.39	144.69	191.61	92.82	7.25648	8.34456	7.92497	5.2619
X:5296541:5299540	WBGene00000092;WBGene00000092;	ags-3	F32A6.4a.2;F32A6.4e;	163.39	144.69	191.61	92.82	7.25648	8.34456	7.92497	5.2619
X:5296623:5299622	WBGene00197463	F32A6.8	F32A6.8	163.39	144.69	191.61	92.82	7.25648	8.34456	7.92497	5.2619
X:5297061:5300060	WBGene00017973	ift-81	F32A6.2	163.39	144.69	191.61	92.82	7.25648	8.34456	7.92497	5.2619
II:4601134:4604133	WBGene00018046	F35D11.5	F35D11.5	132.15	130.76	147.66	82.96	8.31904	4.84258	4.96855	0
II:4601906:4604905	WBGene00018045;	F35D11.4	F35D11.4.1;	132.15	130.76	147.66	82.96	8.31904	4.84258	4.96855	3.4095
II:4601927:4604926	WBGene00018045;	F35D11.4	F35D11.4.2;	132.15	130.76	147.66	82.96	8.31904	4.84258	4.96855	3.4095
II:4604083:4607082	WBGene00219933	F35D11.12	F35D11.12	132.15	130.76	147.66	82.96	8.31904	4.84258	4.96855	3.4095
V:20727770:20730769	WBGene00012319;	ipla-3	W07A8.2c;	116.92	127.02	132.64	105.1	8.31904	6.01903	5.09709	3.54373
V:20727772:20730771	WBGene00012319;WBGene00012319;	ipla-3	W07A8.2a;W07A8.2b;	116.92	127.02	132.64	105.1	8.31904	6.01903	5.09709	3.54373
II:2584094:2587093	WBGene00005548	sri-36	F33H12.5	174.52	126.75	152.07	107.72	8.26721	6.2379	5.41844	4.34912
II:2585412:2588411	WBGene00045457	F33H12.7	F33H12.7	174.52	126.75	152.07	107.72	8.26721	6.2379	5.41844	4.34912
II:2586004:2589003	WBGene00005551	sri-39	F33H12.2	174.52	126.75	152.07	107.72	8.26721	6.2379	5.41844	4.34912
IV:15030994:15033993	WBGene00012767;	fcd-2	Y41E3.9c;	191.7	133.28	256.1	136.05	8.26357	4.92887	7.87677	5.23726
III:10700218:10703217	WBGene00012658;	Y39A1A.21	Y39A1A.21c;	135.83	112.29	134.99	110.76	8.24012	3.45355	5.50798	5.10507
III:1697487:1700486	WBGene00021262;WBGene00021262;WBGene00021262;	fbxa-74	Y22D7AR.9.1;Y22D7AR.9.2;Y22D7AR.9.3;	167.57	202.62	276.6	116.89	6.91958	8.23513	7.76429	3.8122
V:4039938:4042937	WBGene00016788;	C49G7.10	C49G7.10b;	111.66	138.33	131.5	87.71	5.02771	8.23513	4.05271	4.45651
V:4040505:4043504	WBGene00016788;	C49G7.10	C49G7.10a;	111.66	138.33	131.5	87.71	5.02771	8.23513	4.05271	4.45651
V:4040904:4043903	WBGene00016783	irg-2	C49G7.5	111.66	138.33	131.5	87.71	5.02771	8.23513	4.05271	4.45651
V:4042416:4045415	WBGene00016782	phat-3	C49G7.4	111.66	138.33	131.5	87.71	0	8.23513	1.53011	0
I:5383009:5386008	WBGene00004131;	pqn-44	F55A12.9c;	131.46	130.04	120.85	84.82	8.21538	4.92466	4.80788	2.33564
X:811664:814663	WBGene00017781	F25E2.3	F25E2.3	141.56	109.05	188.84	133.42	8.03396	4.48691	8.21046	7.5707
X:811827:814826	WBGene00165374	21ur-14970	F25E2.6	141.56	109.05	188.84	133.42	8.03396	4.48691	8.21046	7.5707
X:2481412:2484411	WBGene00019320	K02E10.6	K02E10.6	182.18	122.55	165.49	118.6	8.16816	6.7364	6.01791	4.03268
X:2481763:2484762	WBGene00019318;WBGene00019318;	K02E10.4	K02E10.4a;K02E10.4b;	182.18	122.55	165.49	118.6	8.16816	6.7364	6.01791	4.03268
V:5684152:5687151	WBGene00219681	anr-6	F25B4.17	158.22	134.18	121.93	119.84	8.16354	8.12569	5.77193	6.60423
V:5685727:5688726	WBGene00017770;	F25B4.7	F25B4.7.2;	158.22	134.18	121.93	119.84	8.16354	8.12569	5.77193	6.60423
V:5685882:5688881	WBGene00017770;	F25B4.7	F25B4.7.1;	158.22	134.18	121.93	119.84	8.16354	8.12569	5.77193	6.60423
V:5687253:5690252	WBGene00023276	F25B4.3	F25B4.3	158.22	134.18	121.93	119.84	8.16354	8.12569	5.77193	6.60423
V:13577472:13580471	WBGene00008228	C50B8.6	C50B8.6	124.53	120.63	133.85	103.86	8.13763	6.12847	5.57912	3.43635
I:12053544:12056543	WBGene00002240;	ksr-2	F58D5.4c.3;	119.45	170.32	221.98	140.58	7.67114	8.12569	7.37867	4.67128
I:12053579:12056578	WBGene00002240;	ksr-2	F58D5.4c.2;	119.45	170.32	221.98	140.58	7.67114	8.12569	7.37867	4.67128
X:14792717:14795716	WBGene00009629;	sprr-2	F42D1.3.1;	159.14	124.57	176.34	113.72	8.11562	4.35445	6.85072	4.05937
X:3029263:3032262	WBGene00019735	M02F4.1	M02F4.1	190.59	163.43	175.66	91.36	8.08843	5.82132	5.50136	3.14539
X:3030223:3033222	WBGene00019738;WBGene00019738;	clec-265	M02F4.7.1;M02F4.7.2;	190.59	163.43	175.66	91.36	8.08843	5.82132	5.50136	3.14539
V:7390612:7393611	WBGene00015362	fbxa-105	C02H6.2	113.48	139.26	133.44	148.88	8.0858	6.51149	6.70384	5.61091
V:7390885:7393884	WBGene00023330	R13D7.5	R13D7.5	113.48	139.26	133.44	148.88	8.0858	6.51149	6.70384	5.61091
V:1262490:1265489	WBGene00004266	rab-1	C39F7.4	172.79	187.45	182.77	115.1	7.9303	8.07097	8.06958	5.98676
V:1263010:1266009	WBGene00198782	C39F7.7	C39F7.7	172.79	187.45	182.77	115.1	7.9303	8.07097	8.06958	5.98676
V:1263273:1266272	WBGene00016540	C39F7.5	C39F7.5	172.79	187.45	182.77	115.1	7.9303	8.07097	8.06958	5.98676
III:2552420:2555419	WBGene00197650	Y54F10AM.12	Y54F10AM.12	142.95	107.56	144.75	99.61	8.05988	4.7605	5.57912	4.10751
V:9727357:9730356	WBGene00009583;WBGene00009583;	aagr-3	F40F9.6c.1;F40F9.6c.2;	124.18	125.62	146.23	121.1	8.00282	8.04836	6.72886	4.81441
V:9728009:9731008	WBGene00009583;WBGene00009583;	aagr-3	F40F9.6a.1;F40F9.6a.2;	124.18	125.62	146.23	121.1	8.00282	8.04836	6.72886	4.81441
V:9728011:9731010	WBGene00009583;WBGene00009583;	aagr-3	F40F9.6b.1;F40F9.6b.2;	124.18	125.62	146.23	121.1	8.00282	8.04836	6.72886	4.81441
V:9728610:9731609	WBGene00009584;	drap-1	F40F9.7b.1;	124.18	125.62	146.23	121.1	8.00282	8.04836	6.72886	4.81441
V:9728612:9731611	WBGene00009584;	drap-1	F40F9.7b.2;	124.18	125.62	146.23	121.1	8.00282	8.04836	6.72886	4.81441
V:9729663:9732662	WBGene00196611	F40F9.14	F40F9.14	124.18	125.62	146.23	121.1	8.00282	8.04836	6.72886	4.81441
V:9729812:9732811	WBGene00196872	F40F9.15	F40F9.15	124.18	125.62	146.23	121.1	8.00282	8.04836	6.72886	4.81441
V:18785289:18788288	WBGene00012451	Y17D7B.3	Y17D7B.3	175.83	150.88	153.22	102.77	6.58835	8.04171	5.2439	3.6772
V:18786306:18789305	WBGene00012450	Y17D7B.2	Y17D7B.2	175.83	150.88	153.22	102.77	6.58835	8.04171	5.2439	3.6772
V:18786715:18789714	WBGene00201616	Y17D7B.13	Y17D7B.13	175.83	150.88	153.22	102.77	6.58835	8.04171	5.2439	3.6772
V:18786765:18789764	WBGene00196037	Y17D7B.11	Y17D7B.11	175.83	150.88	153.22	102.77	6.58835	8.04171	5.2439	3.6772
II:14865216:14868215	WBGene00011045;	gpx-2	R05H10.5b.1;	217.19	213.87	254.23	139.24	8.0357	7.12316	7.60012	4.70133
II:14865266:14868265	WBGene00011045;	gpx-2	R05H10.5b.2;	217.19	213.87	254.23	139.24	8.0357	7.12316	7.60012	4.70133
II:14866133:14869132	WBGene00011045;	gpx-2	R05H10.5a.1;	217.19	213.87	254.23	139.24	8.0357	7.12316	7.60012	4.70133
II:14866137:14869136	WBGene00011045;	gpx-2	R05H10.5a.2;	217.19	213.87	254.23	139.24	8.0357	7.12316	7.60012	4.70133
II:14868444:14871443	WBGene00011044;WBGene00011044;	R05H10.3	R05H10.3a;R05H10.3b;	217.19	213.87	254.23	139.24	8.0357	7.12316	7.60012	4.70133
II:2597404:2600403	WBGene00018020	F33H12.6	F33H12.6	185.03	134.29	159.71	104.96	8.03396	5.52656	6.23788	4.59074
II:2599053:2602052	WBGene00018019	F33H12.1	F33H12.1	185.03	134.29	159.71	104.96	8.03396	5.52656	6.23788	4.59074
V:18245308:18248307	WBGene00011210	R10E8.4	R10E8.4	159.6	155.73	235.08	124.05	7.9942	5.72997	7.62462	5.64773
V:18247384:18250383	WBGene00011207;	R10E8.1	R10E8.1a.3;	159.6	155.73	235.08	124.05	7.9942	5.72997	7.62462	5.64773
V:18248003:18251002	WBGene00011207;	R10E8.1	R10E8.1a.2;	159.6	155.73	235.08	124.05	7.9942	5.72997	7.62462	5.64773
III:5194527:5197526	WBGene00019633	K10D2.7	K10D2.7	139.59	106.41	174.86	102.11	7.98213	4.81522	6.54317	4.5102
V:16725715:16728714	WBGene00077622	T25E12.14	T25E12.14	146.62	132.65	149.15	110.14	7.95622	6.56621	4.24551	3.49004
V:16726193:16729192	WBGene00165740	21ur-15294	T25E12.15	146.62	132.65	149.15	110.14	7.95622	6.56621	4.24551	3.49004
V:16727231:16730230	WBGene00012027	fbxa-127	T25E12.12	146.62	132.65	149.15	110.14	7.95622	6.56621	4.24551	3.49004
V:16728761:16731760	WBGene00012028	srz-99	T25E12.13	146.62	132.65	97.21	110.14	7.95622	6.56621	0	3.49004
V:665995:668994	WBGene00017961	nhr-180	F31F4.12	132.5	113.08	168.22	138.51	7.95622	7.08604	5.11316	4.59074
II:12026248:12029247	WBGene00012462	Y17G7B.8	Y17G7B.8	139.91	134.25	152.06	98.12	5.95001	7.94533	5.15146	3.85455
II:12063585:12066584	WBGene00012467	arrd-8	Y17G7B.14	180.8	180.28	141.74	100.05	7.94007	7.33237	4.29766	3.40062
X:13769059:13772058	WBGene00010117;	nkb-3	F55F3.3a;	110.21	123.81	114.61	87.74	7.93332	6.33408	4.49046	3.56229
IV:5659024:5662023	WBGene00004804;WBGene00004804;	skn-1	T19E7.2a;T19E7.2c.1;	205.89	115.73	181.43	85.18	7.9303	6.53885	3.9563	2.60411
IV:17290234:17293233	WBGene00012130;WBGene00012130;	slc-17.4	T28F3.4a;T28F3.4b;	150.1	108.08	173.72	102.37	7.91787	1.58683	5.28065	1.71887
IV:17293293:17296292	WBGene00012131;WBGene00012131;	T28F3.5	T28F3.5a;T28F3.5b;	150.1	108.08	173.72	102.37	7.91787	4.52836	5.28065	4.08469
III:2835139:2838138	WBGene00022190	josd-1	Y71H2AR.3	137.72	128.75	163.93	139.44	7.90438	4.24877	7.47508	4.80551
X:17184880:17187879	WBGene00002207;WBGene00002207;	sid-3	B0302.1a;B0302.1b;	130.25	124.77	126.96	94.22	7.89564	6.12999	6.86029	4.35856
X:17184888:17187887	WBGene00002207;	sid-3	B0302.1c;	130.25	124.77	126.96	94.22	7.89564	6.12999	6.86029	4.35856
X:16127316:16130315	WBGene00014213;	ZK1073.1	ZK1073.1.2;	157.6	79.7	127.83	95.31	7.89281	3.14841	5.49878	3.48888
X:16127366:16130365	WBGene00014213;	ZK1073.1	ZK1073.1.1;	157.6	79.7	127.83	95.31	7.89281	3.14841	5.49878	3.48888
III:4654003:4657002	WBGene00011954	T23F11.2	T23F11.2	128.57	112.12	136.95	93.49	7.87847	7.05868	4.42226	3.24842
X:8995390:8998389	WBGene00198289	C24A3.12	C24A3.12	153.8	142.39	172.93	112.15	7.84681	6.70301	5.52224	4.62052
X:8995531:8998530	WBGene00197766	C24A3.11	C24A3.11	153.8	142.39	172.93	112.15	7.84681	6.70301	5.52224	4.62052
X:8995591:8998590	WBGene00195542	C24A3.10	C24A3.10	153.8	142.39	172.93	112.15	7.84681	6.70301	5.52224	4.62052
X:8995884:8998883	WBGene00200293	C24A3.14	C24A3.14	153.8	142.39	172.93	112.15	7.84681	6.70301	5.52224	4.62052
X:8995979:8998978	WBGene00016033;	C24A3.2	C24A3.2b.1;	153.8	142.39	172.93	112.15	7.84681	6.70301	5.52224	4.62052
X:8995986:8998985	WBGene00016033;	C24A3.2	C24A3.2a.1;	153.8	142.39	172.93	112.15	7.84681	6.70301	5.52224	4.62052
X:8996000:8998999	WBGene00016033;WBGene00016033;WBGene00016033;WBGene00016033;WBGene00016033;	C24A3.2	C24A3.2a.2;C24A3.2a.3;C24A3.2a.4;C24A3.2b.2;C24A3.2b.3;	153.8	142.39	172.93	112.15	7.84681	6.70301	5.52224	4.62052
X:8996001:8999000	WBGene00016033;	C24A3.2	C24A3.2a.5;	153.8	142.39	172.93	112.15	7.84681	6.70301	5.52224	4.62052
V:5762347:5765346	WBGene00016892	C53A3.2	C53A3.2	131.99	105.54	115.54	76.76	7.84553	5.05198	3.94353	1.95979
IV:9117598:9120597	WBGene00006438;WBGene00006438;WBGene00006438;WBGene00006438;WBGene00006438;WBGene00006438;WBGene00006438;	nrfl-1	C01F6.6a;C01F6.6c;C01F6.6d;C01F6.6e.1;C01F6.6h;C01F6.6i;C01F6.6j.1;	135.6	106.33	138.36	98.15	7.8442	5.7728	6.65564	4.64444
IV:9117601:9120600	WBGene00006438;WBGene00006438;	nrfl-1	C01F6.6e.2;C01F6.6j.2;	135.6	106.33	138.36	98.15	7.8442	5.7728	6.65564	4.64444
IV:9119885:9122884	WBGene00006438;	nrfl-1	C01F6.6b;	135.6	106.33	138.36	98.15	7.8442	5.7728	6.65564	4.64444
I:12977339:12980338	WBGene00008133;WBGene00008133;	efsc-1	C47B2.7a;C47B2.7b;	161.93	157.4	157.03	127.21	7.82664	5.99167	5.86833	3.49004
I:5617052:5620051	WBGene00018509;	F46F11.6	F46F11.6.2;	128.87	124.75	127.55	114.21	7.82664	6.18318	5.90047	3.51689
I:5617183:5620182	WBGene00018509;	F46F11.6	F46F11.6.1;	128.87	124.75	127.55	114.21	7.82664	6.18318	5.90047	3.51689
I:5618069:5621068	WBGene00000473	cey-2	F46F11.2	128.87	124.75	127.55	114.21	7.82664	6.18318	5.90047	3.51689
V:16141617:16144616	WBGene00008632	fbxa-88	F10A3.2	205.6	124.18	180.47	96.22	7.8032	5.59047	3.94402	2.40219
V:16142115:16145114	WBGene00008633	fbxa-18	F10A3.3	205.6	124.18	180.47	96.22	7.8032	5.59047	3.94402	2.40219
V:16143331:16146330	WBGene00169824	21ur-13188	F10A3.18	205.6	124.18	180.47	96.22	7.8032	5.59047	3.94402	2.40219
V:4292011:4295010	WBGene00005407;	srh-194	F47D2.10a;	116.74	97.96	108.33	101.77	7.80072	4.18596	0	2.79203
V:4292026:4295025	WBGene00005407;	srh-194	F47D2.10b;	116.74	97.96	108.33	101.77	7.80072	4.18596	0	2.79203
V:4294521:4297520	WBGene00206392	F47D2.11	F47D2.11	116.74	97.96	108.33	101.77	7.80072	4.18596	3.94023	4.83236
II:1982619:1985618	WBGene00021194	Y16E11A.2	Y16E11A.2	144.12	129.77	163.67	114.54	7.80072	5.60864	6.19392	4.69813
IV:3920665:3923664	WBGene00018971;WBGene00018971;	clec-67	F56D6.2.1;F56D6.2.2;	153.68	226.34	122.05	74.94	7.80072	7.27755	3.76349	0
II:854711:857710	WBGene00021577	Y46B2A.2	Y46B2A.2	187.45	192.53	232.38	152.96	7.80048	5.12638	5.9326	4.29543
I:5895118:5898117	WBGene00016420;	C34G6.3	C34G6.3.1;	132.91	130.87	159.22	93.46	7.79284	5.43835	6.72845	5.31284
I:5895332:5898331	WBGene00016420;	C34G6.3	C34G6.3.2;	132.91	130.87	159.22	93.46	7.79284	5.43835	6.72845	5.31284
V:13008991:13011990	WBGene00008849;	try-10	F15B9.5c;	149.73	106.32	112.23	92.48	7.7748	6.48414	4.61507	0
V:13009979:13012978	WBGene00235323	F15B9.15	F15B9.15	149.73	106.32	112.23	92.48	7.7748	6.48414	4.61507	4.08066
V:13010295:13013294	WBGene00008849;	try-10	F15B9.5b;	149.73	106.32	112.23	92.48	7.7748	6.48414	4.61507	4.08066
V:13011787:13014786	WBGene00008849;	try-10	F15B9.5a;	149.73	106.32	112.23	92.48	7.7748	6.48414	4.61507	4.08066
II:1966437:1969436	WBGene00022692	ZK250.9	ZK250.9	186.71	141.72	180.91	128.37	7.76558	4.4808	6.10732	4.17576
III:11050519:11053518	WBGene00012973;	spat-2	Y48A6B.13b;	112.21	179.21	143.55	95.68	5.67561	7.74266	3.82776	3.49004
IV:8230231:8233230	WBGene00219729	anr-44	T09A12.7	128.79	122.8	127.12	122.98	7.72297	2.24346	5.61125	0
IV:8230257:8233256	WBGene00003656;	nhr-66	T09A12.4a.3;	128.79	122.8	127.12	122.98	7.72297	2.24346	5.61125	0
IV:8230337:8233336	WBGene00003656;WBGene00003656;	nhr-66	T09A12.4a.2;T09A12.4h;	128.79	122.8	127.12	122.98	7.72297	2.24346	5.61125	0
IV:8228094:8231093	WBGene00003656;WBGene00003656;WBGene00003656;WBGene00003656;	nhr-66	T09A12.4b;T09A12.4e;T09A12.4i.2;T09A12.4j;	128.79	122.8	127.12	122.98	7.72297	5.90959	5.61125	3.8122
II:7024302:7027301	WBGene00016888	C52E12.1	C52E12.1	125.56	128.52	153.04	171.95	5.71619	7.68794	4.76444	4.75698
IV:8358217:8361216	WBGene00017072	D2096.5	D2096.5	134.3	107.92	121.22	125.23	7.66063	5.24385	5.19424	4.03268
IV:8359589:8362588	WBGene00005019;	sqv-1	D2096.4a;	134.3	107.92	121.22	125.23	7.66063	5.24385	5.19424	4.03268
IV:8359591:8362590	WBGene00005019;	sqv-1	D2096.4b.1;	134.3	107.92	121.22	125.23	7.66063	5.24385	5.19424	4.03268
IV:8359617:8362616	WBGene00005019;	sqv-1	D2096.4b.2;	134.3	107.92	121.22	125.23	7.66063	5.24385	5.19424	4.03268
III:3634289:3637288	WBGene00219563	linc-95	C32A3.8	172.7	112.3	162.75	118.94	7.64522	4.37748	5.59518	3.94643
III:3634376:3637375	WBGene00007860;	rilp-1	C32A3.3a.1;	172.7	112.3	162.75	118.94	7.64522	4.37748	5.59518	3.94643
III:3634644:3637643	WBGene00007860;	rilp-1	C32A3.3a.2;	172.7	112.3	162.75	118.94	7.64522	4.37748	5.59518	3.94643
III:3634649:3637648	WBGene00007860;	rilp-1	C32A3.3a.3;	172.7	112.3	162.75	118.94	7.64522	4.37748	5.59518	3.94643
III:7910131:7913130	WBGene00022802	ZK688.7	ZK688.7	126.57	123.97	224.75	111.65	7.63118	6.81621	6.09791	4.4423
II:1140861:1143860	WBGene00021105	W09B6.5	W09B6.5	182.86	136.68	169.85	93.55	7.6309	5.87144	5.32468	2.06163
II:1142408:1145407	WBGene00004076;WBGene00004076;WBGene00004076;	pod-2	W09B6.1a.1;W09B6.1a.2;W09B6.1b;	182.86	136.68	169.85	93.55	7.6309	5.87144	5.32468	2.06163
II:6924452:6927451	WBGene00017700	F22D3.4	F22D3.4	113.89	106.17	138.5	92.36	6.89366	6.10111	7.61969	4.75182
II:6925253:6928252	WBGene00196003	F22D3.7	F22D3.7	113.89	106.17	138.5	92.36	6.89366	6.10111	7.61969	4.75182
II:6925394:6928393	WBGene00198605	F22D3.8	F22D3.8	113.89	106.17	138.5	92.36	6.89366	6.10111	7.61969	4.75182
II:6926326:6929325	WBGene00219680	linc-35	F22D3.10	113.89	106.17	138.5	92.36	6.89366	6.10111	7.61969	4.75182
II:6927270:6930269	WBGene00017699;WBGene00017699;WBGene00017699;WBGene00017699;WBGene00017699;WBGene00017699;	flcn-1	F22D3.2a;F22D3.2d;F22D3.2e;F22D3.2f;F22D3.2g;F22D3.2j;	113.89	106.17	138.5	92.36	6.89366	6.10111	7.61969	4.75182
I:3823447:3826446	WBGene00006833	unc-108	F53F10.4	141.07	145.97	141.36	106.79	7.61586	5.82751	5.81173	3.21327
V:10201986:10204985	WBGene00014109	chpf-1	ZK856.8	111.56	118.01	149.26	110.04	7.30832	7.60586	6.88058	6.46999
V:10204088:10207087	WBGene00014112; WBGene00050936	ZK856.11	ZK856.11; ZK856.16	111.56	118.01	149.26	110.04	7.30832	7.60586	6.88058	6.46999
X:2821254:2824253	WBGene00219650	linc-56	C14A11.12	213.57	114.78	134.73	121.06	7.56748	5.44449	5.99687	5.04713
II:2334433:2337432	WBGene00018384	F43C11.7	F43C11.7	197.61	147.4	183.19	130.67	7.56542	6.07375	6.97699	5.36929
I:13812823:13815822	WBGene00012371;	W09G3.8	W09G3.8.2;	128.94	116.67	148.02	113.8	7.12181	6.9766	7.55542	4.15374
I:13812856:13815855	WBGene00012371;	W09G3.8	W09G3.8.1;	128.94	116.67	148.02	113.8	7.12181	6.9766	7.55542	4.15374
I:13813964:13816963	WBGene00012369;	W09G3.6	W09G3.6b;	128.94	116.67	148.02	113.8	7.12181	6.9766	7.55542	4.15374
I:13815500:13818499	WBGene00172654	21ur-15386	W09G3.9	169.5	116.67	148.02	113.8	7.12181	6.9766	7.55542	4.13435
II:10026467:10029466	WBGene00009948	F52H3.6	F52H3.6	131.22	143.15	150.08	91.16	7.55	6.23616	5.70733	2.50792
II:10027433:10030432	WBGene00167867	21ur-14218	F52H3.8	131.22	143.15	150.08	91.16	7.55	6.23616	5.70733	2.50792
II:10028695:10031694	WBGene00009947	F52H3.5	F52H3.5	131.22	143.15	150.08	91.16	7.55	6.23616	5.70733	2.50792
V:20232344:20235343	WBGene00013764	Y113G7B.15	Y113G7B.15	180.78	169.63	193.59	107.37	7.54304	5.80869	6.59625	4.03719
V:20234955:20237954	WBGene00013768;	sld-5	Y113G7B.24c;	180.78	169.63	193.59	107.37	7.54304	5.80869	6.59625	4.03719
V:20235159:20238158	WBGene00013768;	sld-5	Y113G7B.24b.3;	180.78	169.63	193.59	107.37	7.54304	5.80869	6.59625	4.03719
III:12749428:12752427	WBGene00013911	irld-60	ZC482.2	177.69	117.64	162.88	111.6	7.48973	5.30769	7.218	4.35704
III:12749609:12752608	WBGene00013915	irld-20	ZC482.7	177.69	117.64	162.88	111.6	7.48973	5.30769	7.218	4.35704
IV:841309:844308	WBGene00023184	Y55F3BR.t1	Y55F3BR.t1	134.14	94.76	135.58	91.57	6.06435	3.91237	7.47508	3.73166
IV:841392:844391	WBGene00201199	Y55F3BR.16	Y55F3BR.16	134.14	94.76	135.58	91.57	6.06435	3.91237	7.47508	3.73166
II:7552407:7555406	WBGene00022891	ZK1290.10	ZK1290.10	108.32	112.11	147.77	94.02	7.46381	7.46907	5.41844	3.19473
II:7553345:7556344	WBGene00044396	ZK1290.14	ZK1290.14	108.32	112.11	147.77	94.02	7.46381	7.46907	5.41844	3.19473
V:5841231:5844230	WBGene00017834;	F26F12.3	F26F12.3c;	143.45	127.28	180.61	122.24	2.02145	7.46907	0	0
X:15618989:15621988	WBGene00010724;	K09E9.1	K09E9.1b.1;	147.69	150.01	196.62	128.86	3.11085	6.86971	7.4673	5.01597
II:5742906:5745905	WBGene00044296;	F10C1.9	F10C1.9a;	169.91	132.31	141.8	83.37	7.46381	6.40206	5.40237	2.68465
II:5743707:5746706	WBGene00044296;	F10C1.9	F10C1.9b.2;	169.91	132.31	141.8	83.37	7.46381	6.40206	5.40237	2.68465
II:5743785:5746784	WBGene00044296;	F10C1.9	F10C1.9b.1;	169.91	132.31	141.8	83.37	7.46381	6.40206	5.40237	2.68465
II:5744176:5747175	WBGene00174162	21ur-13630	F10C1.10	169.91	132.31	141.8	83.37	7.46381	6.40206	5.40237	2.68465
V:19606011:19609010	WBGene00003763	nlp-25	Y43F8C.1	158.35	124.85	155.6	91.91	7.4379	6.21054	5.32204	3.89274
V:19607994:19610993	WBGene00012840	grsp-1	Y43F8C.20	158.35	124.85	155.6	91.91	7.4379	6.21054	5.32204	3.89274
X:2030089:2033088	WBGene00022415	Y102A11A.5	Y102A11A.5	152.66	123.1	159.15	115.55	7.39637	5.40586	5.57912	5.52873
V:18338408:18341407	WBGene00077692	C08E8.10	C08E8.10	219.76	148.85	204.02	154.7	6.49764	4.33963	7.39592	5.39447
X:2405967:2408966	WBGene00016616	C43H6.3	C43H6.3	120.87	154.56	143.71	85.54	7.36015	5.58128	6.88058	3.0605
X:2408070:2411069	WBGene00016614	trpp-12	C43H6.1	120.87	154.56	143.71	85.54	7.36015	5.58128	6.88058	3.0605
IV:4082710:4085709	WBGene00016435	C35B1.5	C35B1.5	148.73	161.69	140.71	96.85	7.25055	7.35304	5.83721	3.27582
IV:4084712:4087711	WBGene00016432;WBGene00016432;	C35B1.2	C35B1.2a;C35B1.2c;	148.73	161.69	140.71	96.85	7.25055	7.35304	5.83721	3.27582
IV:4085077:4088076	WBGene00016432;	C35B1.2	C35B1.2b;	148.73	161.69	140.71	96.85	7.25055	7.35304	5.83721	3.27582
I:9106040:9109039	WBGene00001574;	gei-17	W10D5.3b;	186.28	134.57	157.19	114.03	7.33423	5.30769	4.92035	3.86589
I:9106067:9109066	WBGene00001574;WBGene00001574;WBGene00001574;WBGene00001574;	gei-17	W10D5.3a.4;W10D5.3c.3;W10D5.3e.4;W10D5.3f.4;	186.28	134.57	157.19	114.03	7.33423	5.30769	4.92035	3.86589
I:9106083:9109082	WBGene00001574;WBGene00001574;WBGene00001574;WBGene00001574;	gei-17	W10D5.3a.3;W10D5.3c.2;W10D5.3e.3;W10D5.3f.3;	186.28	134.57	157.19	114.03	7.33423	5.30769	4.92035	3.86589
I:9106098:9109097	WBGene00001574;WBGene00001574;WBGene00001574;WBGene00001574;	gei-17	W10D5.3a.2;W10D5.3e.2;W10D5.3f.2;W10D5.3g.2;	186.28	134.57	157.19	114.03	7.33423	5.30769	4.92035	3.86589
I:9106440:9109439	WBGene00001574;WBGene00001574;WBGene00001574;WBGene00001574;WBGene00001574;WBGene00001574;	gei-17	W10D5.3a.1;W10D5.3c.1;W10D5.3d;W10D5.3e.1;W10D5.3f.1;W10D5.3g.1;	186.28	134.57	157.19	114.03	7.33423	5.30769	4.92035	3.86589
I:9109108:9112107	WBGene00012376;	nduf-7	W10D5.2.2;	186.28	134.57	157.19	114.03	7.33423	5.30769	4.92035	3.86589
I:8313933:8316932	WBGene00009923	F52B5.7	F52B5.7	130.43	112.9	127.85	134.69	7.33004	3.97083	6.25828	4.88537
III:9487231:9490230	WBGene00007185	nlp-36	B0464.3	102.34	94.14	132.9	89.23	7.2824	3.47462	5.9808	4.88605
X:7577268:7580267	WBGene00017241;	pcyt-1	F08C6.2b;	145.19	97.29	140.91	97.22	7.2824	4.95202	5.09709	3.0605
X:2768561:2771560	WBGene00018888	F55F1.2	F55F1.2	177.44	153.75	212.32	131.52	7.25648	5.55392	7.28227	4.00012
X:2769271:2772270	WBGene00172056	21ur-11978	F55F1.4	177.44	153.75	212.32	131.52	7.25648	5.55392	7.28227	4.00012
X:2770354:2773353	WBGene00196317	F55F1.6	F55F1.6	177.44	153.75	212.32	131.52	7.25648	5.55392	7.28227	4.00012
X:2770542:2773541	WBGene00006496;	cgef-1	C14A11.3b;	177.44	153.75	212.32	131.52	7.25648	5.55392	7.28227	4.00012
X:2770693:2773692	WBGene00219974	F55F1.11	F55F1.11	177.44	153.75	212.32	131.52	7.25648	5.55392	7.28227	4.00012
V:5012675:5015674	WBGene00173173	21ur-14932	C13D9.11	212.79	157.53	201.16	89.04	7.26388	0	0	0
V:5011217:5014216	WBGene00168743	21ur-13377	C13D9.10	212.79	157.53	201.16	127.64	7.26388	5.37524	3.65273	2.69264
V:5011494:5014493	WBGene00005657	srr-6	C13D9.1	212.79	157.53	201.16	127.64	7.26388	5.37524	3.65273	2.69264
II:2384096:2387095	WBGene00017524	F16G10.9	F16G10.9	151.38	122.67	154.79	100.34	7.25648	4.98985	6.1384	3.67531
III:3376375:3379374	WBGene00199213	F45H7.11	F45H7.11	165.14	123.05	158.41	105.46	7.25648	6.70301	5.85226	4.48336
III:3376853:3379852	WBGene00199993	F45H7.13	F45H7.13	165.14	123.05	158.41	105.46	7.25648	6.70301	5.85226	4.48336
V:10275287:10278286	WBGene00196051	Y22F5A.8	Y22F5A.8	123.01	135.99	171.9	85.16	7.25648	5.82751	5.99687	2.63095
V:10275365:10278364	WBGene00196844	Y22F5A.9	Y22F5A.9	123.01	135.99	171.9	85.16	7.25648	5.82751	5.99687	2.63095
V:10275811:10278810	WBGene00219415;	linc-38	Y22F5A.12b;	123.01	135.99	171.9	85.16	7.25648	5.82751	5.99687	2.63095
V:10275854:10278853	WBGene00219415;	linc-38	Y22F5A.12a;	123.01	135.99	171.9	85.16	7.25648	5.82751	5.99687	2.63095
V:10276327:10279326	WBGene00003090;	lys-1	Y22F5A.4.1;	123.01	135.99	171.9	85.16	7.25648	5.82751	5.99687	2.63095
V:10276404:10279403	WBGene00003090;	lys-1	Y22F5A.4.2;	123.01	135.99	171.9	85.16	7.25648	5.82751	5.99687	2.63095
III:7352472:7355471	WBGene00017274;WBGene00017274;WBGene00017274;	F08F8.9	F08F8.9a.2;F08F8.9b.2;F08F8.9c.2;	129.63	118.03	127.99	95.8	6.99732	7.25019	5.78799	3.4095
III:7352591:7355590	WBGene00017274;WBGene00017274;WBGene00017274;	F08F8.9	F08F8.9a.1;F08F8.9b.1;F08F8.9c.1;	129.63	118.03	127.99	95.8	6.99732	7.25019	5.78799	3.4095
V:7344801:7347800	WBGene00015395	nhr-147	C03G6.8	148.69	99.73	158.76	91.7	6.89366	4.48691	7.25013	3.97327
V:10159135:10162134	WBGene00008255;	C51E3.10	C51E3.10b;	106.27	107.52	105.58	95.96	7.23057	5.99167	5.41844	4.83236
V:10159578:10162577	WBGene00008255;	C51E3.10	C51E3.10a;	106.27	107.52	105.58	95.96	7.23057	5.99167	5.41844	4.83236
V:10159662:10162661	WBGene00008255;	C51E3.10	C51E3.10c;	106.27	107.52	105.58	95.96	7.23057	5.99167	5.41844	4.83236
III:3397793:3400792	WBGene00010304;	clpf-1	F59A2.4b;	160.64	141.72	206.39	87	6.27168	5.14353	7.218	2.84572
II:570611:573610	WBGene00021095	mlt-8	W08F4.6	207.79	114.95	140.5	102.35	7.20648	2.965	5.66689	4.20991
II:572055:575054	WBGene00197577	W08F4.16	W08F4.16	207.79	114.95	140.5	102.35	7.20648	2.965	5.66689	4.20991
II:572435:575434	WBGene00200105	W08F4.18	W08F4.18	207.79	114.95	140.5	102.35	7.20648	2.965	5.66689	4.20991
II:572627:575626	WBGene00199139	W08F4.17	W08F4.17	207.79	114.95	140.5	102.35	7.20648	2.965	5.66689	4.20991
I:7582310:7585309	WBGene00008421	D2030.12	D2030.12	130.92	104.41	139.82	96.03	7.20465	5.636	5.49372	4.02697
I:1930852:1933851	WBGene00021765;WBGene00021765;	Y51F10.4	Y51F10.4a;Y51F10.4b;	187.91	120.62	165.4	103.78	7.19981	3.52627	5.32796	3.50971
II:14300528:14303527	WBGene00000831;	ctl-2	Y54G11A.5.2;	145.39	117.13	160.09	103.62	7.17874	4.97938	6.41463	4.85921
II:14300584:14303583	WBGene00000831;	ctl-2	Y54G11A.5.1;	145.39	117.13	160.09	103.62	7.17874	4.97938	6.41463	4.85921
IV:11335365:11338364	WBGene00010061;	F54E12.2	F54E12.2.2;	195.98	111.78	168.34	106.17	7.17874	0	5.49878	3.30211
IV:11338633:11341632	WBGene00001932	his-58	F54E12.4	195.98	111.78	168.34	106.17	7.17874	2.02458	5.49878	0
IV:11335685:11338684	WBGene00010061;	F54E12.2	F54E12.2.1;	195.98	111.78	168.34	106.17	7.17874	3.20103	5.49878	3.30211
IV:11336796:11339795	WBGene00001929	his-55	F54E12.1	195.98	111.78	168.34	106.17	7.17874	3.20103	5.49878	3.30211
IV:11337022:11340021	WBGene00001930	his-56	F54E12.3	195.98	111.78	168.34	106.17	7.17874	3.20103	5.49878	3.30211
IV:7143214:7146213	WBGene00016405;WBGene00016405;WBGene00016405;	hecd-1	C34D4.14a.2;C34D4.14b.2;C34D4.14d.2;	198.72	174.2	183.9	93.27	7.17874	6.83981	6.99306	3.24842
IV:7143399:7146398	WBGene00016405;WBGene00016405;WBGene00016405;WBGene00016405;WBGene00016405;WBGene00016405;WBGene00016405;WBGene00016405;	hecd-1	C34D4.14a.1;C34D4.14b.1;C34D4.14c;C34D4.14d.1;C34D4.14e;C34D4.14f;C34D4.14g;C34D4.14h;	198.72	174.2	183.9	93.27	7.17874	6.83981	6.99306	3.24842
X:2290935:2293934	WBGene00200778	T10H10.6	T10H10.6	93.09	101.95	162.5	104.75	6.24576	4.51427	7.1698	3.78535
X:2292947:2295946	WBGene00201262	T10H10.7	T10H10.7	93.09	101.95	162.5	104.75	6.24576	4.51427	7.1698	3.78535
X:2293250:2296249	WBGene00020426	T10H10.2	T10H10.2	93.09	101.95	162.5	104.75	6.24576	4.51427	7.1698	3.78535
I:1333821:1336820	WBGene00019674;WBGene00019674;	K12C11.3	K12C11.3b;K12C11.3c;	136.57	186.47	184.5	106.27	7.10099	5.93695	7.16311	3.89274
I:1333895:1336894	WBGene00019674;	K12C11.3	K12C11.3a;	136.57	186.47	184.5	106.27	7.10099	5.93695	7.16311	3.89274
I:1335512:1338511	WBGene00045052	K12C11.6	K12C11.6	136.57	186.47	184.5	106.27	7.10099	5.93695	7.16311	3.89274
II:6344426:6347425	WBGene00016316;	C32D5.8	C32D5.8b;	120.9	114	136.89	135.85	4.93968	7.15822	4.32269	2.47613
II:6346220:6349219	WBGene00002980	lgg-1	C32D5.9	120.9	114	136.89	135.85	4.93968	7.15822	4.32269	2.47613
V:6246271:6249270	WBGene00196751	K08B12.7	K08B12.7	135.83	91.8	177.25	94.12	7.15282	4.32276	4.14876	2.79203
V:6246805:6249804	WBGene00200627	K08B12.12	K08B12.12	135.83	91.8	177.25	81.04	7.15282	4.32276	4.14876	2.79203
V:6247672:6250671	WBGene00019521;WBGene00019521;	dmd-7	K08B12.2a;K08B12.2b;	135.83	91.8	177.25	81.04	7.15282	4.32276	4.14876	2.79203
II:2001877:2004876	WBGene00019136	F59H6.5	F59H6.5	154	134.64	180.41	106.03	7.13817	5.4992	6.2687	4.29543
II:3960189:3963188	WBGene00004751;WBGene00004751;WBGene00004751;WBGene00004751;WBGene00004751;WBGene00004751;WBGene00004751;WBGene00004751;	sea-2	K10G6.3a;K10G6.3b;K10G6.3c;K10G6.3j;K10G6.3k.1;K10G6.3l.1;K10G6.3n.1;K10G6.3o.1;	158.12	168.38	232.8	88.18	7.1269	4.1586	3.2654	2.92626
II:3960229:3963228	WBGene00004751;WBGene00004751;WBGene00004751;WBGene00004751;	sea-2	K10G6.3k.2;K10G6.3l.2;K10G6.3n.2;K10G6.3o.2;	158.12	168.38	232.8	88.18	7.1269	4.1586	3.2654	2.92626
II:3960284:3963283	WBGene00004751;WBGene00004751;WBGene00004751;	sea-2	K10G6.3d;K10G6.3e;K10G6.3p;	158.12	168.38	232.8	88.18	7.1269	4.1586	3.2654	2.92626
II:3962786:3965785	WBGene00004751;WBGene00004751;WBGene00004751;	sea-2	K10G6.3m;K10G6.3q;K10G6.3r;	158.12	124.16	127.88	88.18	7.1269	4.1586	3.2654	2.92626
I:7490836:7493835	WBGene00012140;	T28F4.5	T28F4.5.2;	106.87	106.34	112.98	86.41	7.1269	2.38025	1.46584	2.04033
III:5652469:5655468	WBGene00045089	C05H8.3	C05H8.3	206.42	120.28	130.47	83.07	7.1269	3.96709	6.5753	2.46987
III:5652631:5655630	WBGene00200418	C05H8.4	C05H8.4	206.42	120.28	130.47	83.07	7.1269	3.96709	6.5753	2.46987
I:7488675:7491674	WBGene00012139	T28F4.4	T28F4.4	174.24	106.34	112.98	86.41	7.1269	6.59357	5.59518	3.03365
I:7490316:7493315	WBGene00012140;	T28F4.5	T28F4.5.1;	106.87	106.34	112.98	86.41	7.1269	6.59357	5.59518	3.03365
II:3681677:3684676	WBGene00017583;WBGene00017583;	F19B10.1	F19B10.1.1;F19B10.1.2;	147.53	133.96	197.13	136.69	0	0	7.12159	0
X:823974:826973	WBGene00000899;WBGene00000899;WBGene00000899;	daf-3	F25E2.5b;F25E2.5e;F25E2.5f;	147.68	162.52	161.25	121.31	5.46277	1.53608	7.10553	1.76114
X:823976:826975	WBGene00000899;WBGene00000899;	daf-3	F25E2.5a;F25E2.5d;	147.68	162.52	161.25	121.31	5.46277	1.53608	7.10553	1.76114
X:822314:825313	WBGene00000899;WBGene00000899;	daf-3	F25E2.5g.2;F25E2.5h.2;	147.68	162.52	161.25	121.31	5.46277	6.56621	7.10553	3.74648
X:822326:825325	WBGene00000899;	daf-3	F25E2.5g.1;	147.68	162.52	161.25	121.31	5.46277	6.56621	7.10553	3.74648
X:822342:825341	WBGene00000899;WBGene00000899;	daf-3	F25E2.5c;F25E2.5h.1;	147.68	162.52	161.25	121.31	5.46277	6.56621	7.10553	3.74648
X:15386384:15389383	WBGene00199952	F47C8.5	F47C8.5	113.94	114.83	140.84	110.32	7.10099	0	5.96474	4.02697
X:15384378:15387377	WBGene00199534	F47C8.3	F47C8.3	113.94	114.83	140.84	110.32	7.10099	4.78786	5.96474	4.02697
X:15386173:15389172	WBGene00200548	F47C8.6	F47C8.6	113.94	114.83	140.84	110.32	7.10099	4.78786	5.96474	4.02697
I:3737261:3740260	WBGene00004147;	larp-5	T12F5.5b.1;	121.44	122.13	115.56	95.99	7.10099	6.21054	5.38631	2.81888
I:3738980:3741979	WBGene00004147;	larp-5	T12F5.5a;	121.44	122.13	115.56	95.99	7.10099	6.21054	5.38631	2.92626
I:3739956:3742955	WBGene00020466	sld-2	T12F5.1	121.44	122.13	115.56	95.99	7.10099	6.21054	5.38631	2.92626
II:11632835:11635834	WBGene00197648	ZK20.8	ZK20.8	134.93	115.15	131.62	83.95	7.10099	6.56621	5.57912	3.32896
II:11633725:11636724	WBGene00220236	ZK20.9	ZK20.9	134.93	115.15	131.62	83.95	7.10099	6.56621	5.57912	3.32896
V:15608885:15611884	WBGene00007162	fbxa-153	B0391.5	121.85	114.05	136.05	78.78	7.07507	3.52934	3.15293	2.52357
V:15609390:15612389	WBGene00006080	str-12	B0391.4	121.85	114.05	136.05	78.78	7.07507	3.52934	3.15293	2.52357
V:10279975:10282974	WBGene00003091	lys-2	Y22F5A.5	123.01	110.09	120.91	72.55	7.07507	5.4623	4.50259	0
X:15039103:15042102	WBGene00007666	C18B12.4	C18B12.4	101.14	115.75	107.41	84.91	7.07507	5.90959	4.24551	3.11419
X:15039236:15042235	WBGene00199944	C18B12.14	C18B12.14	101.14	115.75	107.41	84.91	7.07507	5.90959	4.24551	3.11419
X:15039461:15042460	WBGene00195761	C18B12.9	C18B12.9	101.14	115.75	107.41	84.91	7.07507	5.90959	4.24551	3.11419
II:12183376:12186375	WBGene00013256	Y57A10A.13	Y57A10A.13	130.29	131.6	160.89	102.5	7.07507	6.04639	7.07339	4.21489
II:12184507:12187506	WBGene00013257	Y57A10A.14	Y57A10A.14	130.29	131.6	160.89	102.5	7.07507	6.04639	7.07339	4.21489
X:11045946:11048945	WBGene00000522;	clc-1	C09F12.1.1;	155.49	141.25	147.03	109.18	7.06379	4.22475	4.75967	4.24174
X:11046729:11049728	WBGene00000522;	clc-1	C09F12.1.2;	155.49	141.25	147.03	109.18	7.06379	4.22475	4.75967	4.24174
V:5817332:5820331	WBGene00197756	ZC250.8	ZC250.8	125.36	112.73	102.77	88.09	5.9866	7.03132	4.10091	0
V:5820349:5823348	WBGene00198490	ZC250.9	ZC250.9	125.36	112.73	102.77	88.09	5.9866	7.03132	4.10091	2.73834
I:2616060:2619059	WBGene00021271;	spe-47	Y23H5A.4a;	162.02	105.76	163.5	86.98	7.02324	4.07652	6.43069	2.30879
V:12399360:12402359	WBGene00010465	K01D12.6	K01D12.6	194.89	153.51	153.15	111.39	7.02324	5.41713	4.90428	3.1177
V:12399828:12402827	WBGene00201537	K01D12.18	K01D12.18	194.89	153.51	153.15	111.39	7.02324	5.41713	4.90428	3.1177
V:12400341:12403340	WBGene00010466;	K01D12.7	K01D12.7.2;	194.89	153.51	153.15	111.39	7.02324	5.41713	4.90428	3.1177
V:12400395:12403394	WBGene00010466;	K01D12.7	K01D12.7.1;	194.89	153.51	153.15	111.39	7.02324	5.41713	4.90428	3.1177
X:5513581:5516580	WBGene00020737	T23F2.4	T23F2.4	113.48	114.78	133.37	96.09	7.02324	6.10111	6.20575	3.89274
X:5514849:5517848	WBGene00172886	21ur-15511	T23F2.7	113.48	114.78	133.37	96.09	7.02324	6.10111	6.20575	3.89274
X:5515663:5518662	WBGene00020738	T23F2.5	T23F2.5	113.48	114.78	133.37	96.09	7.02324	6.10111	6.20575	3.89274
I:8578006:8581005	WBGene00011352;	rskn-1	T01H8.1d;	139.79	107.42	134.89	107.8	6.99732	5.90959	4.85608	5.39614
I:8578608:8581607	WBGene00011352;	rskn-1	T01H8.1e;	139.79	107.42	134.89	107.8	6.99732	5.90959	4.85608	5.39614
I:8578620:8581619	WBGene00011352;	rskn-1	T01H8.1a;	139.79	107.42	134.89	107.8	6.99732	5.90959	4.85608	5.39614
I:8578658:8581657	WBGene00011352;	rskn-1	T01H8.1c;	139.79	107.42	134.89	107.8	6.99732	5.90959	4.85608	5.39614
I:7152295:7155294	WBGene00220010	K07G5.7	K07G5.7	129.16	105.54	111.43	125.33	6.99732	6.18318	4.50259	3.70481
I:7155287:7158286	WBGene00010641;	crml-1	K07G5.1.2;	129.16	88.57	111.43	125.33	6.99732	6.18318	4.50259	3.70481
I:7155369:7158368	WBGene00010641;	crml-1	K07G5.1.1;	129.16	88.57	111.43	125.33	6.99732	6.18318	4.50259	3.70481
V:1745493:1748492	WBGene00022805;	nhr-256	ZK697.2c;	118.56	134.52	172.46	119.68	6.99573	5.75205	6.42091	4.97775
X:861706:864705	WBGene00165725	21ur-13062	F56F10.5	103.43	89.65	153.3	93.42	5.25307	4.19351	6.97657	2.44677
X:861707:864706	WBGene00165873	21ur-12787	F56F10.6	103.43	89.65	153.3	93.42	5.25307	4.19351	6.97657	2.44677
X:862079:865078	WBGene00018986;	cdo-1	F56F10.3.2;	103.43	89.65	153.3	93.42	5.25307	4.19351	6.97657	2.44677
X:862352:865351	WBGene00018986;	cdo-1	F56F10.3.1;	103.43	89.65	153.3	93.42	5.25307	4.19351	6.97657	2.44677
X:863857:866856	WBGene00201446	F56F10.10	F56F10.10	103.43	89.65	153.3	93.42	5.25307	4.19351	6.97657	2.44677
X:863973:866972	WBGene00023074	F56F10.t1	F56F10.t1	103.43	89.65	153.3	93.42	5.25307	4.19351	6.97657	2.44677
V:15351854:15354853	WBGene00165671	21ur-14520	C29F3.8	192.2	189.84	130.2	89.23	6.10014	6.97515	4.43535	3.06332
V:15353333:15356332	WBGene00007807;	C29F3.7	C29F3.7a;	192.2	189.84	130.2	89.23	6.10014	6.97515	4.43535	3.06332
V:15353499:15356498	WBGene00007807;	C29F3.7	C29F3.7b;	192.2	189.84	130.2	89.23	6.10014	6.97515	4.43535	3.06332
X:11286360:11289359	WBGene00197396	F38B2.7	F38B2.7	145	100.23	127.17	85.22	6.97141	0	4.74361	0
II:1973219:1976218	WBGene00022693	ZK250.10	ZK250.10	156.52	131.22	168.55	113.16	6.97141	5.17089	6.17361	4.80551
III:12471368:12474367	WBGene00013042;WBGene00013042;	cccp-1	Y49E10.23a.1;Y49E10.23b.1;	166.96	152.29	158.66	91.51	6.97141	5.66336	5.45058	2.79203
III:12471379:12474378	WBGene00013042;WBGene00013042;	cccp-1	Y49E10.23a.2;Y49E10.23b.2;	166.96	152.29	158.66	91.51	6.97141	5.66336	5.45058	2.79203
III:12472122:12475121	WBGene00201713	Y49E10.34	Y49E10.34	166.96	152.29	158.66	91.51	6.97141	5.66336	5.45058	2.79203
III:12472176:12475175	WBGene00201157	Y49E10.33	Y49E10.33	166.96	152.29	158.66	91.51	6.97141	5.66336	5.45058	2.79203
I:11931852:11934851	WBGene00198369	R06C1.9	R06C1.9	189.96	179.46	189.04	125.18	6.95096	6.0384	6.75394	3.64302
I:11931917:11934916	WBGene00197341	R06C1.8	R06C1.8	189.96	179.46	189.04	125.18	6.95096	6.0384	6.75394	3.64302
I:11931983:11934982	WBGene00202489	R06C1.14	R06C1.14	189.96	179.46	189.04	125.18	6.95096	6.0384	6.75394	3.64302
I:11932076:11935075	WBGene00199432	R06C1.10	R06C1.10	189.96	179.46	189.04	125.18	6.95096	6.0384	6.75394	3.64302
II:14304761:14307760	WBGene00000830;	ctl-1	Y54G11A.6.2;	131.17	117.26	159.07	113.23	6.94549	4.95202	6.46283	4.72498
II:14304830:14307829	WBGene00000830;	ctl-1	Y54G11A.6.1;	131.17	117.26	159.07	113.23	6.94549	4.95202	6.46283	4.72498
I:10326371:10329370	WBGene00013711	Y106G6G.2	Y106G6G.2	108.12	179.27	148.6	120.22	6.48105	6.9221	5.39668	3.29637
I:10327484:10330483	WBGene00013710	Y106G6G.1	Y106G6G.1	108.12	179.27	148.6	120.22	6.48105	6.9221	5.39668	3.29637
V:3195383:3198382	WBGene00022258	Y73C8B.1	Y73C8B.1	114.59	113.11	141.15	93.86	6.16801	6.92188	5.14529	3.35581
V:3195768:3198767	WBGene00044525;	Y73C8B.5	Y73C8B.5b;	114.59	113.11	141.15	93.86	6.16801	6.92188	5.14529	3.35581
V:3196047:3199046	WBGene00044525;	Y73C8B.5	Y73C8B.5a;	114.59	113.11	141.15	116.52	6.16801	6.92188	5.14529	3.35581
V:4605427:4608426	WBGene00022022;WBGene00022022;	Y61A9LA.11	Y61A9LA.11a;Y61A9LA.11b;	133.35	102.85	141.43	105.97	6.58267	4.02181	6.89665	5.15452
II:14291324:14294323	WBGene00013215	Y54G11A.4	Y54G11A.4	143.51	144.5	152.16	88.35	6.1421	6.89452	5.03282	2.38933
X:9551341:9554340	WBGene00009888;WBGene00009888;WBGene00009888;WBGene00009888;WBGene00009888;WBGene00009888;WBGene00009888;WBGene00009888;WBGene00009888;WBGene00009888;WBGene00009888;	F49E2.5	F49E2.5a.2;F49E2.5b.2;F49E2.5c.2;F49E2.5d.2;F49E2.5e.2;F49E2.5f.2;F49E2.5g.2;F49E2.5h.2;F49E2.5i.2;F49E2.5j.2;F49E2.5k.2;	114.45	147.04	178.49	92.61	6.07683	6.89452	5.65945	0
V:10533811:10536810	WBGene00006460;WBGene00006460;	ppm-1	F25D1.1b;F25D1.1c.2;	108.8	124.43	179.09	114.09	5.45229	6.89394	5.16136	3.78535
V:10534466:10537465	WBGene00006460;	ppm-1	F25D1.1c.1;	108.8	124.43	179.09	114.09	5.45229	6.89394	5.16136	3.78535
V:10534889:10537888	WBGene00006460;	ppm-1	F25D1.1a;	108.8	124.43	179.09	114.09	5.45229	6.89394	5.16136	3.78535
V:10535391:10538390	WBGene00200884	F25D1.10	F25D1.10	108.8	124.43	179.09	114.09	5.45229	6.89394	5.16136	3.78535
V:10535400:10538399	WBGene00201964	F25D1.11	F25D1.11	108.8	124.43	179.09	114.09	5.45229	6.89394	5.16136	3.78535
II:10553545:10556544	WBGene00011304;	mnk-1	R166.5b;	146.84	106.07	149.69	114.56	6.89366	4.26804	5.73979	4.26859
IV:17282700:17285699	WBGene00012128;WBGene00012128;	nra-1	T28F3.1a;T28F3.1b;	119.23	133.56	117	73.15	6.89366	4.95202	4.45439	1.74502
III:868488:871487	WBGene00020758	T24C4.2	T24C4.2	134.58	109.67	129.2	108.8	6.86774	4.51427	5.67552	4.83236
V:17088524:17091523	WBGene00011487;WBGene00011487;	T05E12.6	T05E12.6a;T05E12.6b;	145.53	129.43	123.43	71.25	6.86774	5.19825	5.03282	0
V:17088862:17091861	WBGene00005444;	srh-237	T05E12.7a;	145.53	129.43	123.43	71.25	6.86774	5.19825	5.03282	0
V:17088890:17091889	WBGene00005444;	srh-237	T05E12.7b;	145.53	129.43	123.43	71.25	6.86774	5.19825	5.03282	0
V:17089663:17092662	WBGene00005444;	srh-237	T05E12.7c;	145.53	129.43	123.43	71.25	6.86774	5.19825	5.03282	0
X:5473697:5476696	WBGene00195430	C25F6.10	C25F6.10	139.29	120.24	131.97	90.31	6.84183	6.42942	4.95248	4.10751
X:5473857:5476856	WBGene00196240	C25F6.12	C25F6.12	139.29	120.24	131.97	90.31	6.84183	6.42942	4.95248	4.10751
X:5473969:5476968	WBGene00197615	C25F6.15	C25F6.15	139.29	120.24	131.97	90.31	6.84183	6.42942	4.95248	4.10751
X:5474189:5477188	WBGene00197465	C25F6.14	C25F6.14	139.29	120.24	131.97	90.31	6.84183	6.42942	4.95248	4.10751
X:5475192:5478191	WBGene00199708	C25F6.18	C25F6.18	139.29	120.24	131.97	90.31	6.84183	6.42942	4.95248	4.10751
II:5321505:5324504	WBGene00006923;WBGene00006923;	vhp-1	F08B1.1a.1;F08B1.1c.1;	188.47	163.17	189.83	138.29	5.10545	6.83981	4.64618	3.67796
II:5321507:5324506	WBGene00006923;WBGene00006923;	vhp-1	F08B1.1a.2;F08B1.1c.2;	188.47	163.17	189.83	138.29	5.10545	6.83981	4.64618	3.67796
IV:5925065:5928064	WBGene00166164	21ur-9021	H32C10.36	101.48	94.32	145.16	87.71	6.81591	4.21332	5.51485	2.87257
IV:5925904:5928903	WBGene00171194	21ur-13559	H32C10.66	101.48	94.32	145.16	87.71	6.81591	4.21332	5.51485	2.87257
IV:5925905:5928904	WBGene00172924; WBGene00174821	21ur-13066	H32C10.81; H32C10.93	101.48	94.32	145.16	87.71	6.81591	4.21332	5.51485	2.87257
IV:5926383:5929382	WBGene00046764	21ur-126	H32C10.10	101.48	94.32	145.16	87.71	6.81591	4.21332	5.51485	2.87257
IV:5926461:5929460	WBGene00199997	H32C10.97	H32C10.97	101.48	94.32	145.16	87.71	6.81591	4.21332	5.51485	2.87257
IV:5926752:5929751	WBGene00049846	21ur-640	H32C10.18	101.48	94.32	145.16	87.71	6.81591	4.21332	5.51485	2.87257
IV:5927090:5930089	WBGene00171526	21ur-7583	H32C10.71	101.48	94.32	145.16	87.71	6.81591	4.21332	5.51485	2.87257
IV:5927444:5930443	WBGene00166160	21ur-14161	H32C10.35	101.48	94.32	145.16	87.71	6.81591	4.21332	5.51485	2.87257
IV:5927597:5930596	WBGene00172464	21ur-7455	H32C10.78	101.48	94.32	145.16	87.71	6.81591	4.21332	5.51485	2.87257
IV:5927598:5930597	WBGene00170090	21ur-11627	H32C10.56	101.48	94.32	145.16	87.71	6.81591	4.21332	5.51485	2.87257
IV:5927887:5930886	WBGene00174607	21ur-6936	H32C10.91	101.48	94.32	145.16	87.71	6.81591	4.21332	5.51485	2.87257
II:12803362:12806361	WBGene00012909;WBGene00012909;	spds-1	Y46G5A.19a.1;Y46G5A.19b.1;	181.94	140	174.51	105.83	6.24576	6.81245	5.45058	3.7585
II:12803762:12806761	WBGene00012908;WBGene00012908;	Y46G5A.18	Y46G5A.18a.2;Y46G5A.18b.2;	181.94	140	174.51	105.83	6.24576	6.81245	5.45058	3.7585
II:12803884:12806883	WBGene00012908;WBGene00012908;	Y46G5A.18	Y46G5A.18a.1;Y46G5A.18b.1;	181.94	140	174.51	105.83	6.24576	6.81245	5.45058	3.7585
II:12805348:12808347	WBGene00012909;WBGene00012909;	spds-1	Y46G5A.19a.2;Y46G5A.19b.2;	181.94	140	174.51	105.83	6.24576	6.81245	5.45058	3.7585
I:10686832:10689831	WBGene00016386;WBGene00016386;	tag-272	C34B2.1a;C34B2.1b;	142.66	127.44	143.36	127.65	6.7904	3.64562	4.88045	4.43559
II:1353991:1356990	WBGene00015728;	C13A10.1	C13A10.1a;	146.18	138.88	151.77	119.63	6.79	4.70579	5.59518	3.14103
II:1354142:1357141	WBGene00015728;	C13A10.1	C13A10.1b;	146.18	138.88	151.77	119.63	6.79	4.70579	5.59518	3.14103
IV:11323219:11326218	WBGene00001922	his-48	B0035.8	134.2	106.24	191.73	97.24	6.79	2.84536	5.67552	0
IV:11324830:11327829	WBGene00001920	his-46	B0035.9	134.2	106.24	191.73	97.24	6.79	2.84536	5.67552	3.32896
IV:11325057:11328056	WBGene00001919	his-45	B0035.10	134.2	106.24	191.73	97.24	6.79	2.84536	5.67552	3.32896
IV:11325856:11328855	WBGene00235095	B0035.21	B0035.21	134.2	106.24	191.73	97.24	6.79	2.84536	5.67552	3.32896
I:13058171:13061170	WBGene00003675;	nhr-85	W05B5.3b.1;	114.55	105.95	149.24	96.73	6.79	5.36241	5.51485	3.08734
I:13060623:13063622	WBGene00003675;	nhr-85	W05B5.3a;	114.55	105.95	149.24	96.73	6.79	5.36241	5.51485	3.08734
III:10693090:10696089	WBGene00001478	fmo-3	Y39A1A.19	169	138.37	153.87	106.48	6.78813	4.37748	5.67395	4.34912
X:6567400:6570399	WBGene00201330	T14E8.6	T14E8.6	153.6	100.34	132.62	97.86	6.76446	3.46568	3.68624	3.69694
X:6567991:6570990	WBGene00020506;WBGene00020506;	dop-3	T14E8.3c;T14E8.3d;	153.6	100.34	132.62	97.86	6.76446	3.46568	3.68624	3.69694
X:6568019:6571018	WBGene00020506;WBGene00020506;	dop-3	T14E8.3a;T14E8.3b;	153.6	100.34	132.62	97.86	6.76446	3.46568	3.68624	3.69694
X:6568564:6571563	WBGene00202424	T14E8.7	T14E8.7	153.6	100.34	132.62	97.86	6.76446	3.46568	3.68624	3.69694
III:10405749:10408748	WBGene00044069	hat-1	M03C11.4	132.16	123.23	143.45	92.74	6.76408	4.65107	4.6954	2.28195
III:10406721:10409720	WBGene00010840;	M03C11.3	M03C11.3b;	132.16	123.23	143.45	92.74	6.76408	4.65107	4.6954	2.28195
III:7725636:7728635	WBGene00003559;WBGene00003559;	ncl-1	ZK112.2c;ZK112.2d;	115.74	96.32	132.46	110.43	6.74698	0	5.03282	2.69474
IV:13519274:13522273	WBGene00003582;	dcap-2	F52G2.1c;	130.4	94.08	141.64	102.86	6.74698	4.42591	4.95314	3.70792
IV:13519290:13522289	WBGene00003582;	dcap-2	F52G2.1b;	130.4	94.08	141.64	102.86	6.74698	4.42591	4.95314	3.70792
IV:13520371:13523370	WBGene00003582;	dcap-2	F52G2.1a;	130.4	94.08	141.64	102.86	6.74698	4.42591	4.95314	3.70792
III:7726239:7729238	WBGene00003559;	ncl-1	ZK112.2f;	115.74	96.32	132.46	110.43	6.74698	4.70579	5.03282	2.69474
III:7726284:7729283	WBGene00003559;	ncl-1	ZK112.2e;	115.74	96.32	132.46	110.43	6.74698	4.70579	5.03282	2.69474
III:7728512:7731511	WBGene00022660	ZK112.4	ZK112.4	115.74	96.32	132.46	110.43	6.74698	4.70579	5.03282	2.69474
V:8794068:8797067	WBGene00006467;WBGene00006467;	magu-2	C01B7.4.1;C01B7.4.2;	115.06	108.61	153.41	109.74	6.73816	4.54163	6.09328	5.39614
V:8794868:8797867	WBGene00196436	C01B7.9	C01B7.9	115.06	108.61	153.41	109.74	6.73816	4.54163	6.09328	5.39614
V:8795130:8798129	WBGene00197279	C01B7.10	C01B7.10	115.06	108.61	153.41	109.74	6.73816	4.54163	6.09328	5.39614
II:5509709:5512708	WBGene00022673;	ZK177.8	ZK177.8b.2;	109.78	123.87	126.04	103.01	6.73816	6.21054	4.30978	4.02697
II:7286314:7289313	WBGene00219655	linc-107	C30G12.8	107.34	113.56	137.15	97.6	4.92591	6.73037	3.60282	4.18805
V:18222948:18225947	WBGene00008900	F16H6.10	F16H6.10	143.6	151.7	105	126.64	4.48347	6.73037	2.55843	5.6646
IV:14590961:14593960	WBGene00050763	21ur-5068	Y57G11B.95	117	109.87	131.61	86.67	6.71456	5.87261	5.03223	0
IV:14590962:14593961	WBGene00169274	21ur-9927	Y57G11B.165	117	109.87	131.61	86.67	6.71456	5.87261	5.03223	0
IV:14591074:14594073	WBGene00171852	21ur-6289	Y57G11B.194	117	109.87	131.61	86.67	6.71456	5.87261	5.03223	0
IV:14591075:14594074	WBGene00046593	21ur-4443	Y57G11B.32	117	109.87	131.61	86.67	6.71456	5.87261	5.03223	0
IV:14591160:14594159	WBGene00169723	21ur-10680	Y57G11B.171	117	109.87	131.61	86.67	6.71456	5.87261	5.03223	2.32516
IV:14591287:14594286	WBGene00049716	21ur-747	Y57G11B.81	117	109.87	131.61	86.67	6.71456	5.87261	5.03223	2.32516
IV:14591556:14594555	WBGene00050299	21ur-3750	Y57G11B.89	117	109.87	131.61	86.67	6.71456	5.87261	5.03223	2.32516
IV:14592145:14595144	WBGene00169392	21ur-8209	Y57G11B.167	117	109.87	131.61	86.67	6.71456	5.87261	5.03223	2.32516
IV:14592275:14595274	WBGene00165014	21ur-13331	Y57G11B.98	117	109.87	131.61	86.67	6.71456	5.87261	5.03223	2.32516
IV:14592276:14595275	WBGene00174613	21ur-6072	Y57G11B.217	117	109.87	131.61	86.67	6.71456	5.87261	5.03223	2.32516
IV:14592400:14595399	WBGene00173562	21ur-6848	Y57G11B.207	117	109.87	131.61	86.67	6.71456	5.87261	5.03223	2.32516
IV:14593329:14596328	WBGene00048503	21ur-865	Y57G11B.58	117	109.87	131.61	86.67	6.71456	5.87261	5.03223	2.32516
IV:14593332:14596331	WBGene00172340	21ur-12748	Y57G11B.198	117	109.87	131.61	86.67	6.71456	5.87261	5.03223	2.32516
IV:14593691:14596690	WBGene00172809	21ur-6356	Y57G11B.202	117	109.87	131.61	86.67	6.71456	5.87261	5.03223	2.32516
IV:14593692:14596691	WBGene00168314	21ur-13256	Y57G11B.152	117	109.87	131.61	86.67	6.71456	5.87261	5.03223	2.32516
IV:14593933:14596932	WBGene00174294	21ur-5791	Y57G11B.214	117	109.87	131.61	86.67	6.71456	5.87261	5.03223	2.32516
IV:14593934:14596933	WBGene00173086	21ur-13371	Y57G11B.203	117	109.87	131.61	86.67	6.71456	5.87261	5.03223	2.32516
IV:14594175:14597174	WBGene00166390	21ur-13053	Y57G11B.120	117	109.87	131.61	86.67	6.71456	5.87261	5.03223	2.32516
IV:14594179:14597178	WBGene00048749	21ur-3863	Y57G11B.65	117	109.87	131.61	86.67	6.71456	5.87261	5.03223	2.32516
IV:14594450:14597449	WBGene00049699	21ur-3221	Y57G11B.80	117	109.87	131.61	86.67	6.71456	5.87261	5.03223	2.32516
III:5964913:5967912	WBGene00017773;WBGene00017773;	dct-6	F25B5.1a;F25B5.1b;	132.44	92.02	176.1	114.12	6.71225	3.6935	5.27383	4.53705
III:5966383:5969382	WBGene00197835	F25B5.10	F25B5.10	132.44	92.02	176.1	114.12	6.71225	3.6935	5.27383	4.53705
III:5966524:5969523	WBGene00198844	F25B5.11	F25B5.11	132.44	92.02	176.1	114.12	6.71225	3.6935	5.27383	4.53705
II:8504028:8507027	WBGene00011755;	T13H5.1	T13H5.1b;	111.49	136.21	168.85	112.45	4.76855	5.06146	6.70384	5.23506
II:8505155:8508154	WBGene00011755;	T13H5.1	T13H5.1h;	111.49	136.21	125.35	112.45	4.76855	5.06146	6.70384	5.23506
II:8506303:8509302	WBGene00011755;	T13H5.1	T13H5.1g.2;	111.49	95.62	125.35	112.45	4.76855	5.06146	6.70384	5.23506
II:8506691:8509690	WBGene00011755;	T13H5.1	T13H5.1g.1;	111.49	95.62	125.35	112.45	4.76855	5.06146	6.70384	5.23506
III:6445408:6448407	WBGene00002855;	let-721	C05D11.12.2;	113.92	132.39	128.79	91.46	6.19393	5.66336	6.68777	4.24174
III:6445444:6448443	WBGene00002855;	let-721	C05D11.12.1;	113.92	132.39	128.79	91.46	6.19393	5.66336	6.68777	4.24174
II:12952357:12955356	WBGene00045389	Y38F1A.11	Y38F1A.11	145.47	137.34	155.39	108.77	6.68633	4.67843	3.52248	3.4095
II:12953333:12956332	WBGene00012605	Y38F1A.1	Y38F1A.1	145.47	137.34	155.39	108.77	6.68633	4.67843	3.52248	3.4095
II:12953462:12956461	WBGene00012606	Y38F1A.2	Y38F1A.2	145.47	137.34	155.39	108.77	6.68633	4.67843	3.52248	3.4095
V:5085240:5088239	WBGene00196200	Y58A7A.8	Y58A7A.8	103.44	118.29	92.76	96.24	3.31725	6.67565	2.46202	3.73166
V:5085622:5088621	WBGene00021979	Y58A7A.5	Y58A7A.5	103.44	118.29	92.76	96.24	3.31725	6.67565	2.46202	3.73166
X:2812626:2815625	WBGene00015751	C14A11.6	C14A11.6	134.4	143.83	172.61	135.09	6.65152	6.67367	6.34072	3.87545
II:14204133:14207132	WBGene00000037	ace-3	Y48B6A.8	158.97	108.44	147.07	109.47	6.65229	4.33963	5.69159	4.53733
I:12039535:12042534	WBGene00010244	F58D5.5	F58D5.5	119.66	119.37	132.08	83.28	6.22887	6.64647	4.51866	2.38933
X:14502363:14505362	WBGene00010935	M163.1	M163.1	139.2	115.06	141.28	88.12	6.6345	5.69072	4.6954	2.52357
X:14502840:14505839	WBGene00197597	M163.17	M163.17	139.2	115.06	141.28	88.12	6.6345	5.69072	4.6954	2.52357
IV:14723134:14726133	WBGene00172688	21ur-8584	Y57G11C.982	133.91	84.43	131.87	93.29	6.6345	4.07652	5.04889	3.62427
IV:14723708:14726707	WBGene00047754	21ur-2785	Y57G11C.228	133.91	84.43	131.87	93.29	6.6345	4.07652	5.04889	3.62427
IV:14723878:14726877	WBGene00168011	21ur-12810	Y57G11C.693	133.91	84.43	131.87	93.29	6.6345	4.07652	5.04889	3.62427
IV:14723879:14726878	WBGene00168031	21ur-8743	Y57G11C.697	133.91	84.43	131.87	93.29	6.6345	4.07652	5.04889	3.62427
IV:14724013:14727012	WBGene00048126	21ur-3470	Y57G11C.262	133.91	84.43	131.87	93.29	6.6345	4.07652	5.04889	3.62427
IV:14724140:14727139	WBGene00168543	21ur-10005	Y57G11C.728	133.91	84.43	131.87	93.29	6.6345	4.07652	5.04889	3.62427
IV:14724145:14727144	WBGene00165110	21ur-9149	Y57G11C.502	133.91	84.43	131.87	93.29	6.6345	4.07652	5.04889	3.62427
IV:14724455:14727454	WBGene00045578	21ur-4400	Y57G11C.58	133.91	87.28	131.87	93.29	6.6345	4.07652	5.04889	3.62427
IV:14724689:14727688	WBGene00168340	21ur-12802	Y57G11C.715	133.91	87.28	131.87	93.29	6.6345	4.07652	5.04889	3.62427
IV:14724835:14727834	WBGene00048002	21ur-5183	Y57G11C.250	133.91	87.28	131.87	93.29	6.6345	4.07652	5.04889	3.62427
IV:14724837:14727836	WBGene00173823	21ur-11593	Y57G11C.1063	133.91	87.28	131.87	93.29	6.6345	4.07652	5.04889	3.62427
IV:14725093:14728092	WBGene00165378	21ur-11769	Y57G11C.523	133.91	87.28	131.87	93.29	6.6345	4.07652	5.04889	3.62427
IV:14725313:14728312	WBGene00172961	21ur-10944	Y57G11C.994	133.91	87.28	131.87	93.29	6.6345	4.07652	5.04889	3.62427
IV:14725815:14728814	WBGene00171406	21ur-13475	Y57G11C.904	133.91	87.28	131.87	93.29	6.6345	4.07652	5.04889	3.62427
V:6212432:6215431	WBGene00201372	W06H8.15	W06H8.15	123.88	108.47	123.74	100.43	5.64969	6.62093	5.37024	4.59074
V:6213327:6216326	WBGene00004373;	rme-1	W06H8.1f.2;	123.88	108.47	123.74	100.43	5.64969	6.62093	5.37024	4.59074
III:1313730:1316729	WBGene00022330	fbxa-80	Y82E9BL.14	135.93	155.38	131.19	79.64	5.57194	6.62093	4.84001	2.09402
III:1313764:1316763	WBGene00022331	fbxa-19	Y82E9BL.15	135.93	155.38	131.19	79.64	5.57194	6.62093	4.84001	2.09402
IV:618982:621981	WBGene00022911	C05G6.t1	C05G6.t1	132.42	93.57	130.59	117.02	6.60858	3.22839	4.92035	3.03365
IV:619056:622055	WBGene00200850	C18H7.16	C18H7.16	132.42	93.57	130.59	117.02	6.60858	3.22839	4.92035	3.03365
X:2837154:2840153	WBGene00022201;	Y71H10B.1	Y71H10B.1a.3;	137.13	99.47	169.24	107.97	6.60858	0	0	0
X:2836618:2839617	WBGene00022201;WBGene00022201;	Y71H10B.1	Y71H10B.1c.1;Y71H10B.1c.2;	137.13	99.47	169.24	107.97	6.60858	5.85487	6.27002	4.88605
I:3292857:3295856	WBGene00020917	W01B11.6	W01B11.6	167.53	129.23	163.29	108.99	0	6.58643	6.20677	0
V:15118118:15121117	WBGene00011339	T01G5.1	T01G5.1	110.52	96.41	119.81	78.45	6.58267	4.13124	4.16518	2.15725
X:16215892:16218891	WBGene00009067	F23A7.1	F23A7.1	134.86	92.24	119.68	127.49	6.58267	3.33783	4.30978	3.70481
X:16216468:16219467	WBGene00014346	F23A7.t1	F23A7.t1	134.86	92.24	119.68	127.49	6.58267	3.33783	4.30978	3.70481
X:16218510:16221509	WBGene00009068	F23A7.3	F23A7.3	134.86	92.54	119.68	127.49	6.58267	3.33783	4.30978	3.70481
V:3689002:3692001	WBGene00021078;WBGene00021078;	unc-132	W08A12.1b.2;W08A12.1c;	124.14	99.34	114.46	71.36	6.55675	0	0	0
V:3690467:3693466	WBGene00021078;WBGene00021078;	unc-132	W08A12.1a;W08A12.1e.2;	124.14	99.34	114.46	74.59	6.55675	3.77557	4.61507	1.82556
V:12848365:12851364	WBGene00008100	C44H9.5	C44H9.5	118.56	110.48	110.05	111.29	6.20235	6.54827	4.20864	3.05939
V:12848891:12851890	WBGene00173768	21ur-10460	C44H9.10	118.56	110.48	110.05	111.29	6.20235	6.54827	4.20864	3.05939
III:3062829:3065828	WBGene00019170;WBGene00019170;	H06I04.6	H06I04.6b.1;H06I04.6b.2;	143.65	137.34	121.2	109.67	6.03843	6.53885	3.45821	4.42966
III:3064579:3067578	WBGene00201287	H06I04.13	H06I04.13	143.65	137.34	121.2	109.67	6.03843	6.53885	3.45821	4.42966
III:3064653:3067652	WBGene00200113	H06I04.12	H06I04.12	143.65	137.34	121.2	109.67	6.03843	6.53885	3.45821	4.42966
III:3064837:3067836	WBGene00196696	H06I04.11	H06I04.11	143.65	137.34	121.2	109.67	6.03843	6.53885	3.45821	4.42966
I:13818008:13821007	WBGene00201665	W09G3.15	W09G3.15	169.5	112.25	148.02	109.71	6.53084	0	5.62732	4.13435
I:13818060:13821059	WBGene00199061	W09G3.14	W09G3.14	169.5	112.25	148.02	0	6.53084	0	0	0
II:11483183:11486182	WBGene00007539	B0334.12	B0334.12	115.64	109	128.89	83.3	6.53084	4.92466	5.53091	2.49672
II:11483348:11486347	WBGene00006660;	twk-5	B0334.2a;	115.64	109	128.89	83.3	6.53084	4.92466	5.53091	2.49672
II:11483801:11486800	WBGene00006660;	twk-5	B0334.2b.2;	115.64	109	128.89	83.3	6.53084	4.92466	5.53091	2.49672
II:11483860:11486859	WBGene00006660;	twk-5	B0334.2b.1;	115.64	109	128.89	83.3	6.53084	4.92466	5.53091	2.49672
II:11485249:11488248	WBGene00007142;	ttr-18	B0334.1.2;	115.64	109	128.89	83.3	6.53084	4.92466	5.53091	2.49672
II:11485275:11488274	WBGene00007142;	ttr-18	B0334.1.1;	115.64	109	128.89	83.3	6.53084	4.92466	5.53091	2.49672
II:6993487:6996486	WBGene00006831;WBGene00006831;	unc-104	C52E12.2a.1;C52E12.2b.1;	101.08	89.95	126.44	91.86	6.53084	2.13402	1.78719	2.38933
II:6990714:6993713	WBGene00219818	C15F1.15	C15F1.15	101.08	89.95	126.44	91.86	6.53084	4.21332	4.10091	4.13435
II:6992492:6995491	WBGene00219664	linc-73	C52E12.10	101.08	89.95	126.44	91.86	6.53084	4.21332	4.10091	4.13435
IV:16396203:16399202	WBGene00201985	Y65A5A.27	Y65A5A.27	157.2	96.83	179.14	80.25	6.22887	4.2954	6.50624	2.63095
IV:16396884:16399883	WBGene00014596	Y65A5A.t1	Y65A5A.t1	157.2	96.83	179.14	80.25	6.22887	4.2954	6.50624	2.63095
IV:16397181:16400180	WBGene00198944	Y65A5A.25	Y65A5A.25	157.2	96.83	179.14	80.25	6.22887	4.2954	6.50624	2.63095
IV:16397684:16400683	WBGene00014597	Y65A5A.t2	Y65A5A.t2	157.2	96.83	179.14	80.25	6.22887	4.2954	6.50624	2.63095
IV:16397994:16400993	WBGene00013418;	Y65A5A.1	Y65A5A.1b;	157.2	96.83	179.14	80.25	6.22887	4.2954	6.50624	2.63095
IV:16398376:16401375	WBGene00013418;	Y65A5A.1	Y65A5A.1a;	157.2	96.83	179.14	80.25	6.22887	4.2954	6.50624	2.63095
I:9159560:9162559	WBGene00009127;	F25H5.5	F25H5.5b;	115.6	112.69	140.15	91.46	6.50492	4.43219	5.00069	3.91958
V:1880741:1883740	WBGene00021305;	zig-11	Y32G9A.8a.2;	142.93	125.75	188.02	114.45	6.49965	5.14491	4.80722	3.94838
V:1880766:1883765	WBGene00021305;	zig-11	Y32G9A.8a.1;	142.93	125.75	188.02	114.45	6.49965	5.14491	4.80722	3.94838
I:2603783:2606782	WBGene00201499	K07A3.5	K07A3.5	152.59	160.02	200.95	115.01	6.49473	5.45887	5.95503	3.46319
I:2604106:2607105	WBGene00201331	K07A3.4	K07A3.4	152.59	160.02	200.95	115.01	6.49473	5.45887	5.95503	3.46319
II:14140698:14143697	WBGene00012230;	cacn-1	W03H9.4a.2;	131.75	99.63	136.58	85.91	6.479	3.63878	4.58293	1.95979
II:14140790:14143789	WBGene00012230;	cacn-1	W03H9.4a.1;	131.75	99.63	136.58	85.91	6.479	3.63878	4.58293	1.95979
IV:9674521:9677520	WBGene00171041	21ur-12950	ZK1251.12	147.19	120.56	105.04	91.51	6.479	2.58394	0	2.1769
IV:9675935:9678934	WBGene00171869	21ur-15257	ZK1251.13	147.19	120.56	105.04	91.51	6.479	5.4992	4.6472	2.52357
I:4639383:4642382	WBGene00016652	got-2.1	C44E4.3	108.46	119.63	116.24	83.18	6.47879	3.49938	2.75482	2.67089
V:17066355:17069354	WBGene00050958	F28B1.10	F28B1.10	158.82	163.55	139.29	88.96	5.80567	6.4577	4.67516	3.03124
V:17067122:17070121	WBGene00219921	F28B1.13	F28B1.13	158.82	163.55	139.29	88.96	5.80567	6.4577	4.67516	3.03124
V:17067127:17070126	WBGene00045382;	T05E12.8	T05E12.8.1;	158.82	163.55	139.29	88.96	5.80567	6.4577	4.67516	3.03124
V:17067200:17070199	WBGene00045382;	T05E12.8	T05E12.8.2;	158.82	163.55	139.29	88.96	5.80567	6.4577	4.67516	3.03124
V:2334752:2337751	WBGene00017491	irld-28	F15E11.2	139.55	104.89	165.4	102.11	6.45583	2.38845	5.20909	3.29164
V:2337139:2340138	WBGene00017492	irld-29	F15E11.3	139.55	104.89	165.4	102.11	6.45583	2.38845	5.20909	3.29164
III:12317608:12320607	WBGene00013559	Y75B8A.28	Y75B8A.28	160	132.93	158.43	94.57	6.45583	5.83054	5.19346	2.88296
I:461804:464803	WBGene00166632	21ur-8411	W04C9.7	161.07	114.16	137.15	93.43	6.45309	4.59635	4.31806	3.26552
X:13413694:13416693	WBGene00014273	C29F7.t3	C29F7.t3	108.44	108.91	112.11	80.09	6.45309	5.0341	3.69922	2.38933
X:13414578:13417577	WBGene00007811;	C29F7.2	C29F7.2a;	108.44	108.91	112.11	80.09	6.45309	5.0341	3.69922	2.38933
X:13414623:13417622	WBGene00007811;	C29F7.2	C29F7.2b;	108.44	108.91	112.11	80.09	6.45309	5.0341	3.69922	2.38933
X:2606728:2609727	WBGene00020194	T03G6.1	T03G6.1	95.25	91.18	155.55	86.7	4.74263	4.2954	6.43069	2.81888
X:5475495:5478494	WBGene00199786	C25F6.19	C25F6.19	74.66	120.24	131.97	90.31	0	6.42942	1.61045	0
IV:16948565:16951564	WBGene00013792;	Y116A8C.13	Y116A8C.13a;	231.49	136.91	159.76	107.11	6.428	3.63097	4.08159	2.31642
IV:16948566:16951565	WBGene00013792;	Y116A8C.13	Y116A8C.13b;	231.49	136.91	159.76	107.11	6.428	3.63097	4.08159	2.31642
I:14761790:14764789	WBGene00198609	F39B2.13	F39B2.13	149.84	110.63	139.92	109.99	6.42717	3.74821	3.60282	3.78535
I:3820491:3823490	WBGene00023066	F53F10.7	F53F10.7	141.07	113.56	141.36	106.79	6.42717	6.31998	4.19731	4.5639
III:11905410:11908409	WBGene00013232;WBGene00013232;	faah-4	Y56A3A.12a.2;Y56A3A.12b;	137.97	169.87	220.82	123.43	5.6201	6.42071	6.23144	4.77822
X:6037737:6040736	WBGene00002023;	hsp-25	C09B8.6b;	102.48	90.01	126.9	98.12	6.40126	4.32276	5.09709	3.38265
X:6037997:6040996	WBGene00002023;	hsp-25	C09B8.6a;	102.48	90.01	126.9	98.12	6.40126	4.32276	5.09709	3.38265
X:6038235:6041234	WBGene00172287	21ur-12247	C09B8.9	102.48	90.01	126.9	98.12	6.40126	4.32276	5.09709	3.38265
X:6039087:6042086	WBGene00196687	C09B8.12	C09B8.12	102.48	90.01	126.9	98.12	6.40126	4.32276	5.09709	3.38265
X:6039468:6042467	WBGene00198364	C09B8.14	C09B8.14	102.48	90.01	126.9	98.12	6.40126	4.32276	5.09709	3.38265
X:6039593:6042592	WBGene00195664	C09B8.11	C09B8.11	102.48	90.01	126.9	98.12	6.40126	4.32276	5.09709	3.38265
V:13891825:13894824	WBGene00011932;	sptl-3	T22G5.5b;	113.45	102.37	113.3	121.22	6.40126	5.44449	4.19731	4.40282
V:13891866:13894865	WBGene00011932;	sptl-3	T22G5.5a.1;	113.45	102.37	113.3	121.22	6.40126	5.44449	4.19731	4.40282
V:13891903:13894902	WBGene00011932;	sptl-3	T22G5.5a.2;	113.45	102.37	113.3	121.22	6.40126	5.44449	4.19731	4.40282
II:8784957:8787956	WBGene00014308	F07H5.4	F07H5.4	103.3	126.87	165.83	100.73	6.40126	6.07375	5.62732	4.5639
II:8786270:8789269	WBGene00014309;WBGene00014309;	F07H5.5	F07H5.5a;F07H5.5b;	103.3	126.87	165.83	100.73	6.40126	6.07375	5.62732	4.5639
III:10867204:10870203	WBGene00000475;	cey-4	Y39A1C.3.2;	125.39	126.16	173.13	101.67	6.37534	5.44449	6.28609	3.97327
III:10867228:10870227	WBGene00000475;	cey-4	Y39A1C.3.1;	125.39	126.16	173.13	101.67	6.37534	5.44449	6.28609	3.97327
III:10867693:10870692	WBGene00008078	vps-50	C44B9.1	125.39	126.16	173.13	101.67	6.37534	5.44449	6.28609	3.97327
V:11611807:11614806	WBGene00009386	tag-290	F35B12.6	125.04	92.66	103.68	85.32	6.37534	0	2.01213	0
IV:7485019:7488018	WBGene00001936	his-62	F55G1.3	109.33	104.61	159.31	92.66	6.37534	2.87272	5.99687	2.43529
IV:7486526:7489525	WBGene00001934	his-60	F55G1.11	109.33	104.61	159.31	92.66	6.37534	2.87272	5.99687	2.43529
IV:7486716:7489715	WBGene00001933	his-59	F55G1.2	109.33	104.61	159.31	92.66	6.37534	2.87272	5.99687	2.43529
V:11614783:11617782	WBGene00003762;	nlp-24	F35B12.7.1;	125.04	92.66	103.68	75.77	6.37534	3.16111	3.10472	2.12087
V:11614876:11617875	WBGene00003762;	nlp-24	F35B12.7.2;	125.04	92.66	103.68	75.77	6.37534	3.16111	3.10472	2.12087
III:12873155:12876154	WBGene00003406;WBGene00003406;	mrg-1	Y37D8A.9a;Y37D8A.9b;	169.83	126.05	137.56	89.96	6.36808	3.95352	4.14911	2.12087
III:12873507:12876506	WBGene00012550;	hpo-21	Y37D8A.10.1;	169.83	126.05	137.56	89.96	6.36808	3.95352	4.14911	2.12087
III:12873531:12876530	WBGene00012550;	hpo-21	Y37D8A.10.2;	169.83	126.05	137.56	89.96	6.36808	3.95352	4.14911	2.12087
III:13750906:13753905	WBGene00023451	mlc-7	K08E3.10	164.52	161.43	206.73	154.01	6.36257	4.48173	6.12485	3.76702
IV:14436407:14439406	WBGene00049238	21ur-598	LLC1.32	108.87	101.54	131.67	101.88	6.36193	1.83307	0	0
IV:14433407:14436406	WBGene00171035	21ur-11176	LLC1.83	108.87	101.54	131.67	101.88	6.36193	3.82753	5.70683	4.22195
IV:14433409:14436408	WBGene00166335	21ur-10229	LLC1.51	108.87	101.54	131.67	101.88	6.36193	3.82753	5.70683	4.22195
IV:14433410:14436409	WBGene00166132	21ur-7890	LLC1.49	108.87	101.54	131.67	101.88	6.36193	3.82753	5.70683	4.22195
IV:14433502:14436501	WBGene00048061	21ur-4873	LLC1.23	108.87	101.54	131.67	101.88	6.36193	3.82753	5.70683	4.22195
IV:14433507:14436506	WBGene00169509	21ur-12777	LLC1.70	108.87	101.54	131.67	101.88	6.36193	3.82753	5.70683	4.22195
IV:14433717:14436716	WBGene00047060	21ur-4182	LLC1.14	108.87	101.54	131.67	101.88	6.36193	3.82753	5.70683	4.22195
IV:14433897:14436896	WBGene00170395	21ur-6834	LLC1.77	108.87	101.54	131.67	101.88	6.36193	3.82753	5.70683	4.22195
IV:14433898:14436897	WBGene00170803	21ur-13060	LLC1.80	108.87	101.54	131.67	101.88	6.36193	3.82753	5.70683	4.22195
IV:14434357:14437356	WBGene00046083	21ur-2734	LLC1.8	108.87	101.54	131.67	101.88	6.36193	3.82753	5.70683	4.22195
IV:14434538:14437537	WBGene00168601	21ur-13896	LLC1.63	108.87	101.54	131.67	101.88	6.36193	3.82753	5.70683	4.22195
IV:14434609:14437608	WBGene00170830	21ur-14549	LLC1.81	108.87	101.54	131.67	101.88	6.36193	3.82753	5.70683	4.22195
IV:14434747:14437746	WBGene00047827	21ur-3520	LLC1.21	108.87	101.54	131.67	101.88	6.36193	3.82753	5.70683	4.22195
IV:14434748:14437747	WBGene00166665	21ur-6920	LLC1.53	108.87	101.54	131.67	101.88	6.36193	3.82753	5.70683	4.22195
IV:14434896:14437895	WBGene00049787	21ur-2134	LLC1.39	108.87	101.54	131.67	101.88	6.36193	3.82753	5.70683	4.22195
IV:14434900:14437899	WBGene00166313	21ur-14196	LLC1.50	108.87	101.54	131.67	101.88	6.36193	3.82753	5.70683	4.22195
IV:14435550:14438549	WBGene00171992	21ur-6206	LLC1.97	108.87	101.54	131.67	101.88	6.36193	3.82753	5.70683	4.22195
IV:14436160:14439159	WBGene00047717	21ur-1077	LLC1.19	108.87	101.54	131.67	101.88	6.36193	3.82753	5.70683	4.22195
X:2855798:2858797	WBGene00018740;	tra-4	F53B3.1.2;	98.57	101.97	97.31	86.1	6.35922	4.70005	3.03498	2.95311
X:2856104:2859103	WBGene00018740;	tra-4	F53B3.1.1;	98.57	101.97	97.31	86.1	6.35922	4.70005	3.03498	2.95311
X:2857027:2860026	WBGene00196054	F53B3.8	F53B3.8	98.57	101.97	97.31	86.1	6.35922	4.70005	3.03498	2.95311
X:6395654:6398653	WBGene00198819	T22E5.14	T22E5.14	131.86	81.23	115.73	80.95	6.34942	3.44726	4.32585	2.33564
V:19896296:19899295	WBGene00219636	linc-81	Y116F11B.26	121.67	127.71	141.68	107.98	6.32351	5.74747	4.6954	3.14103
V:19897991:19900990	WBGene00013829	Y116F11B.14	Y116F11B.14	121.67	127.71	141.68	107.98	6.32351	5.74747	4.6954	2.84572
I:2598479:2601478	WBGene00019461;	K07A3.3	K07A3.3b;	138.37	94.09	132.7	111.43	6.32233	3.0089	4.85696	4.28315
I:2598489:2601488	WBGene00019461;	K07A3.3	K07A3.3a;	138.37	94.09	132.7	111.43	6.32233	3.0089	4.85696	4.28315
IV:10468241:10471240	WBGene00008486	ugt-44	F01D4.2	105.46	106.35	110.61	80.78	5.44236	6.31998	4.51866	2.22826
IV:1133652:1136651	WBGene00016639;	C44B12.6	C44B12.6c;	132.02	105.12	168.61	84.09	6.31365	3.64759	4.45023	2.69981
IV:1135448:1138447	WBGene00016639;	C44B12.6	C44B12.6d;	132.02	105.12	168.61	84.09	6.31365	3.64759	4.45023	2.69981
X:13163000:13165999	WBGene00195494	F48C11.5	F48C11.5	103.31	118.74	126.47	87.08	6.31365	4.74807	4.02203	3.55681
X:13164626:13167625	WBGene00195858	F48C11.6	F48C11.6	103.31	118.74	126.47	87.08	6.31365	4.74807	4.02203	3.55681
IV:1345816:1348815	WBGene00004338	rfc-2	F58F6.4	129.03	101.63	132.42	109.09	6.30652	3.34999	5.53679	3.7407
X:2141978:2144977	WBGene00196941	EGAP7.2	EGAP7.2	112.79	96.79	133.02	88.97	5.88294	2.79507	6.30215	2.42294
X:2144148:2147147	WBGene00001065	dpy-3	EGAP7.1	112.79	96.79	133.02	88.97	5.88294	2.79507	6.30215	2.42294
V:10600931:10603930	WBGene00201900	T21C9.17	T21C9.17	284.74	182.37	353.18	217.43	6.25427	3.82669	6.28879	4.13323
V:10600958:10603957	WBGene00010418;	H27A22.1	H27A22.1b.1;	284.74	182.37	353.18	217.43	6.25427	3.82669	6.28879	4.13323
V:10600972:10603971	WBGene00010418;	H27A22.1	H27A22.1b.2;	284.74	182.37	353.18	217.43	6.25427	3.82669	6.28879	4.13323
V:10602591:10605590	WBGene00010418;	H27A22.1	H27A22.1a;	284.74	182.37	353.18	217.43	6.25427	3.82669	6.28879	4.13323
IV:6081030:6084029	WBGene00173626	21ur-7675	K08B4.34	181.15	118.75	154.92	87.58	5.80897	6.16712	6.27808	4.33009
IV:6081613:6084612	WBGene00169658	21ur-6141	K08B4.24	181.15	118.75	154.92	87.58	5.80897	6.16712	6.27808	4.33009
IV:6081855:6084854	WBGene00174920	21ur-7661	K08B4.40	181.15	118.75	154.92	87.58	5.80897	6.16712	6.27808	4.33009
IV:6082093:6085092	WBGene00019516	ugt-20	K08B4.4	181.15	118.75	154.92	87.58	5.80897	6.16712	6.27808	4.33009
IV:6082215:6085214	WBGene00173661	21ur-9826	K08B4.36	181.15	118.75	154.92	87.58	5.80897	6.16712	6.27808	4.33009
IV:6082259:6085258	WBGene00168155	21ur-11431	K08B4.20	181.15	118.75	154.92	87.58	5.80897	6.16712	6.27808	4.33009
IV:6082260:6085259	WBGene00046595	21ur-4109	K08B4.9	181.15	118.75	154.92	87.58	5.80897	6.16712	6.27808	4.33009
IV:6083381:6086380	WBGene00170671	21ur-12887	K08B4.26	181.15	110.18	154.92	87.58	5.80897	6.16712	6.27808	4.33009
IV:14607530:14610529	WBGene00046965	21ur-3665	F13G11.20	100.29	89.36	102.5	101.04	6.27168	2.31221	1.55772	4.1612
I:12181798:12184797	WBGene00011029	abhd-11.2	R05D7.4	182.81	92.1	163.14	89.26	6.27168	2.59913	3.69922	2.6578
I:12182188:12185187	WBGene00011030;	R05D7.5	R05D7.5a;	182.81	92.1	163.14	89.26	6.27168	2.59913	3.69922	2.6578
IV:14607759:14610758	WBGene00169344	21ur-14991	F13G11.99	100.29	89.36	102.5	101.04	6.27168	4.18596	3.92417	4.1612
IV:14607838:14610837	WBGene00049841	21ur-272	F13G11.47	100.29	89.36	102.5	101.04	6.27168	4.18596	3.92417	4.1612
IV:14607957:14610956	WBGene00046618	21ur-3479	F13G11.16	100.29	89.36	102.5	101.04	6.27168	4.18596	3.92417	4.1612
IV:14607958:14610957	WBGene00172588	21ur-14251	F13G11.123	100.29	89.36	102.5	101.04	6.27168	4.18596	3.92417	4.1612
IV:14607960:14610959	WBGene00166692	21ur-12400	F13G11.70	100.29	89.36	102.5	101.04	6.27168	4.18596	3.92417	4.1612
IV:14608733:14611732	WBGene00167611	21ur-7683	F13G11.76	100.29	89.36	102.5	101.04	6.27168	4.18596	3.92417	4.1612
IV:14608738:14611737	WBGene00168179	21ur-11395	F13G11.85	100.29	89.36	102.5	101.04	6.27168	4.18596	3.92417	4.1612
IV:14608858:14611857	WBGene00167926	21ur-14207	F13G11.79	100.29	89.36	102.5	101.04	6.27168	4.18596	3.92417	4.1612
IV:14609181:14612180	WBGene00174470	21ur-5888	F13G11.138	100.29	89.36	102.5	101.04	6.27168	4.18596	3.92417	4.1612
IV:14609182:14612181	WBGene00166105	21ur-15674	F13G11.65	100.29	89.36	102.5	101.04	6.27168	4.18596	3.92417	4.1612
IV:14609188:14612187	WBGene00167292	21ur-14944	F13G11.73	100.29	89.36	102.5	101.04	6.27168	4.18596	3.92417	4.1612
IV:14609253:14612252	WBGene00171857	21ur-11392	F13G11.117	100.29	89.36	102.5	101.04	6.27168	4.18596	3.92417	4.1612
IV:14609254:14612253	WBGene00050437	21ur-1880	F13G11.54	100.29	89.36	102.5	101.04	6.27168	4.18596	3.92417	4.1612
IV:14609257:14612256	WBGene00168676	21ur-10270	F13G11.89	100.29	89.36	102.5	101.04	6.27168	4.18596	3.92417	4.1612
IV:14609792:14612791	WBGene00200075	F13G11.145	F13G11.145	100.29	89.36	102.5	101.04	6.27168	4.18596	3.92417	4.1612
IV:14609880:14612879	WBGene00014324	F13G11.t1	F13G11.t1	100.29	89.36	102.5	101.04	6.27168	4.18596	3.92417	4.1612
II:7060499:7063498	WBGene00022849	acs-6	ZK1127.2	99.64	105.73	116.16	83.67	4.40572	6.26526	5.27383	2.20141
IV:6217873:6220872	WBGene00173775	21ur-7234	C49A9.33	106.8	93.64	109.76	79.97	6.24576	3.22839	3.49034	2.76518
IV:6218104:6221103	WBGene00016758;WBGene00016758;WBGene00016758;	C49A9.4	C49A9.4.1;C49A9.4.2;C49A9.4.3;	106.8	93.64	109.76	79.97	6.24576	3.22839	3.49034	2.76518
V:7522192:7525191	WBGene00016924	C54F6.6	C54F6.6	126.16	137.97	143.57	107.35	6.24037	5.4992	4.80512	5.44983
V:7524500:7527499	WBGene00235093	C54F6.18	C54F6.18	114.76	113.26	143.57	107.35	6.24037	5.4992	4.80512	5.44983
I:13380143:13383142	WBGene00198708	C01A2.10	C01A2.10	146.63	126.54	119.22	91.15	6.1421	5.55392	6.23788	4.32228
II:15139482:15142481	WBGene00013172	Y53F4B.26	Y53F4B.26	162.1	166.16	202.59	129.74	6.23375	4.64539	5.07655	3.50687
II:2975139:2978138	WBGene00003678;WBGene00003678;	nhr-88	K08A2.5a.1;K08A2.5c.1;	154.07	99.95	166.65	119.05	6.23314	4.02489	5.4489	3.94322
III:11905888:11908887	WBGene00013232;	faah-4	Y56A3A.12a.1;	137.97	169.87	220.82	123.43	5.6201	0	6.23144	4.77822
I:10093771:10096770	WBGene00196204	B0379.9	B0379.9	86.9	64.98	83.22	79.05	2.15103	0	0	6.22838
I:2267891:2270890	WBGene00198059	Y39G10AL.4	Y39G10AL.4	124.86	109.74	132.62	92.67	6.21984	5.60864	5.00069	2.84572
I:2267943:2270942	WBGene00201890	Y39G10AL.6	Y39G10AL.6	124.86	109.74	132.62	92.67	6.21984	5.60864	5.00069	2.84572
X:10567773:10570772	WBGene00010199;WBGene00010199;WBGene00010199;WBGene00010199;WBGene00010199;WBGene00010199;	bet-2	F57C7.1a;F57C7.1b.1;F57C7.1b.2;F57C7.1c.1;F57C7.1c.2;F57C7.1d;	123.64	112.28	131.03	119.96	6.21813	6.20599	5.73536	3.98457
II:13996107:13999106	WBGene00008492	F01D5.1	F01D5.1	115.82	111.9	158.9	82.53	6.19598	4.32138	3.06275	0
II:13997565:14000564	WBGene00008493	F01D5.2	F01D5.2	115.82	111.9	158.9	82.53	6.19598	4.32138	3.06275	0
X:4705688:4708687	WBGene00019344	dhhc-10	K02G10.1	113.7	123.14	136.19	88.93	6.19393	6.19438	6.14148	3.0068
V:19117902:19120901	WBGene00196812	Y39B6A.74	Y39B6A.74	134.48	102.57	200.59	124.5	6.19393	3.61142	5.32204	4.77867
V:19117926:19120925	WBGene00012675	Y39B6A.13	Y39B6A.13	134.48	102.57	200.59	124.5	6.19393	3.61142	5.32204	4.77867
X:4282689:4285688	WBGene00016870	ets-10	C52B9.11	126.14	106.08	117.79	89.62	6.19393	5.52656	3.42607	3.14103
X:4283083:4286082	WBGene00167191	21ur-13027	C52B9.12	126.14	106.08	117.79	89.62	6.19393	5.52656	3.42607	3.14103
II:9879693:9882692	WBGene00007474	C08H9.15	C08H9.15	103.73	90.89	115.5	77.33	6.16801	3.77557	4.14911	2.36249
I:7540658:7543657	WBGene00000938;WBGene00000938;WBGene00000938;	dcp-66	C26C6.5a;C26C6.5b.1;C26C6.5b.2;	102.41	120.9	134.93	105.03	6.16801	5.66336	5.1935	3.59742
IV:3164807:3167806	WBGene00201211	T23E1.7	T23E1.7	164.41	192.14	157.92	146.73	6.16779	4.7902	3.43995	3.60541
IV:3167300:3170299	WBGene00200723	T23E1.6	T23E1.6	164.41	192.14	157.92	67.65	6.16779	4.7902	3.43995	0
IV:6084106:6087105	WBGene00174071	21ur-8026	K08B4.37	81.49	110.18	154.92	87.58	2.33244	6.16712	2.75124	2.06718
V:9543899:9546898	WBGene00001909;	his-35	C50F4.13.1;	155.92	217.17	175.67	124.47	6.16515	5.16781	3.944	3.21209
V:9543994:9546993	WBGene00001915	his-41	C50F4.5	155.92	217.17	175.67	124.47	6.16515	5.16781	3.944	3.21209
V:9544592:9547591	WBGene00001910	C50F4.6	C50F4.6	155.92	217.17	175.67	124.47	6.16515	5.16781	3.944	3.21209
V:9545583:9548582	WBGene00001911	his-37	C50F4.7	155.92	217.17	175.67	124.47	6.16515	5.16781	3.944	3.21209
X:11678364:11681363	WBGene00011445;	T04F8.7	T04F8.7b;	97.98	103.17	102.89	92.12	4.37981	6.15583	2.6709	3.4095
X:11679481:11682480	WBGene00011445;	T04F8.7	T04F8.7a;	97.98	103.17	102.89	92.12	4.37981	6.15583	2.6709	3.4095
IV:14378902:14381901	WBGene00172726	21ur-8262	Y67A10A.296	161.28	118.22	169.87	96.86	6.15154	3.4297	5.019	3.50157
IV:14379076:14382075	WBGene00046184	21ur-491	Y67A10A.32	161.28	118.22	169.87	96.86	6.15154	3.4297	5.019	3.50157
IV:14379207:14382206	WBGene00170763	21ur-7395	Y67A10A.256	161.28	118.22	169.87	96.86	6.15154	3.4297	5.019	3.50157
IV:14379355:14382354	WBGene00049818	21ur-466	Y67A10A.119	161.28	118.22	169.87	96.86	6.15154	3.4297	5.019	3.50157
IV:14380003:14383002	WBGene00164999	21ur-8062	Y67A10A.146	161.28	118.22	169.87	96.86	6.15154	3.4297	5.019	3.50157
IV:14380237:14383236	WBGene00169254	21ur-12015	Y67A10A.228	161.28	118.22	169.87	96.86	6.15154	3.4297	5.019	3.50157
IV:14380238:14383237	WBGene00046909	21ur-175	Y67A10A.50	161.28	118.22	169.87	96.86	6.15154	3.4297	5.019	3.50157
IV:14380762:14383761	WBGene00171722	21ur-10681	Y67A10A.277	161.28	118.22	169.87	96.86	6.15154	3.4297	5.019	3.50157
IV:14380765:14383764	WBGene00049438	21ur-2240	Y67A10A.109	161.28	118.22	169.87	96.86	6.15154	3.4297	5.019	3.50157
IV:14380817:14383816	WBGene00165638	21ur-7697	Y67A10A.158	161.28	118.22	169.87	96.86	6.15154	3.4297	5.019	3.50157
IV:14380965:14383964	WBGene00172267	21ur-14594	Y67A10A.285	161.28	118.22	169.87	96.86	6.15154	3.4297	5.019	3.50157
IV:14381129:14384128	WBGene00170667	21ur-11976	Y67A10A.254	161.28	118.22	169.87	96.86	6.15154	3.4297	5.019	3.50157
IV:14381130:14384129	WBGene00047644	21ur-581	Y67A10A.68	161.28	118.22	169.87	96.86	6.15154	3.4297	5.019	3.50157
IV:14381286:14384285	WBGene00013457;	paqr-3	Y67A10A.8b;	161.28	118.22	169.87	96.86	6.15154	3.4297	5.019	3.50157
IV:14381452:14384451	WBGene00170849	21ur-14962	Y67A10A.262	161.28	118.22	169.87	96.86	6.15154	3.4297	5.019	3.50157
IV:14381456:14384455	WBGene00046339	21ur-3454	Y67A10A.37	161.28	118.22	169.87	96.86	6.15154	3.4297	5.019	3.50157
IV:14381457:14384456	WBGene00166759	21ur-10045	Y67A10A.184	161.28	118.22	169.87	96.86	6.15154	3.4297	5.019	3.50157
X:10305095:10308094	WBGene00009624	cnc-8	F41E7.8	131.71	86.51	173.52	84.17	6.14526	3.21257	4.20699	2.01693
X:10306373:10309372	WBGene00009623;	F41E7.7	F41E7.7b;	131.71	86.51	173.52	84.17	6.14526	3.21257	4.20699	2.01693
II:11838967:11841966	WBGene00255575;	mir-8188	T27D12.11b;	113.36	89.97	124.01	89.92	4.94996	3.06423	6.14148	3.27527
II:11839001:11842000	WBGene00255575;WBGene00255575;	mir-8188	T27D12.11;T27D12.11a;	113.36	89.97	124.01	89.92	4.94996	3.06423	6.14148	3.27527
II:11841117:11844116	WBGene00012085;	T27D12.1	T27D12.1b;	113.36	89.97	124.01	89.92	4.94996	3.06423	6.14148	3.27527
II:11841207:11844206	WBGene00012085;	T27D12.1	T27D12.1a.1;	113.36	89.97	124.01	89.92	4.94996	3.06423	6.14148	3.27527
II:11841755:11844754	WBGene00012085;	T27D12.1	T27D12.1a.2;	113.36	89.97	124.01	89.92	4.94996	3.06423	6.14148	3.27527
I:9426817:9429816	WBGene00200265	C17E4.18	C17E4.18	125.08	125.63	125.71	89.88	6.11618	4.67843	4.24551	2.57726
I:9426911:9429910	WBGene00197864	C17E4.16	C17E4.16	125.08	125.63	125.71	89.88	6.11618	4.67843	4.24551	2.57726
III:313960:316959	WBGene00021758	Y50D7A.10	Y50D7A.10	115	126.6	162.72	107.76	6.11618	5.7728	5.59518	3.03365
III:3039361:3042360	WBGene00000898;WBGene00000898;	daf-2	Y55D5A.5a.1;Y55D5A.5c.1;	158.94	108.65	146.85	124.59	5.77927	6.10111	4.75967	4.53705
IV:12525840:12528839	WBGene00009957	F53B2.8	F53B2.8	118.56	157.23	114.08	89.95	4.61305	6.10111	3.37787	3.08734
III:8695445:8698444	WBGene00015128;	B0303.7	B0303.7b;	256.56	182.75	235.12	119.87	6.09436	4.11481	4.42897	2.77329
V:12096649:12099648	WBGene00011100	nhr-209	R07B7.16	122.77	107.61	114.11	96.48	5.55058	6.09396	4.27251	2.9769
V:12097420:12100419	WBGene00170459	21ur-14827	R07B7.18	122.77	107.61	114.11	96.48	5.55058	6.09396	4.27251	2.9769
III:12526787:12529786	WBGene00014613	Y111B2A.25	Y111B2A.25	152.1	116.15	162.88	133.11	6.09026	4.2954	4.10091	3.86589
IV:2255638:2258637	WBGene00019786;	M70.4	M70.4b.2;	120.8	137.21	184.16	110.6	6.09026	5.00674	5.62732	3.8122
IV:2257433:2260432	WBGene00019786;	M70.4	M70.4b.1;	120.8	137.21	184.16	110.6	6.09026	5.00674	5.62732	3.8122
X:14560191:14563190	WBGene00200756	H01A20.4	H01A20.4	118.27	102.12	109.59	86.31	6.09026	5.55392	4.30978	2.68465
V:18558806:18561805	WBGene00013079;	ttr-26	Y51A2D.11.2;	193.18	102.65	112.86	96.38	6.08321	3.41595	3.35789	3.17123
V:18558809:18561808	WBGene00013079;	ttr-26	Y51A2D.11.1;	193.18	102.65	112.86	96.38	6.08321	3.41595	3.35789	3.17123
II:8379997:8382996	WBGene00009904	F49E12.12	F49E12.12	128.35	107.77	107.42	90.57	5.41769	6.07549	4.43322	0
III:6227903:6230902	WBGene00020443;	esyt-2	T12A2.15a.2;	105.43	86.01	115.39	82.14	6.06435	3.28311	4.29372	2.57726
III:6227904:6230903	WBGene00020443;	esyt-2	T12A2.15a.1;	105.43	86.01	115.39	82.14	6.06435	3.28311	4.29372	2.57726
IV:9215452:9218451	WBGene00008110;	C46C2.2	C46C2.2.1;	134.01	97.05	110.68	90.9	6.05802	3.26561	3.07259	3.00015
III:3115506:3118505	WBGene00021820;	nipa-1	Y53G8B.4b;	107.06	104.22	117.72	99.36	3.65785	4.70579	6.05323	2.12539
II:5102335:5105334	WBGene00015459	C04G6.11	C04G6.11	101.86	111.16	128.39	95.52	4.79446	6.04639	4.72754	2.95311
II:5102618:5105617	WBGene00003402;	mpk-2	C04G6.1c.1;	101.86	111.16	128.39	95.52	4.79446	6.04639	4.72754	2.95311
II:5102930:5105929	WBGene00003402;WBGene00003402;WBGene00003402;	mpk-2	C04G6.1a;C04G6.1b;C04G6.1c.2;	101.86	111.16	128.39	95.52	4.79446	6.04639	4.72754	2.95311
II:5103732:5106731	WBGene00045083	C04G6.12	C04G6.12	101.86	111.16	128.39	95.52	4.79446	6.04639	4.72754	2.95311
X:7290638:7293637	WBGene00019351;WBGene00019351;	lron-7	K03A1.2a;K03A1.2b;	114.52	110.05	123.99	95.05	6.04417	4.28836	3.1117	2.26378
III:9855577:9858576	WBGene00010778;WBGene00010778;	gpdh-2	K11H3.1c.2;K11H3.1d.2;	100.23	91.85	121.22	76.93	6.03843	2.99295	3.90223	2.14772
III:9855686:9858685	WBGene00010778;WBGene00010778;	gpdh-2	K11H3.1c.1;K11H3.1d.1;	100.23	91.85	121.22	76.93	6.03843	2.99295	3.90223	2.14772
III:9857020:9860019	WBGene00010778;	gpdh-2	K11H3.1b;	100.23	91.85	121.22	76.93	6.03843	2.99295	3.90223	2.14772
III:9857684:9860683	WBGene00010778;	gpdh-2	K11H3.1a;	100.23	91.85	121.22	76.93	6.03843	2.99295	3.90223	2.14772
III:3442708:3445707	WBGene00004976;	spe-41	K01A11.4a;	147.11	150.91	150.79	96.55	6.03843	5.69072	4.34192	3.38265
III:3062782:3065781	WBGene00219989	H06I04.14	H06I04.14	143.65	137.34	121.2	109.67	6.03843	0	0	0
X:9636340:9639339	WBGene00201311	F34H10.7	F34H10.7	112.76	116.88	116.03	81.48	6.03843	5.0341	3.92417	0
X:9636424:9639423	WBGene00014364	F34H10.t1	F34H10.t1	112.76	116.88	116.03	81.48	6.03843	5.0341	3.92417	0
V:6487621:6490620	WBGene00002273	lec-10	W01A11.4	116.33	107.3	111.68	77.94	6.03843	5.7728	4.72754	3.65112
I:693151:696150	WBGene00021210;	Y18H1A.4	Y18H1A.4.2;	154.23	148.63	133.91	112.13	6.03781	5.93695	3.98349	3.73575
I:693449:696448	WBGene00021210;	Y18H1A.4	Y18H1A.4.1;	154.23	148.63	133.91	112.13	6.03781	5.93695	3.98349	3.73575
X:15525328:15528327	WBGene00197644	H30A04.3	H30A04.3	127.5	84.12	113.41	102.03	6.03417	2.00391	3.51642	2.32261
X:15525532:15528531	WBGene00201598	H30A04.11	H30A04.11	127.5	84.12	113.41	102.03	6.03417	2.00391	3.51642	2.32261
III:12017304:12020303	WBGene00220214	Y79H2A.14	Y79H2A.14	134.51	130.14	119.48	100.96	6.03079	4.99649	4.27522	4.10149
III:12019052:12022051	WBGene00000273;WBGene00000273;WBGene00000273;WBGene00000273;	brp-1	Y79H2A.1a;Y79H2A.1b;Y79H2A.1d;Y79H2A.1e;	134.51	130.14	119.48	100.96	6.03079	4.99649	4.27522	4.10149
III:12019812:12022811	WBGene00000273;	brp-1	Y79H2A.1c;	134.51	130.14	119.48	100.96	6.03079	4.99649	4.27522	4.10149
X:12193970:12196969	WBGene00200641	T24F3.1	T24F3.1	140.57	100.19	137.91	98.59	6.01904	5.21497	3.94818	3.0186
V:20468986:20471985	WBGene00007125	B0250.8	B0250.8	177.84	102.98	191.12	105.46	6.01788	5.38977	4.69825	3.24919
V:20470997:20473996	WBGene00050926	B0250.11	B0250.11	177.84	102.98	191.12	105.46	6.01788	5.38977	4.69825	3.24919
V:20471242:20474241	WBGene00189978	B0250.14	B0250.14	177.84	102.98	191.12	105.46	6.01788	5.38977	4.69825	3.24919
V:256481:259480	WBGene00019816;	nhr-204	R02C2.4a;	167.54	109.43	172.26	98.2	6.01252	3.04457	5.22277	2.83277
V:256493:259492	WBGene00019816;	nhr-204	R02C2.4b;	167.54	109.43	172.26	98.2	6.01252	3.04457	5.22277	2.83277
I:4634880:4637879	WBGene00016655;	acbp-1	C44E4.6.3;	108.46	116.68	114.18	89.38	6.01252	4.35012	3.63495	2.89942
I:4634914:4637913	WBGene00016655;	acbp-1	C44E4.6.2;	108.46	116.68	114.18	89.38	6.01252	4.35012	3.63495	2.89942
I:4635829:4638828	WBGene00016655;	acbp-1	C44E4.6.1;	108.46	116.68	114.18	89.38	6.01252	4.35012	3.63495	2.89942
I:4636333:4639332	WBGene00200262	C44E4.10	C44E4.10	108.46	116.68	114.18	89.38	6.01252	4.35012	3.63495	2.89942
X:13767094:13770093	WBGene00010117;	nkb-3	F55F3.3b;	110.21	123.81	114.61	87.74	6.01252	4.13124	3.39394	2.22826
X:13767308:13770307	WBGene00219975	F55F3.9	F55F3.9	110.21	123.81	114.61	87.74	6.01252	4.13124	3.39394	2.22826
II:14991398:14994397	WBGene00013154	Y53F4B.7	Y53F4B.7	153.99	127.73	173.06	101.9	6.0054	5.11187	5.7243	5.18882
II:14992697:14995696	WBGene00013155	Y53F4B.8	Y53F4B.8	153.99	127.73	173.06	101.9	6.0054	5.11187	5.7243	5.18882
X:15506381:15509380	WBGene00006494	hke-4.2	H13N06.5	132.33	156.54	132.06	99.59	5.49419	5.99167	3.94023	3.0068
X:15506591:15509590	WBGene00196273	H13N06.9	H13N06.9	132.33	156.54	132.06	99.59	5.49419	5.99167	3.94023	3.0068
X:15507005:15510004	WBGene00200534	H13N06.10	H13N06.10	132.33	156.54	132.06	99.59	5.49419	5.99167	3.94023	3.0068
IV:10460267:10463266	WBGene00003167;	mec-3	F01D4.6a;	118.09	151.04	164.57	100.05	4.61305	5.99167	4.75967	2.97996
IV:10462984:10465983	WBGene00219874	F01D4.12	F01D4.12	118.09	151.04	164.57	100.05	4.61305	5.99167	4.75967	2.97996
IV:10463088:10466087	WBGene00008485;	ugt-43	F01D4.1b;	118.09	151.04	164.57	100.05	4.61305	5.99167	4.75967	2.97996
III:4343839:4346838	WBGene00002003	hse-5	B0285.5	134.3	85.71	118.6	83.54	5.9866	3.61142	3.97237	2.52357
I:11082554:11085553	WBGene00001980;	hmr-1	W02B9.1e.2;	146.19	132.41	197.49	120.49	5.9866	4.35012	5.96474	3.24842
II:1407108:1410107	WBGene00200446	Y51H7C.31	Y51H7C.31	160.04	154.38	149.56	111.67	5.9866	4.37748	4.22945	3.0605
II:1407209:1410208	WBGene00200848	Y51H7C.33	Y51H7C.33	160.04	154.38	149.56	111.67	5.9866	4.37748	4.22945	3.0605
IV:9622893:9625892	WBGene00185116	W09C2.8	W09C2.8	109.18	111.94	140.15	93.97	3.60622	5.9817	2.75685	2.56368
IV:9623575:9626574	WBGene00194867	W09C2.10	W09C2.10	109.18	111.94	140.15	93.97	3.60622	5.9817	2.75685	2.56368
IV:11490028:11493027	WBGene00199696	H21P03.8	H21P03.8	92.17	134.43	114.28	86.22	5.05362	5.96431	3.53855	3.4095
IV:5341426:5344425	WBGene00166797	21ur-5649	Y4C6B.47	112.49	100.27	137.16	121.43	5.96068	3.66993	4.08048	4.48336
IV:5341437:5344436	WBGene00173083	21ur-15599	Y4C6B.82	112.49	100.27	137.16	121.43	5.96068	3.66993	4.08048	4.48336
IV:5341566:5344565	WBGene00021156;	Y4C6B.2	Y4C6B.2b;	112.49	100.27	137.16	121.43	5.96068	3.66993	4.08048	4.48336
IV:5342245:5345244	WBGene00047867	21ur-5375	Y4C6B.18	112.49	100.27	137.16	121.43	5.96068	3.66993	4.08048	4.48336
IV:5342872:5345871	WBGene00023167	Y4C6B.t2	Y4C6B.t2	112.49	100.27	137.16	121.43	5.96068	3.66993	4.08048	4.48336
IV:5343307:5346306	WBGene00170101	21ur-8015	Y4C6B.64	112.49	100.27	137.16	121.43	5.96068	3.66993	4.08048	4.48336
IV:5343634:5346633	WBGene00172990	21ur-12033	Y4C6B.81	112.49	100.27	137.16	121.43	5.96068	3.66993	4.08048	4.48336
IV:5343925:5346924	WBGene00047837	21ur-5057	Y4C6B.16	112.49	100.27	137.16	121.43	5.96068	3.66993	4.08048	4.48336
IV:5344095:5347094	WBGene00171650	21ur-5786	Y4C6B.71	112.49	100.27	137.16	121.43	5.96068	3.66993	4.08048	4.48336
IV:5344099:5347098	WBGene00172914	21ur-15128	Y4C6B.80	112.49	100.27	137.16	121.43	5.96068	3.66993	4.08048	4.48336
IV:5344384:5347383	WBGene00173709	21ur-6552	Y4C6B.85	112.49	100.27	137.16	121.43	5.96068	3.66993	4.08048	4.48336
X:17054082:17057081	WBGene00001537	gcy-11	C30G4.3	137.59	128.14	148.41	91.36	5.96014	3.89374	4.24065	3.17168
X:17056747:17059746	WBGene00016269;	C30G4.4	C30G4.4s.6;	137.59	128.14	148.41	91.36	5.96014	3.89374	4.24065	3.17168
I:13009962:13012961	WBGene00004063;	pmr-1	ZK256.1c;	134.37	157.79	161.18	74.62	0	5.93695	4.53473	0
V:13886158:13889157	WBGene00011931	srsx-19	T22G5.4	113.45	99.48	114.55	77.09	5.93477	2.13316	3.34574	2.18919
V:13888418:13891417	WBGene00004997	spp-12	T22G5.7	113.45	99.48	114.55	77.09	5.93477	2.13316	3.34574	2.18919
V:13889179:13892178	WBGene00002260	lbp-8	T22G5.6	113.45	102.37	114.55	77.09	5.93477	2.13316	3.34574	2.18919
V:13889259:13892258	WBGene00170673	21ur-15418	T22G5.8	113.45	102.37	114.55	77.09	5.93477	2.13316	3.34574	2.18919
II:1403509:1406508	WBGene00198060	Y51H7C.23	Y51H7C.23	135.77	94.43	102.15	97.21	5.93477	3.44726	3.24933	2.81888
V:16819821:16822820	WBGene00011854	T20B3.14	T20B3.14	117.51	96.71	132.9	76.54	5.93477	3.93973	4.22945	1.63763
II:12964046:12967045	WBGene00004232	ptr-18	Y38F1A.3	184.77	156.77	160.62	88.82	5.93477	4.84258	5.22563	2.41618
IV:3520458:3523457	WBGene00220034	M57.3	M57.3	140.23	102.6	163.24	98.49	5.70152	4.56899	5.9326	2.79203
III:6623473:6626472	WBGene00015734;WBGene00015734;	copd-1	C13B9.3.1;C13B9.3.2;	157.4	198.87	193.85	122.08	5.91834	5.48205	4.15727	3.70438
V:2458137:2461136	WBGene00018910	F56A4.2	F56A4.2	189.54	182.23	135.21	94.18	5.90885	5.30769	2.94405	2.20141
V:2460071:2463070	WBGene00018918;	F56A4.10	F56A4.10b;	189.54	182.23	135.21	94.18	5.90885	5.30769	2.94405	2.20141
III:13747187:13750186	WBGene00010662	K08E3.2	K08E3.2	178.54	185.15	239.68	194.37	5.90868	4.49145	5.64295	4.20544
V:15297201:15300200	WBGene00000783	cpr-3	T10H4.12	143.43	97.35	136.31	100.07	5.89296	4.3091	4.43832	4.59828
I:6434558:6437557	WBGene00004924	snt-4	T23H2.2	140.94	85.31	141.71	96.14	5.88747	3.85765	4.95248	3.50063
III:2409476:2412475	WBGene00021021;	mrpl-30	W04B5.4.2;	112.38	141.21	161.63	86.94	5.88294	3.93973	4.96855	2.87257
III:2409486:2412485	WBGene00021021;	mrpl-30	W04B5.4.1;	112.38	141.21	161.63	86.94	5.88294	3.93973	4.96855	2.87257
IV:11147689:11150688	WBGene00007444;	C08F8.2	C08F8.2a;	129.16	94.76	113.74	91.91	5.88294	3.58406	3.3136	2.81888
IV:11147702:11150701	WBGene00008505;WBGene00008505;WBGene00008505;	F01G4.6	F01G4.6b.1;F01G4.6b.2;F01G4.6b.3;	129.16	94.76	113.74	91.91	5.88294	3.58406	3.3136	2.81888
IV:11148005:11151004	WBGene00008505;WBGene00008505;WBGene00008505;	F01G4.6	F01G4.6a.1;F01G4.6a.2;F01G4.6a.3;	129.16	94.76	113.74	91.91	5.88294	3.58406	3.3136	2.81888
IV:11148271:11151270	WBGene00200538	C08F8.13	C08F8.13	129.16	94.76	113.74	91.91	5.88294	3.58406	3.3136	2.81888
IV:11148613:11151612	WBGene00007443;	pfd-1	C08F8.1a;	129.16	94.76	113.74	91.91	5.88294	3.58406	3.3136	2.81888
IV:11149028:11152027	WBGene00007443;	pfd-1	C08F8.1b;	129.16	94.76	113.74	91.91	5.88294	3.58406	3.3136	2.81888
IV:11149497:11152496	WBGene00007444;	C08F8.2	C08F8.2b;	129.16	94.76	113.74	91.91	5.88294	3.58406	3.3136	2.81888
IV:11150445:11153444	WBGene00007444;	C08F8.2	C08F8.2c.1;	129.16	94.76	113.74	91.91	5.88294	3.58406	0	2.81888
IV:12919764:12922763	WBGene00007867	C32H11.4	C32H11.4	123.65	108.85	122.22	88.74	5.02771	5.88223	3.20113	0
V:13750473:13753472	WBGene00009432;	cld-9	F35E12.8a;	135.02	117.4	122.36	83.45	4.2215	5.88105	3.15821	2.28195
V:13750894:13753893	WBGene00195065	F20G2.9	F20G2.9	135.02	117.4	122.36	83.45	4.2215	5.88105	3.15821	2.28195
V:13752081:13755080	WBGene00008985	F20G2.1	F20G2.1	135.02	117.4	122.36	83.45	4.2215	5.88105	3.15821	2.28195
IV:14594667:14597666	WBGene00048800	21ur-3395	Y57G11B.66	117	109.87	131.61	86.67	2.34732	5.87261	1.57335	1.69133
IV:14594671:14597670	WBGene00168129	21ur-13234	Y57G11B.150	117	109.87	131.61	86.67	2.34732	5.87261	1.57335	1.69133
V:1324950:1327949	WBGene00220206	Y75B7AL.9	Y75B7AL.9	144.91	97.33	139.23	88.03	5.85702	0	0	2.21221
III:11656238:11659237	WBGene00000793;	crh-1	Y41C4A.4c;	118.02	104.87	117.22	92.63	5.85702	3.00951	4.87215	2.36249
V:15518094:15521093	WBGene00008997;	lgc-31	F21A3.7b;	152.45	124.01	146.18	86.63	5.85702	3.63878	4.47046	3.03365
V:15520521:15523520	WBGene00008997;	lgc-31	F21A3.7a;	152.45	124.01	146.18	86.63	5.85702	3.63878	4.47046	2.41618
IV:10629476:10632475	WBGene00044977;	F56C4.4	F56C4.4b;	107.02	95.86	105.95	82.09	5.85702	5.69072	2.55843	2.55041
IV:10629746:10632745	WBGene00044977;	F56C4.4	F56C4.4a;	107.02	95.86	105.95	82.09	5.85702	5.69072	2.55843	2.55041
V:6274939:6277938	WBGene00017964;	F31F7.1	F31F7.1a;	109.89	97.8	128.37	103.59	4.58713	5.85487	4.77574	4.29543
V:6274940:6277939	WBGene00017964;WBGene00017964;WBGene00017964;	F31F7.1	F31F7.1b.1;F31F7.1b.2;F31F7.1c;	109.89	97.8	128.37	103.59	4.58713	5.85487	4.77574	4.29543
V:7518678:7521677	WBGene00016928	srb-19	C54F6.11	126.16	137.97	105.44	103.56	5.84478	5.05543	3.55265	2.04072
V:7520865:7523864	WBGene00044113	C54F6.15	C54F6.15	126.16	137.97	105.44	103.56	5.84478	5.05543	3.55265	2.04072
III:11736128:11739127	WBGene00012759	sup-1	Y41C4A.13	125.17	80.86	144.18	75.46	5.83412	2.31644	3.44697	0
III:11737084:11740083	WBGene00196982	Y41C4A.24	Y41C4A.24	125.17	80.86	144.18	75.46	5.83412	2.31644	3.44697	0
III:7858113:7861112	WBGene00022783	tomm-7	ZK652.2	114.62	109.92	135.6	89.98	5.8311	3.39254	0	0
III:7858179:7861178	WBGene00195518	ZK652.14	ZK652.14	114.62	109.92	135.6	89.98	5.8311	3.39254	4.90428	0
III:7858647:7861646	WBGene00023453;	mir-356.1	ZK652.12;	114.62	109.92	135.6	89.98	5.8311	3.39254	4.90428	3.14103
III:7858672:7861671	WBGene00023453;	mir-356.1	ZK652.12a;	114.62	109.92	135.6	89.98	5.8311	3.39254	4.90428	3.14103
III:7858690:7861689	WBGene00195236;	mir-356.2	ZK652.13b;	114.62	109.92	135.6	89.98	5.8311	3.39254	4.90428	3.14103
III:7858735:7861734	WBGene00195236;WBGene00195236;	mir-356.2	ZK652.13;ZK652.13a;	114.62	109.92	135.6	89.98	5.8311	3.39254	4.90428	3.14103
III:7859505:7862504	WBGene00000835	cuc-1	ZK652.11	114.62	109.92	135.6	89.98	5.8311	3.39254	4.90428	3.14103
III:7860570:7863569	WBGene00004918	snr-5	ZK652.1	114.62	109.92	135.6	89.98	5.8311	3.39254	4.90428	3.14103
X:321023:324022	WBGene00023458	M02E1.3	M02E1.3	102.52	101.07	105.16	80.86	5.80519	3.91237	3.18506	0
V:7727313:7730312	WBGene00022410;	Y97E10C.1	Y97E10C.1.1;	117.14	104.26	138.77	80.17	5.80519	4.24068	5.48271	2.57726
V:7727379:7730378	WBGene00022410;	Y97E10C.1	Y97E10C.1.2;	117.14	104.26	138.77	80.17	5.80519	4.24068	5.48271	2.57726
IV:5968560:5971559	WBGene00046785	21ur-664	B0350.10	117.61	82.52	105.81	96.3	5.77927	2.76328	3.18506	2.71149
IV:5968836:5971835	WBGene00048147	21ur-184	B0350.17	117.61	82.52	105.81	96.3	5.77927	2.76328	3.18506	2.71149
IV:5968960:5971959	WBGene00047221	21ur-3216	B0350.12	117.61	82.52	105.81	96.3	5.77927	2.76328	3.18506	2.71149
IV:5968961:5971960	WBGene00171242	21ur-5578	B0350.52	117.61	82.52	105.81	96.3	5.77927	2.76328	3.18506	2.71149
IV:5969380:5972379	WBGene00048889	21ur-3556	B0350.20	117.61	82.52	105.81	96.3	5.77927	2.76328	3.18506	2.71149
IV:5969519:5972518	WBGene00172227	21ur-7043	B0350.55	117.61	82.52	105.81	96.3	5.77927	2.76328	3.18506	2.71149
IV:5970292:5973291	WBGene00174352	21ur-8671	B0350.64	117.61	82.52	105.81	96.3	5.77927	2.76328	3.18506	2.71149
IV:5970352:5973351	WBGene00168962	21ur-12990	B0350.44	117.61	82.52	105.81	96.3	5.77927	2.76328	3.18506	2.71149
IV:5970486:5973485	WBGene00174982	21ur-14975	B0350.66	117.61	82.52	105.81	96.3	5.77927	2.76328	3.18506	2.71149
IV:5970781:5973780	WBGene00048924	21ur-3689	B0350.21	117.61	82.52	105.81	96.3	5.77927	2.76328	3.18506	2.71149
IV:5970938:5973937	WBGene00168854	21ur-8632	B0350.42	117.61	82.52	105.81	96.3	5.77927	2.76328	3.18506	2.71149
IV:5971076:5974075	WBGene00200257	B0350.75	B0350.75	117.61	82.52	105.81	96.3	5.77927	2.76328	3.18506	2.71149
IV:5971638:5974637	WBGene00171470	21ur-10255	B0350.54	117.61	82.52	105.81	96.3	5.77927	2.76328	3.18506	0
IV:5971641:5974640	WBGene00170730	21ur-10742	B0350.49	117.61	82.52	105.81	96.3	5.77927	2.76328	0	0
X:4274965:4277964	WBGene00202386	C52B9.18	C52B9.18	126.47	106.08	114.32	83.85	5.77927	4.54163	3.47428	3.22157
II:6821808:6824807	WBGene00195677	F31E8.8	F31E8.8	94.55	95.12	115.92	83.7	4.88819	3.47694	5.77894	2.34993
II:6822031:6825030	WBGene00198268	F31E8.14	F31E8.14	94.55	95.12	115.92	83.7	4.88819	3.47694	5.77894	2.34993
III:6347309:6350308	WBGene00197633	C56G2.18	C56G2.18	133.36	130.71	122.74	84.3	5.77494	5.16496	5.75497	2.87365
II:11292107:11295106	WBGene00008165	C47G2.4	C47G2.4	113.62	97.33	125.47	92.09	5.75336	2.24346	4.93642	3.24842
II:11292497:11295496	WBGene00044038	C47G2.6	C47G2.6	113.62	97.33	125.47	92.09	5.75336	2.24346	4.93642	3.24842
I:14944507:14947506	WBGene00002189;	kin-1	ZK909.2c.2;	118.49	93.07	164.15	69.55	5.75336	4.1586	3.81169	0
III:7113939:7116938	WBGene00003609	nhr-10	B0280.8	95.34	103.33	104.16	87.71	5.75336	5.33505	4.56686	3.70481
IV:14429421:14432420	WBGene00010086	F55B11.4	F55B11.4	177.07	96.68	157.14	137.57	5.74972	3.50025	3.23326	0
IV:14429923:14432922	WBGene00046749	21ur-3224	F55B11.18	130.37	96.68	157.14	76.75	5.74972	3.50025	3.23326	0
IV:14430011:14433010	WBGene00169647	21ur-11028	F55B11.100	130.37	96.68	157.14	76.75	5.74972	3.50025	3.23326	0
IV:14430110:14433109	WBGene00168116	21ur-9868	F55B11.82	130.37	96.68	157.14	76.75	5.74972	3.50025	3.23326	0
IV:14430113:14433112	WBGene00049583	21ur-5180	F55B11.46	130.37	96.68	157.14	76.75	5.74972	3.50025	3.23326	0
IV:14430114:14433113	WBGene00165070	21ur-12888	F55B11.62	130.37	96.68	157.14	76.75	5.74972	3.50025	3.23326	0
IV:14430253:14433252	WBGene00048304	21ur-1661	F55B11.37	130.37	96.68	157.14	76.75	5.74972	3.50025	3.23326	0
IV:14430626:14433625	WBGene00048609	21ur-709	F55B11.39	130.37	96.68	157.14	101.88	5.74972	3.50025	3.23326	0
IV:14430870:14433869	WBGene00045564	21ur-4026	F55B11.8	130.37	96.68	157.14	101.88	5.74972	3.50025	3.23326	0
IV:14431169:14434168	WBGene00168442	21ur-14294	F55B11.87	130.37	96.68	157.14	101.88	5.74972	3.50025	0	0
IV:14431174:14434173	WBGene00050375	21ur-4361	F55B11.55	130.37	96.68	157.14	101.88	5.74972	3.50025	0	0
IV:11619439:11622438	WBGene00001107	dsl-5	F58B3.8	105.32	99.03	171.65	94.27	4.73647	3.33498	5.74059	2.2428
IV:11620806:11623805	WBGene00174936	21ur-8714	F58B3.11	105.32	99.03	171.65	94.27	4.73647	3.33498	5.74059	2.2428
V:2663154:2666153	WBGene00202271	W02G9.9	W02G9.9	126.3	100.62	176.35	109.28	5.1832	3.58406	5.73979	3.46319
V:2663239:2666238	WBGene00023157	W02G9.t1	W02G9.t1	126.3	100.62	176.35	109.28	5.1832	3.58406	5.73979	3.46319
V:2663504:2666503	WBGene00003579	ndx-2	W02G9.1	126.3	100.62	176.35	109.28	5.1832	3.58406	5.73979	3.46319
X:1229259:1232258	WBGene00016725;	C46H3.2	C46H3.2a;	156.67	102.33	131.24	90.86	5.73234	2.83775	3.07095	2.44419
III:2170952:2173951	WBGene00003322;	mir-229	Y48G9A.16;	140.92	103.67	166.45	139.75	5.72744	4.07652	4.56686	4.21489
III:2170959:2173958	WBGene00003322;	mir-229	Y48G9A.16a;	140.92	103.67	166.45	139.75	5.72744	4.07652	4.56686	4.21489
III:2171039:2174038	WBGene00003322;	mir-229	Y48G9A.16b;	140.92	103.67	166.45	139.75	5.72744	4.07652	4.56686	4.21489
X:2980556:2983555	WBGene00021526	Y41G9A.2	Y41G9A.2	127.15	126.49	137.49	102.49	5.72744	4.78786	4.82394	4.53705
X:2982778:2985777	WBGene00003885	osm-5	Y41G9A.1	127.15	126.49	137.49	102.49	5.72744	4.78786	4.82394	4.53705
X:7066269:7069268	WBGene00197563	B0403.9	B0403.9	165.2	107.24	109.86	88.9	5.72744	3.88501	2.51023	3.22157
X:7067064:7070063	WBGene00015168	pdi-6	B0403.4	165.2	107.24	109.86	88.9	5.72744	3.88501	2.51023	3.22157
X:14844437:14847436	WBGene00007772	egrh-1	C27C12.2	152.4	90.37	143.28	83.35	5.72744	5.0341	4.96855	0
II:7070915:7073914	WBGene00002238;	kars-1	T02G5.9c.2;	111.88	120.79	118.04	75.95	4.12065	5.71808	2.91835	0
II:7070916:7073915	WBGene00002238;WBGene00002238;WBGene00002238;	kars-1	T02G5.9a;T02G5.9b;T02G5.9c.1;	111.88	120.79	118.04	75.95	4.12065	5.71808	2.91835	0
II:7072296:7075295	WBGene00002183;	kat-1	T02G5.8.1;	111.88	120.79	118.04	75.95	4.12065	5.71808	2.91835	0
II:7072314:7075313	WBGene00002183;	kat-1	T02G5.8.2;	111.88	120.79	118.04	75.95	4.12065	5.71808	2.91835	0
V:20859654:20862653	WBGene00006622	try-4	F31D4.6	131.57	104.75	140.07	85.69	5.70152	3.96709	4.82394	2.49672
V:20861469:20864468	WBGene00006687	twk-35	F31D4.7	131.57	104.75	140.07	85.69	5.70152	3.96709	4.82394	2.49672
II:11467610:11470609	WBGene00044026;WBGene00044026;	cisd-1	W02B12.15a.1;W02B12.15a.2;	134.03	90.44	140.47	91.48	5.70152	3.83029	3.53855	2.22826
II:11468125:11471124	WBGene00044026;WBGene00044026;	cisd-1	W02B12.15b.1;W02B12.15b.2;	134.03	90.44	140.47	91.48	5.70152	3.83029	3.53855	2.22826
IV:2926922:2929921	WBGene00021888	Y54G2A.23	Y54G2A.23	109.95	126.68	116.38	81.2	3.78374	5.69072	3.13686	1.95979
II:11536027:11539026	WBGene00220187	Y62F5A.16	Y62F5A.16	129.11	109.01	137.01	92.11	5.67561	0	3.53855	0
II:11536108:11539107	WBGene00003263;	mir-35	Y62F5A.2;	129.11	109.01	137.01	92.11	5.67561	0	3.53855	0
II:11536129:11539128	WBGene00003263;	mir-35	Y62F5A.2a;	129.11	109.01	137.01	92.11	5.67561	0	3.53855	0
II:11536168:11539167	WBGene00003263;	mir-35	Y62F5A.2b;	129.11	109.01	137.01	92.11	5.67561	0	0	0
V:17477887:17480886	WBGene00005329	srh-110	F08E10.4	164.56	106.77	136.43	81.41	5.67561	2.92744	3.76349	3.65112
II:11532980:11535979	WBGene00077453	Y62F5A.12	Y62F5A.12	129.11	109.01	137.01	92.11	5.67561	3.88501	3.53855	3.03365
V:3635674:3638673	WBGene00005932	srx-41	F59B1.7	96.2	105.07	139.45	82.33	5.67561	4.2954	4.5508	3.24842
X:15606469:15609468	WBGene00010700	nipi-3	K09A9.1	172.54	111.2	129.82	89.52	5.67561	5.58128	4.29372	3.70481
I:1486128:1489127	WBGene00170789	21ur-13232	F47G6.5	110	90.02	119.86	74.41	5.64969	0	0	0
I:1483323:1486322	WBGene00001115;	dyb-1	F47G6.1b;	110	90.02	119.86	74.41	5.64969	3.25575	4.19731	0
II:11743161:11746160	WBGene00001679;	gpb-1	F13D12.7b;	134.28	108.47	117.76	69.36	5.64969	3.80293	3.45821	0
V:6210407:6213406	WBGene00004373;	rme-1	W06H8.1d;	123.88	108.47	123.74	100.43	5.64969	0	0	0
V:15322353:15325352	WBGene00014193	nhr-247	ZK1037.5	143.06	115.99	152.85	92.55	5.64686	4.65023	5.10648	2.47612
V:20737561:20740560	WBGene00001043;	dnj-25	W07A8.3c.2;	131.27	106.97	134.53	104.66	5.39053	3.36518	5.64339	4.02697
I:1337937:1340936	WBGene00045053;	K12C11.7	K12C11.7b;	150.68	107.03	172.99	97.3	5.57194	3.63878	5.62732	0
I:1339178:1342177	WBGene00004888	smo-1	K12C11.2	150.68	107.03	172.99	97.3	5.57194	3.63878	5.62732	3.4095
I:1341197:1344196	WBGene00019673;	K12C11.1	K12C11.1b;	150.68	107.03	172.99	97.3	5.57194	3.63878	5.62732	3.4095
IV:12041286:12044285	WBGene00011738;WBGene00011738;	T12G3.2	T12G3.2e;T12G3.2g;	146.75	99.07	159.35	81.05	5.28687	4.95202	5.62732	1.9061
IV:12041339:12044338	WBGene00201015	T12G3.10	T12G3.10	146.75	99.07	159.35	81.05	5.28687	4.95202	5.62732	1.9061
III:2230961:2233960	WBGene00016527	fbxa-47	C39B5.9	152.35	114.08	133.88	96.1	5.62378	4.40483	3.57068	3.27527
III:2232388:2235387	WBGene00016520;	C39B5.2	C39B5.2b;	152.35	114.08	133.88	96.1	5.62378	4.40483	3.57068	3.27527
III:2233384:2236383	WBGene00016520;	C39B5.2	C39B5.2a;	152.35	114.08	133.88	96.1	5.62378	4.40483	3.57068	3.27527
V:11484358:11487357	WBGene00005227	srh-1	T11F9.18	105.04	110.82	115.1	108.04	5.62378	5.47184	4.79181	3.86589
V:11485652:11488651	WBGene00011712	T11F9.10	T11F9.10	105.04	110.82	115.1	108.04	5.62378	5.47184	4.79181	3.86589
IV:13472932:13475931	WBGene00012636;	Y38H8A.2	Y38H8A.2a;	149.55	96.16	205.16	91.55	5.61874	2.98479	4.98093	2.86186
IV:13474454:13477453	WBGene00012636;	Y38H8A.2	Y38H8A.2b;	149.55	96.16	205.16	91.55	5.61874	2.98479	4.98093	2.86186
V:2921035:2924034	WBGene00005261;	srh-38	C31B8.11c;	207.89	147.59	185.35	128.15	5.61748	4.04531	5.06264	2.65934
V:2921046:2924045	WBGene00005261;	srh-38	C31B8.11b;	207.89	147.59	185.35	128.15	5.61748	4.04531	5.06264	2.65934
V:2921195:2924194	WBGene00005261;	srh-38	C31B8.11a;	207.89	147.59	185.35	128.15	5.61748	4.04531	5.06264	2.65934
II:8437618:8440617	WBGene00008803	lips-10	F14E5.5	115.4	90.66	115.78	99.86	5.61727	3.75441	3.00832	2.4402
X:15574055:15577054	WBGene00197114	C02C6.6	C02C6.6	103.81	94.56	100.21	80.92	5.59786	2.70856	3.04045	2.33564
X:15574302:15577301	WBGene00199517	C02C6.8	C02C6.8	103.81	94.56	100.21	80.92	5.59786	2.70856	3.04045	2.33564
X:15575970:15578969	WBGene00010703;	K09A9.6	K09A9.6a;	103.81	94.56	100.21	80.92	5.59786	2.70856	3.04045	2.33564
V:7347928:7350927	WBGene00015397;	nhr-149	C03G6.12b;	148.69	99.73	146.77	91.7	5.59786	3.47462	4.63113	3.24842
V:7348165:7351164	WBGene00015397;	nhr-149	C03G6.12a;	109.31	99.73	146.77	91.7	5.59786	3.47462	4.63113	3.24842
I:2874475:2877474	WBGene00004412;	rpl-1	Y71F9AL.13b.7;	111.47	113.46	111.43	106.61	5.59786	5.08882	3.12079	2.6578
I:2874535:2877534	WBGene00004412;	rpl-1	Y71F9AL.13c;	111.47	113.46	111.43	106.61	5.59786	5.08882	3.12079	2.6578
I:2874540:2877539	WBGene00004412;	rpl-1	Y71F9AL.13d;	111.47	113.46	111.43	106.61	5.59786	5.08882	3.12079	2.6578
I:2874782:2877781	WBGene00004412;	rpl-1	Y71F9AL.13b.6;	111.47	113.46	111.43	106.61	5.59786	5.08882	3.12079	2.6578
I:2874787:2877786	WBGene00004412;	rpl-1	Y71F9AL.13b.5;	111.47	113.46	111.43	106.61	5.59786	5.08882	3.12079	2.6578
I:2874808:2877807	WBGene00004412;	rpl-1	Y71F9AL.13b.4;	111.47	113.46	111.43	106.61	5.59786	5.08882	3.12079	2.6578
I:2874809:2877808	WBGene00004412;WBGene00004412;WBGene00004412;WBGene00004412;	rpl-1	Y71F9AL.13a.2;Y71F9AL.13b.1;Y71F9AL.13b.2;Y71F9AL.13b.3;	111.47	113.46	111.43	106.61	5.59786	5.08882	3.12079	2.6578
I:2874825:2877824	WBGene00004412;	rpl-1	Y71F9AL.13a.1;	111.47	113.46	111.43	106.61	5.59786	5.08882	3.12079	2.6578
I:2875055:2878054	WBGene00199201	Y71F9AL.19	Y71F9AL.19	111.47	113.46	111.43	106.61	5.59786	5.08882	3.12079	2.6578
I:2875344:2878343	WBGene00200098	Y71F9AL.20	Y71F9AL.20	111.47	113.46	111.43	106.61	5.59786	5.08882	3.12079	2.6578
I:2875432:2878431	WBGene00022114	Y71F9AL.9	Y71F9AL.9	111.47	113.46	111.43	106.61	5.59786	5.08882	3.12079	2.6578
I:2877078:2880077	WBGene00022113	Y71F9AL.8	Y71F9AL.8	111.47	113.46	111.43	106.61	5.59786	5.08882	3.12079	2.6578
V:9983316:9986315	WBGene00007786;	rmd-2	C27H6.4c.6;	90.9	93.06	145.76	72.41	3.29133	3.6935	5.59518	1.77187
V:9984032:9987031	WBGene00007786;	rmd-2	C27H6.4c.5;	90.9	93.06	145.76	72.41	3.29133	3.6935	5.59518	1.77187
V:9984056:9987055	WBGene00007786;	rmd-2	C27H6.4c.4;	90.9	93.06	145.76	72.41	3.29133	3.6935	5.59518	1.77187
V:9984123:9987122	WBGene00007786;	rmd-2	C27H6.4c.3;	90.9	93.06	145.76	72.41	3.29133	3.6935	5.59518	1.77187
V:9984202:9987201	WBGene00007786;	rmd-2	C27H6.4a;	90.9	93.06	145.76	72.41	3.29133	3.6935	5.59518	1.77187
V:9984240:9987239	WBGene00007786;	rmd-2	C27H6.4c.2;	90.9	93.06	145.76	72.41	3.29133	3.6935	5.59518	1.77187
V:9984415:9987414	WBGene00007786;	rmd-2	C27H6.4c.1;	90.9	93.06	145.76	72.41	3.29133	3.6935	5.59518	1.77187
V:9984778:9987777	WBGene00007786;	rmd-2	C27H6.4b;	90.9	93.06	145.76	72.41	3.29133	3.6935	5.59518	1.77187
X:6518202:6521201	WBGene00017687;	ets-4	F22A3.1a.3;	82	99.1	108.48	75.07	3.21359	5.58128	3.9563	1.93294
X:6518597:6521596	WBGene00200355	F22A3.15	F22A3.15	82	99.1	108.48	74.31	3.21359	5.58128	3.9563	0
X:6518728:6521727	WBGene00199518	F22A3.14	F22A3.14	82	99.1	108.48	74.31	2.07328	5.58128	2.38169	0
III:1655981:1658980	WBGene00021252	cht-4	Y22D7AL.14	144.36	92.59	120.73	108.36	5.57194	2.84536	3.2654	2.76518
III:5472978:5475977	WBGene00003055;WBGene00003055;WBGene00003055;WBGene00003055;	lon-1	F48E8.1a.1;F48E8.1a.2;F48E8.1b;F48E8.1c;	124.61	99.05	106.39	80.48	5.57194	4.2954	3.53855	3.43635
III:2873318:2876317	WBGene00018990;WBGene00018990;	klf-1	F56F11.3.1;F56F11.3.2;	103.06	113.85	119.87	102.44	5.57194	5.14353	3.61888	3.08734
X:2965052:2968051	WBGene00021528;	gbb-1	Y41G9A.4e;	113.59	99.35	109.43	102.64	5.56231	3.82104	3.66126	3.24604
I:13378417:13381416	WBGene00007218	C01A2.6	C01A2.6	146.63	126.54	119.22	91.15	0	5.55392	0	0
V:7874256:7877255	WBGene00018219	F40A3.4	F40A3.4	158.64	88.24	135.17	130.64	5.54798	3.38256	5.46664	4.15374
V:7875990:7878989	WBGene00018218;WBGene00018218;	F40A3.3	F40A3.3a;F40A3.3c;	158.64	88.24	135.17	130.64	5.54798	3.38256	5.46664	4.15374
V:7876276:7879275	WBGene00018218;	F40A3.3	F40A3.3b;	158.64	88.24	135.17	130.64	5.54798	3.38256	5.46664	4.15374
V:14001052:14004051	WBGene00010259;	ric-7	F58E10.1a;	111.34	106.13	129.93	90.53	5.54603	4.67843	4.18125	2.63095
II:9125846:9128845	WBGene00012005;	jun-1	T24H10.7d;	109.09	92.45	144.64	83.99	5.54603	5.19825	4.45439	2.68465
II:9127897:9130896	WBGene00012005;	jun-1	T24H10.7e;	109.09	92.45	144.64	83.99	5.54603	5.19825	4.45439	2.68465
IV:13346165:13349164	WBGene00044280	W02A2.9	W02A2.9	124.01	150.18	152.61	100.04	5.53439	4.76052	4.85388	3.2111
I:12730230:12733229	WBGene00014853	W02A11.t1	W02A11.t1	113.2	120.17	202.26	114.37	5.44236	3.80293	5.53091	2.81888
I:12731223:12734222	WBGene00012192;	W02A11.1	W02A11.1.2;	113.2	120.17	202.26	114.37	5.44236	3.80293	5.53091	2.81888
I:12731254:12734253	WBGene00012192;	W02A11.1	W02A11.1.1;	113.2	120.17	202.26	114.37	5.44236	3.80293	5.53091	2.81888
III:775506:778505	WBGene00000117;	alh-11	F42G9.5b.2;	110.62	95.66	109.17	77.27	5.52011	3.28311	3.24933	1.93294
III:776655:779654	WBGene00000117;	alh-11	F42G9.5a;	110.62	95.66	109.17	79.53	5.52011	3.28311	3.24933	1.93294
II:349088:352087	WBGene00017038;	dmsr-4	D1069.4a;	170.73	150.54	143.41	86.68	5.52011	4.40483	3.73136	2.60411
III:11127856:11130855	WBGene00219619	linc-76	Y48A6C.9	101.86	106	152.64	78.32	5.52011	4.7605	4.51866	2.17456
III:11129985:11132984	WBGene00198409	Y48A6C.7	Y48A6C.7	101.86	106	152.64	93.29	5.52011	4.7605	4.51866	2.17456
III:11130275:11133274	WBGene00004010;	pha-1	Y48A6C.5b;	101.86	106	152.64	93.29	5.52011	4.7605	4.51866	2.17456
III:11130299:11133298	WBGene00004010;	pha-1	Y48A6C.5a;	101.86	106	152.64	93.29	5.52011	4.7605	4.51866	2.17456
X:6089283:6092282	WBGene00002007;WBGene00002007;WBGene00002007;	hsp-3	C15H9.6b.1;C15H9.6b.2;C15H9.6b.3;	139.21	81.8	109.48	82.93	5.52011	3.39254	3.07259	0
X:6090286:6093285	WBGene00002007;WBGene00002007;WBGene00002007;	hsp-3	C15H9.6a.3;C15H9.6a.4;C15H9.6a.5;	139.21	81.8	109.48	82.93	5.52011	3.39254	3.07259	0
X:6090302:6093301	WBGene00002007;	hsp-3	C15H9.6a.2;	139.21	81.8	109.48	82.93	5.52011	3.39254	3.07259	0
X:6090625:6093624	WBGene00002007;	hsp-3	C15H9.6a.1;	139.21	81.8	109.48	82.93	5.52011	3.39254	3.07259	0
X:6091786:6094785	WBGene00015801;	C15H9.5	C15H9.5.1;	139.21	81.8	109.48	82.93	5.52011	3.39254	3.07259	0
X:6091800:6094799	WBGene00015801;	C15H9.5	C15H9.5.2;	139.21	81.8	109.48	82.93	5.52011	3.39254	3.07259	0
X:4956568:4959567	WBGene00019758	M03F4.4	M03F4.4	113.13	115	131.76	101.66	5.52011	5.22561	3.49034	3.94643
X:4959053:4962052	WBGene00000066;	act-4	M03F4.2a;	113.13	115	131.76	101.66	5.52011	5.22561	3.49034	3.94643
X:4959119:4962118	WBGene00000066;WBGene00000066;WBGene00000066;	act-4	M03F4.2b.1;M03F4.2b.2;M03F4.2b.3;	113.13	115	131.76	101.66	5.52011	5.22561	3.49034	3.94643
X:4959121:4962120	WBGene00000066;WBGene00000066;	act-4	M03F4.2b.4;M03F4.2b.5;	113.13	115	131.76	101.66	5.52011	5.22561	3.49034	3.94643
X:4959148:4962147	WBGene00000066;	act-4	M03F4.2b.6;	113.13	115	131.76	101.66	5.52011	5.22561	3.49034	3.94643
I:13058126:13061125	WBGene00003675;	nhr-85	W05B5.3b.2;	114.55	105.95	149.24	96.73	2.20286	5.36241	5.51485	3.08734
I:10060527:10063526	WBGene00008666;WBGene00008666;	F10G8.8	F10G8.8a;F10G8.8b;	69.91	75.14	86.73	79.24	0	2.09128	0	5.50352
IV:16504183:16507182	WBGene00013100;	zip-7	Y51H4A.4a;	115.19	69.14	109.44	103.44	5.49419	0	0	0
X:7310675:7313674	WBGene00020338	T08A9.6	T08A9.6	136.53	89.59	176.68	92.7	5.49419	2.10182	3.08189	3.46319
X:7308409:7311408	WBGene00001912	his-38	K03A1.6	136.53	89.59	176.68	92.7	5.49419	2.35289	3.08189	3.46319
X:7308610:7311609	WBGene00001914	his-40	K03A1.1	136.53	89.59	176.68	92.7	5.49419	2.35289	3.08189	3.46319
IV:16502738:16505737	WBGene00013100;	zip-7	Y51H4A.4b;	115.19	95.65	109.44	103.44	5.49419	2.62649	3.28147	3.57058
IV:9665567:9668566	WBGene00003627;	nhr-34	F58G6.5a;	95.52	88.09	105.04	87.83	5.49419	3.03687	3.87596	2.33564
IV:9666698:9669697	WBGene00170345	21ur-14817	F58G6.12	95.52	88.09	105.04	87.83	5.49419	3.03687	3.87596	3.38265
IV:9667690:9670689	WBGene00170277	21ur-13186	F58G6.11	95.52	88.09	105.04	87.83	5.49419	3.03687	3.87596	3.38265
IV:9667805:9670804	WBGene00003627;	nhr-34	F58G6.5d;	95.52	88.66	105.04	87.83	5.49419	3.03687	3.87596	3.38265
X:5769256:5772255	WBGene00196306	C54H2.6	C54H2.6	113.71	93.08	143.59	83.64	5.49383	4.0813	4.22736	2.0078
X:5769294:5772293	WBGene00016938	C54H2.4	C54H2.4	113.71	93.08	143.59	83.64	5.49383	4.0813	4.22736	2.0078
III:7044225:7047224	WBGene00023414	R01H2.7	R01H2.7	111.22	114.81	124.63	90.55	5.49024	4.13959	3.3388	2.31948
I:13416958:13419957	WBGene00012289	W05H12.1	W05H12.1	130.72	97.59	113.74	116.6	5.48389	3.67875	3.72095	3.83361
II:1711738:1714737	WBGene00018443	btb-7	F45C12.12	118.11	105.63	179.36	90.11	5.47612	3.85765	4.29116	4.02154
I:4916872:4919871	WBGene00017676	F21F3.7	F21F3.7	96.08	104.01	119.86	84.45	0	5.47184	0	2.38933
V:10693981:10696980	WBGene00220253	C05A2.4	C05A2.4	120.89	104.01	116.52	103.3	5.32866	5.47179	5.10908	4.13555
III:1876816:1879815	WBGene00202101	Y39A3CR.10	Y39A3CR.10	154.21	98.72	102.22	75.28	5.46828	2.6812	2.31742	1.58394
III:1876865:1879864	WBGene00004886;	smi-1	Y39A3CR.1a;	154.21	98.72	102.22	75.28	5.46828	2.6812	2.31742	1.58394
III:1877756:1880755	WBGene00004886;	smi-1	Y39A3CR.1b;	154.21	98.72	102.22	75.28	5.46828	2.6812	2.31742	1.58394
IV:3787632:3790631	WBGene00198903	W07G9.3	W07G9.3	150.92	140.39	170.27	79.96	5.46828	3.72085	4.93642	1.53636
IV:3790088:3793087	WBGene00019546;	glct-6	W07G9.2a;	150.92	129.97	170.27	79.96	5.46828	3.72085	4.93642	2.09402
II:15264258:15267257	WBGene00195865	2RSSE.4	2RSSE.4	126.64	115.33	116.66	91.63	4.73148	5.46758	3.69314	2.76143
II:15266712:15269711	WBGene00007064;WBGene00007064;	2RSSE.1	2RSSE.1a;2RSSE.1b;	126.64	115.33	116.66	91.63	4.73148	5.46758	3.69314	2.76143
I:7213245:7216244	WBGene00003622;	nhr-23	C01H6.5c;	135.28	103.51	97.7	83.62	5.46515	2.79064	2.38186	2.2979
I:7213467:7216466	WBGene00003622;	nhr-23	C01H6.5d;	135.28	103.51	97.7	83.62	5.46515	2.79064	2.38186	2.2979
V:20002986:20005985	WBGene00006786	unc-51	Y60A3A.1	104.42	87.19	127.5	90.2	4.20378	3.25575	5.45058	2.63095
V:20006270:20009269	WBGene00013367	Y60A3A.23	Y60A3A.23	104.42	87.19	127.5	90.2	0	3.25575	5.45058	1.95979
I:13805302:13808301	WBGene00044065	tag-229	W09G3.3	148.09	115.13	159.83	101.38	4.14656	3.72085	5.44823	2.17456
V:4190016:4193015	WBGene00021561;WBGene00021561;	Y45G5AM.9	Y45G5AM.9a;Y45G5AM.9b;	95.59	112.5	125.51	121.79	4.63897	5.44449	4.32585	5.02029
III:3797893:3800892	WBGene00197284	T24A11.5	T24A11.5	139.01	113.62	122.44	103.77	1.86595	5.44449	0	2.73834
I:6734662:6737661	WBGene00004883	smg-5	W02D3.8	162.76	108.78	112.08	106.64	5.44011	2.57671	4.23678	3.08528
III:9498703:9501702	WBGene00004933;WBGene00004933;	sod-4	F55H2.1a;F55H2.1b;	95.26	144.15	127.31	126.72	5.43356	5.07676	4.15618	3.79551
III:8498771:8501770	WBGene00015418;	pac-1	C04D8.1g;	128.64	123.95	116.06	90.26	5.12224	4.75473	5.41844	3.46319
III:8500088:8503087	WBGene00198690	F42H10.13	F42H10.13	128.64	123.95	116.06	90.26	5.12224	4.75473	5.41844	3.46319
V:20901942:20904941	WBGene00000139;	amx-3	F25C8.2a;	118.38	100.6	178.97	75.9	5.41805	4.71345	3.44195	0
V:20902477:20905476	WBGene00009106	acs-12	F25C8.4	118.38	100.6	178.97	75.9	5.41805	4.71345	3.44195	0
I:1878164:1881163	WBGene00022139;	tub-2	Y71G12A.3b;	116.48	116.93	134.72	97.22	5.41645	0	0	0
I:11485099:11488098	WBGene00010650	K08C9.1	K08C9.1	109.18	128.82	122.89	87.91	5.41645	4.62371	3.3136	2.68465
V:2874101:2877100	WBGene00018138	folt-2	F37B4.7	172.48	116.44	123.14	0	5.41645	3.44726	3.65102	0
V:2875360:2878359	WBGene00018140;	F37B4.10	F37B4.10b;	172.48	116.44	123.14	71.26	5.41645	3.44726	3.65102	0
II:5909824:5912823	WBGene00019127;WBGene00019127;	cgt-3	F59G1.1b.1;F59G1.1c.1;	125.69	91.02	97.84	84.34	5.41645	5.14353	2.94405	2.41618
II:5910715:5913714	WBGene00219988	F59G1.14	F59G1.14	125.69	91.02	97.84	84.34	5.41645	5.14353	2.94405	2.41618
II:5911011:5914010	WBGene00019127;	cgt-3	F59G1.1b.2;	125.69	91.02	97.84	84.34	5.41645	5.14353	2.94405	2.41618
II:5911051:5914050	WBGene00168297	21ur-12205	F59G1.9	125.69	91.02	97.84	84.34	5.41645	5.14353	2.94405	2.41618
II:5911057:5914056	WBGene00019127;WBGene00019127;WBGene00019127;	cgt-3	F59G1.1b.3;F59G1.1c.2;F59G1.1d.1;	125.69	91.02	97.84	84.34	5.41645	5.14353	2.94405	2.41618
V:16120324:16123323	WBGene00004809	skr-3	F44G3.6	102.39	120.97	112.2	90.89	5.41645	5.33505	3.55461	2.60411
II:12893599:12896598	WBGene00009393;WBGene00009393;	clec-62	F35C5.5a;F35C5.5b;	111.38	115.74	132.51	94.83	3.80965	5.41405	3.13002	2.66466
II:12894138:12897137	WBGene00009394;WBGene00009394;	clec-63	F35C5.6.1;F35C5.6.2;	111.38	115.74	132.51	94.83	3.80965	5.41405	3.13002	2.66466
III:4492951:4495950	WBGene00000223;WBGene00000223;	atf-7	C07G2.2c.2;C07G2.2d;	139.52	140.71	156.58	102.11	5.26095	4.35012	5.40237	2.28195
III:4492977:4495976	WBGene00000223;	atf-7	C07G2.2c.1;	139.52	140.71	156.58	102.11	5.26095	4.35012	5.40237	2.28195
IV:3682379:3685378	WBGene00003129;	map-1	Y37E11AL.7c;	121.5	94.62	127.26	84.17	5.39053	0	2.09247	2.09402
V:2343009:2346008	WBGene00017494	irld-31	F15E11.5	155.59	93.06	148.69	80.47	5.39053	2.59913	4.61507	2.63095
IV:3680356:3683355	WBGene00198923	Y37E11AL.16	Y37E11AL.16	121.5	94.62	127.26	84.17	5.39053	3.20103	5.17743	2.09402
IV:3680452:3683451	WBGene00006334	sup-29	Y37E11AL.t1	121.5	94.62	127.26	84.17	5.39053	3.20103	5.17743	2.09402
III:12863448:12866447	WBGene00012549	Y37D8A.8	Y37D8A.8	161.71	147.78	141.19	104.41	5.39053	5.00674	4.50259	3.78535
IV:10252117:10255116	WBGene00000910;	daf-14	F01G10.8a;	97.21	105.53	108.89	84.38	4.76855	4.96372	5.38631	2.69164
X:14146200:14149199	WBGene00000103;WBGene00000103;	akt-2	F28H6.1a;F28H6.1b;	124.46	117.09	137.64	107.17	5.37598	5.16436	4.04152	3.45324
X:7669215:7672214	WBGene00017865	F27D9.7	F27D9.7	95.74	87.19	96.23	85.28	5.36461	3.31047	3.50641	2.95311
I:2605254:2608253	WBGene00000832;WBGene00000832;WBGene00000832;WBGene00000832;	ctn-1	Y23H5A.5a;Y23H5A.5b;Y23H5A.5c;Y23H5A.5d;	152.59	125.37	148.38	92.89	5.36461	4.70579	3.8976	3.27527
I:2605283:2608282	WBGene00000832;	ctn-1	Y23H5A.5e;	152.59	125.37	148.38	92.89	5.36461	4.70579	3.8976	3.27527
II:10446766:10449765	WBGene00014058	ZK673.2	ZK673.2	101.2	97.85	114.57	86.23	5.10545	5.36241	2.86371	2.84572
X:17255281:17258280	WBGene00021500	Y40C7B.4	Y40C7B.4	91.12	98.44	99.94	98.04	5.34863	4.7558	4.26729	3.5718
X:17257129:17260128	WBGene00202454	Y40C7B.10	Y40C7B.10	91.12	98.44	99.94	98.04	5.34863	4.7558	4.26729	3.5718
III:1576544:1579543	WBGene00199834	Y22D7AL.18	Y22D7AL.18	127.71	105.87	137.03	94.75	5.34757	3.2027	3.62174	2.47684
IV:4881560:4884559	WBGene00048484	21ur-1541	T08B6.15	126.26	87.54	113.52	100.61	5.34723	2.20481	3.02388	3.12744
IV:4882036:4885035	WBGene00168824	21ur-12544	T08B6.38	126.26	87.54	113.52	100.61	5.34723	2.20481	3.02388	3.12744
IV:4882185:4885184	WBGene00169232	21ur-14710	T08B6.40	126.26	87.54	113.52	100.61	5.34723	2.20481	3.02388	3.12744
IV:4882570:4885569	WBGene00165913	21ur-8170	T08B6.28	126.26	87.54	113.52	100.61	5.34723	2.20481	3.02388	3.12744
IV:4882773:4885772	WBGene00170999	21ur-8251	T08B6.46	126.26	87.54	113.52	100.61	5.34723	2.20481	3.02388	3.12744
IV:4882796:4885795	WBGene00006211	str-166	T08B6.6	126.26	87.54	113.52	100.61	5.34723	2.20481	3.02388	3.12744
IV:4883922:4886921	WBGene00169715	21ur-8864	T08B6.43	126.26	87.54	113.52	100.61	5.34723	2.20481	3.02388	3.12744
IV:4884036:4887035	WBGene00199848	T08B6.63	T08B6.63	126.26	87.54	113.52	100.61	5.34723	2.20481	3.02388	3.12744
IV:4884150:4887149	WBGene00195002	T08B6.62	T08B6.62	126.26	87.54	113.52	100.61	5.34723	2.20481	3.02388	3.12744
III:6250311:6253310	WBGene00020436	T12A2.1	T12A2.1	150.61	90.33	142.01	81.52	5.3387	2.73592	5.01675	2.10292
IV:14277675:14280674	WBGene00048754	21ur-4008	Y64G10A.102	92.36	89.11	124.54	80.06	5.3387	2.73592	3.41001	2.2551
IV:14277679:14280678	WBGene00050669	21ur-4957	Y64G10A.160	92.36	89.11	124.54	80.06	5.3387	2.73592	3.41001	2.2551
IV:14278101:14281100	WBGene00166304	21ur-11583	Y64G10A.189	92.36	89.11	124.54	80.06	5.3387	2.73592	3.41001	2.2551
IV:14278104:14281103	WBGene00048707	21ur-5380	Y64G10A.100	92.36	89.11	124.54	80.06	5.3387	2.73592	3.41001	2.2551
IV:14278105:14281104	WBGene00050095	21ur-5409	Y64G10A.141	92.36	89.11	124.54	80.06	5.3387	2.73592	3.41001	2.2551
IV:14278273:14281272	WBGene00168979	21ur-6695	Y64G10A.239	92.36	89.11	124.54	80.06	5.3387	2.73592	3.41001	2.2551
IV:14279053:14282052	WBGene00045873	21ur-2345	Y64G10A.25	92.36	89.11	124.54	80.06	5.3387	2.73592	3.41001	2.2551
IV:14279318:14282317	WBGene00049610	21ur-2496	Y64G10A.124	92.36	89.11	124.54	80.06	5.3387	2.73592	3.41001	2.2551
IV:14279321:14282320	WBGene00170922	21ur-7231	Y64G10A.274	92.36	89.11	124.54	80.06	5.3387	2.73592	3.41001	2.2551
IV:14279589:14282588	WBGene00050148	21ur-5321	Y64G10A.144	92.36	89.11	124.54	80.06	5.3387	2.73592	3.41001	2.2551
IV:14280656:14283655	WBGene00045202	Y64G10A.13	Y64G10A.13	92.36	89.11	124.54	80.06	5.3387	2.73592	3.41001	2.2551
III:11018940:11021939	WBGene00012967;	kvs-4	Y48A6B.6a;	149.19	116.19	135.09	106.98	5.3387	2.87272	3.45821	3.62427
III:11019165:11022164	WBGene00199020	Y48A6B.16	Y48A6B.16	149.19	116.19	135.09	106.98	5.3387	2.87272	3.45821	3.62427
III:3388037:3391036	WBGene00014299	C56G7.t1	C56G7.t1	98.96	87.63	142.05	96.76	5.3387	3.06423	4.98462	2.89942
III:3388129:3391128	WBGene00199910	C56G7.4	C56G7.4	98.96	87.63	142.05	96.76	5.3387	3.06423	4.98462	2.89942
III:3388394:3391393	WBGene00008348;	C56G7.3	C56G7.3a;	98.96	87.63	142.05	96.76	5.3387	3.06423	4.98462	2.89942
III:3388471:3391470	WBGene00009738;WBGene00009738;	hecw-1	F45H7.6b;F45H7.6c;	98.96	87.63	142.05	96.76	5.3387	3.06423	4.98462	2.89942
III:3389154:3392153	WBGene00008348;	C56G7.3	C56G7.3b;	98.96	87.63	142.05	96.76	5.3387	3.06423	4.98462	2.89942
III:3390656:3393655	WBGene00008348;	C56G7.3	C56G7.3c;	98.96	87.63	132.5	96.76	5.3387	3.06423	4.98462	2.89942
IV:16165294:16168293	WBGene00050527	21ur-2886	Y105C5B.565	105.32	102.54	158.48	81.94	5.3387	3.39254	5.11316	2.33564
IV:16165509:16168508	WBGene00047514	21ur-1589	Y105C5B.232	105.32	102.54	158.48	81.94	5.3387	3.39254	5.11316	2.33564
IV:16165670:16168669	WBGene00048092	21ur-1398	Y105C5B.304	105.32	102.54	158.48	81.94	5.3387	3.39254	5.11316	2.33564
IV:16166138:16169137	WBGene00046335	21ur-2814	Y105C5B.107	105.32	102.54	158.48	81.94	5.3387	3.39254	5.11316	2.33564
IV:16166243:16169242	WBGene00169190	21ur-14607	Y105C5B.943	105.32	102.54	158.48	81.94	5.3387	3.39254	5.11316	2.33564
IV:16166276:16169275	WBGene00049018	21ur-3677	Y105C5B.401	105.32	102.54	158.48	81.94	5.3387	3.39254	5.11316	2.33564
IV:16167631:16170630	WBGene00001604;	gln-3	Y105C5B.28c.3;	105.32	102.54	158.48	81.94	5.3387	3.39254	5.11316	2.33564
V:9888339:9891338	WBGene00008239;WBGene00008239;	fshr-1	C50H2.1a;C50H2.1b;	114.51	103.56	126.16	93.01	5.3387	3.99445	3.53855	3.4095
IV:16021330:16024329	WBGene00050391	21ur-1036	Y105C5B.547	116.11	133.99	136.74	88.52	5.33342	4.35009	3.60552	0
IV:16021757:16024756	WBGene00168437	21ur-10491	Y105C5B.879	116.11	133.99	136.74	88.52	5.33342	4.35009	3.60552	2.61547
IV:16021760:16024759	WBGene00050085	21ur-2383	Y105C5B.512	116.11	133.99	136.74	88.52	5.33342	4.35009	3.60552	2.61547
IV:16021761:16024760	WBGene00173749	21ur-10034	Y105C5B.1301	116.11	133.99	136.74	88.52	5.33342	4.35009	3.60552	2.61547
IV:16021859:16024858	WBGene00050550	21ur-150	Y105C5B.570	116.11	133.99	136.74	88.52	5.33342	4.35009	3.60552	2.61547
IV:16022098:16025097	WBGene00171471	21ur-13138	Y105C5B.1125	116.11	133.99	136.74	88.52	5.33342	4.35009	3.60552	2.61547
IV:16022280:16025279	WBGene00047344	21ur-3285	Y105C5B.217	116.11	133.99	136.74	88.52	5.33342	4.35009	3.60552	2.61547
IV:16022393:16025392	WBGene00169777	21ur-12378	Y105C5B.990	116.11	133.99	136.74	88.52	5.33342	4.35009	3.60552	2.61547
IV:16022396:16025395	WBGene00046553	21ur-1368	Y105C5B.131	116.11	133.99	136.74	88.52	5.33342	4.35009	3.60552	2.61547
IV:16023058:16026057	WBGene00046968	21ur-201	Y105C5B.175	116.11	133.99	136.74	88.52	5.33342	4.35009	3.60552	2.61547
IV:16023059:16026058	WBGene00049345	21ur-4701	Y105C5B.435	116.11	133.99	136.74	88.52	5.33342	4.35009	3.60552	2.61547
IV:16023061:16026060	WBGene00166019	21ur-9912	Y105C5B.681	116.11	133.99	136.74	88.52	5.33342	4.35009	3.60552	2.61547
IV:16023063:16026062	WBGene00170810	21ur-11366	Y105C5B.1081	116.11	133.99	136.74	88.52	5.33342	4.35009	3.60552	2.61547
IV:16023074:16026073	WBGene00170623	21ur-6144	Y105C5B.1060	116.11	133.99	136.74	88.52	5.33342	4.35009	3.60552	2.61547
IV:16023265:16026264	WBGene00165223	21ur-8652	Y105C5B.629	116.11	133.99	136.74	88.52	5.33342	4.35009	3.60552	2.61547
IV:16023268:16026267	WBGene00047729	21ur-670	Y105C5B.258	116.11	133.99	136.74	88.52	5.33342	4.35009	3.60552	2.61547
IV:16023552:16026551	WBGene00173789	21ur-13394	Y105C5B.1304	116.11	133.99	136.74	88.52	5.33342	4.35009	3.60552	2.61547
IV:16023919:16026918	WBGene00045827	21ur-1481	Y105C5B.55	116.11	133.99	136.74	88.52	5.33342	4.35009	3.60552	2.61547
IV:16023922:16026921	WBGene00166103	21ur-11710	Y105C5B.689	116.11	133.99	136.74	88.52	5.33342	4.35009	3.60552	2.61547
IV:16024071:16027070	WBGene00046555	21ur-14	Y105C5B.132	116.11	133.99	136.74	88.52	5.33342	4.35009	3.60552	2.61547
IV:16024108:16027107	WBGene00169005	21ur-7772	Y105C5B.927	116.11	133.99	136.74	88.52	5.33342	4.35009	3.60552	2.61547
IV:16024301:16027300	WBGene00174663	21ur-13309	Y105C5B.1387	116.11	133.99	136.74	88.52	5.33342	4.35009	3.60552	2.61547
IV:16024307:16027306	WBGene00048037	21ur-5438	Y105C5B.294	116.11	133.99	136.74	88.52	5.33342	4.35009	3.60552	2.61547
IV:16024490:16027489	WBGene00049058	21ur-4800	Y105C5B.407	116.11	133.99	136.74	88.52	5.33342	4.35009	3.60552	2.61547
IV:16024656:16027655	WBGene00046947	21ur-3940	Y105C5B.172	116.11	133.99	136.74	88.52	5.33342	4.35009	3.60552	1.82802
X:5212338:5215337	WBGene00019250;WBGene00019250;	H28G03.2	H28G03.2b.1;H28G03.2b.2;	128.17	111.14	157.65	82.37	5.32866	5.23138	4.11347	1.85241
X:5212610:5215609	WBGene00019250;	H28G03.2	H28G03.2c.4;	128.17	111.14	157.65	82.37	5.32866	5.23138	4.11347	1.85241
III:12306271:12309270	WBGene00004172;	pqn-92	Y75B8A.27.1;	151.51	135.13	169.72	108	5.3213	4.8996	5.12972	3.95491
III:12306281:12309280	WBGene00004172;	pqn-92	Y75B8A.27.2;	151.51	135.13	169.72	108	5.3213	4.8996	5.12972	3.95491
IV:12726575:12729574	WBGene00004315;	rbd-1	T23F6.4b;	271.06	121.98	247.79	122.49	5.31949	2.68292	3.97206	0
IV:8652165:8655164	WBGene00016769;	C49C8.5	C49C8.5.2;	113.35	129.27	109.76	94.8	5.3163	4.64574	2.38789	2.94191
IV:8652178:8655177	WBGene00016769;	C49C8.5	C49C8.5.1;	113.35	129.27	109.76	94.8	5.3163	4.64574	2.38789	2.94191
IV:8653104:8656103	WBGene00016765	C49C8.1	C49C8.1	113.35	129.27	109.76	94.8	5.3163	4.64574	2.38789	2.94191
II:8564640:8567639	WBGene00006059	stc-1	F54C9.2	103.48	99.48	120.51	92.48	5.31278	4.0831	3.10429	2.72162
II:8565358:8568357	WBGene00010041	F54C9.3	F54C9.3	103.48	99.48	120.51	92.48	5.31278	4.0831	3.10429	2.72162
III:13691168:13694167	WBGene00000878	cyn-2	ZK520.5	101.83	124.83	118.98	84.58	5.31278	4.37748	4.77574	2.84572
V:10721345:10724344	WBGene00196660	T28B11.9	T28B11.9	120.95	94.79	138.04	93.05	5.31278	4.43219	3.52248	2.84572
V:10721412:10724411	WBGene00195881	T28B11.6	T28B11.6	120.95	94.79	138.04	93.05	5.31278	4.43219	3.52248	2.84572
V:10721544:10724543	WBGene00201874	T28B11.23	T28B11.23	120.95	94.79	138.04	93.05	5.31278	4.43219	3.52248	2.84572
V:10721598:10724597	WBGene00201002	T28B11.21	T28B11.21	120.95	94.79	138.04	93.05	5.31278	4.43219	3.52248	2.84572
V:10722037:10725036	WBGene00199795	T28B11.16	T28B11.16	120.95	94.79	138.04	93.05	5.31278	4.43219	3.52248	2.84572
V:10722323:10725322	WBGene00198878	T28B11.15	T28B11.15	120.95	94.79	138.04	93.05	5.31278	4.43219	3.52248	2.84572
V:10722507:10725506	WBGene00195547	T28B11.2	T28B11.2	120.95	94.79	138.04	93.05	5.31278	4.43219	3.52248	2.84572
V:10723270:10726269	WBGene00202074	T28B11.25	T28B11.25	120.95	94.79	138.04	93.05	5.31278	4.43219	3.52248	2.84572
V:10723478:10726477	WBGene00196501	T28B11.8	T28B11.8	120.95	94.79	138.04	93.05	5.31278	4.43219	3.52248	0
III:9954716:9957715	WBGene00003389;	mog-1	K03H1.2.2;	142.56	116.17	123.2	93.71	5.31278	5.0341	3.73136	2.68465
III:9954772:9957771	WBGene00003389;	mog-1	K03H1.2.1;	142.56	116.17	123.2	93.71	5.31278	5.0341	3.73136	2.68465
III:9955392:9958391	WBGene00198225	K03H1.19	K03H1.19	142.56	116.17	123.2	93.71	5.31278	5.0341	3.73136	2.68465
III:9955542:9958541	WBGene00197404	K03H1.18	K03H1.18	142.56	116.17	123.2	93.71	5.31278	5.0341	3.73136	2.68465
III:9955857:9958856	WBGene00007010;WBGene00007010;	alx-1	R10E12.1a;R10E12.1b.1;	142.56	116.17	123.2	93.71	5.31278	5.0341	3.73136	2.68465
III:9955858:9958857	WBGene00007010;WBGene00007010;WBGene00007010;	alx-1	R10E12.1b.2;R10E12.1c;R10E12.1d;	142.56	116.17	123.2	93.71	5.31278	5.0341	3.73136	2.68465
X:14213439:14216438	WBGene00010605;WBGene00010605;	K06G5.1	K06G5.1a.1;K06G5.1b.1;	92.87	100.57	97.06	94.13	2.3939	5.29026	1.97543	2.88855
X:14213473:14216472	WBGene00010605;WBGene00010605;WBGene00010605;WBGene00010605;WBGene00010605;	K06G5.1	K06G5.1a.2;K06G5.1a.3;K06G5.1a.4;K06G5.1b.2;K06G5.1b.3;	92.87	100.57	97.06	94.13	2.3939	5.29026	1.97543	2.88855
IV:9189834:9192833	WBGene00045121	C46C2.8	C46C2.8	122.47	115.14	120.43	98.91	4.666	3.67669	5.28712	3.43504
IV:9190999:9193998	WBGene00175024	21ur-12540	C46C2.10	122.47	115.14	120.43	98.91	4.666	3.67669	5.28712	3.43504
IV:9191123:9194122	WBGene00008113	C46C2.5	C46C2.5	122.47	115.14	120.43	98.91	4.666	3.67669	5.28712	3.43504
II:4558897:4561896	WBGene00077490	M03A1.8	M03A1.8	133.44	87.82	93.26	82.73	5.28687	3.44726	2.28528	1.77187
V:3982913:3985912	WBGene00003767	nlp-29	B0213.4	129.74	104.29	141.15	81.56	5.28687	4.73315	3.69922	2.6578
V:13079849:13082848	WBGene00165949	21ur-11069	C34B4.8	97.06	95.5	109.6	77.21	4.3825	5.28033	3.37865	2.18917
V:13081435:13084434	WBGene00197209	C34B4.11	C34B4.11	100.03	95.5	109.6	81.65	4.3825	5.28033	3.37865	2.18917
V:13081555:13084554	WBGene00007907;	C34B4.2	C34B4.2a.1;	100.03	95.5	109.6	81.65	4.3825	5.28033	3.37865	2.18917
V:13081663:13084662	WBGene00007907;	C34B4.2	C34B4.2b;	100.03	95.5	109.6	81.65	4.3825	5.28033	3.37865	2.18917
I:11590802:11593801	WBGene00006807;WBGene00006807;	unc-75	C17D12.2a;C17D12.2b;	97.44	122.68	135.96	103.59	4.19839	4.84258	5.27383	3.67796
I:11593627:11596626	WBGene00219820	C17D12.17	C17D12.17	97.44	122.68	135.96	103.59	4.19839	4.84258	5.27383	3.67796
II:9703290:9706289	WBGene00175030	Y53C12A.10	Y53C12A.10	100.71	76.82	94.02	77.66	5.26095	0	0	1.87925
II:9704741:9707740	WBGene00013139	Y53C12A.3	Y53C12A.3	100.71	72.95	93.07	77.66	5.26095	1.83307	2.38169	1.87925
X:5016424:5019423	WBGene00022613;	sek-3	ZC449.3b;	135.65	124.18	100.45	70.74	5.26095	3.72085	2.63877	0
X:5016895:5019894	WBGene00022613;	sek-3	ZC449.3a.1;	135.65	124.18	100.45	70.74	5.26095	3.72085	2.63877	0
X:5017097:5020096	WBGene00022613;	sek-3	ZC449.3a.2;	135.65	124.18	100.45	70.74	5.26095	3.72085	2.63877	0
V:10935057:10938056	WBGene00008923;	F17C11.12	F17C11.12b;	122.95	107.33	148.91	80.91	4.81108	5.252	5.14591	3.41908
V:10935421:10938420	WBGene00008923;	F17C11.12	F17C11.12a;	122.95	107.33	176.38	80.91	4.81108	5.252	5.14591	3.41908
III:4034654:4037653	WBGene00200298	T02C12.8	T02C12.8	127.26	103.39	159.68	78.11	5.15729	3.39254	5.2417	0
III:4035335:4038334	WBGene00002038;	hum-5	T02C12.1.2;	127.26	103.39	159.68	78.11	5.15729	3.39254	5.2417	0
III:4035341:4038340	WBGene00002038;	hum-5	T02C12.1.1;	127.26	103.39	159.68	78.11	5.15729	3.39254	5.2417	0
III:4293724:4296723	WBGene00011203	R10E4.7	R10E4.7	107.92	96.19	105.78	89.08	5.23503	3.47462	3.38403	2.20563
III:906040:909039	WBGene00017760;WBGene00017760;	F23H11.4	F23H11.4a;F23H11.4b;	128.01	94.07	132.34	92.2	5.23503	3.39254	3.9563	2.60411
III:908345:911344	WBGene00017763;	crls-1	F23H11.9b.2;	128.01	94.07	132.34	92.2	5.23503	3.39254	3.9563	2.60411
III:908403:911402	WBGene00017763;WBGene00017763;	crls-1	F23H11.9a;F23H11.9b.1;	128.01	94.07	132.34	92.2	5.23503	3.39254	3.9563	2.60411
V:2350176:2353175	WBGene00021224	clec-209	Y19D10A.9	171.75	147.75	140.35	82.84	5.23503	4.48691	3.00832	0
V:2352110:2355109	WBGene00021223;	Y19D10A.8	Y19D10A.8b;	171.75	147.75	140.35	82.84	5.23503	4.48691	3.00832	0
V:3198161:3201160	WBGene00174280	21ur-12920	Y73C8B.7	133.53	113.11	141.15	116.52	4.09473	2.9548	5.22563	4.69813
V:3198916:3201915	WBGene00171579	21ur-15431	Y73C8B.6	133.53	113.11	141.15	116.52	4.09473	2.9548	5.22563	4.69813
V:3198931:3201930	WBGene00019525;	K08D9.4	K08D9.4b;	133.53	91.06	141.15	116.52	4.09473	2.9548	5.22563	4.69813
V:3199117:3202116	WBGene00019525;	K08D9.4	K08D9.4a;	133.53	91.06	141.15	116.52	4.09473	2.9548	5.22563	4.69813
III:870886:873885	WBGene00020759	T24C4.3	T24C4.3	134.58	120.39	139.73	108.34	4.35053	5.21624	3.56811	3.83343
III:872032:875031	WBGene00020760	T24C4.4	T24C4.4	117.21	120.39	139.73	108.34	4.35053	5.21624	3.56811	3.83343
III:872810:875809	WBGene00044681	T24C4.8	T24C4.8	117.21	120.39	139.73	108.34	4.35053	5.21624	3.56811	3.83343
I:11274847:11277846	WBGene00009468	F36D1.9	F36D1.9	99.79	128.37	119.78	87.2	5.20912	3.22144	4.13304	1.95873
I:2310996:2313995	WBGene00021475	tbca-1	Y39G10AR.20	106.51	110.6	138.07	99.48	5.20912	3.6935	3.49034	2.71691
I:2311771:2314770	WBGene00021466	Y39G10AR.8	Y39G10AR.8	106.51	110.6	138.07	99.48	5.20912	3.6935	3.49034	2.71691
II:7288873:7291872	WBGene00016274	C30G12.2	C30G12.2	107.34	113.56	122.84	97.6	4.92591	5.19825	3.60282	4.18805
X:85972:88971	WBGene00201772	Y73B3A.28	Y73B3A.28	155.14	98.88	152.78	91.25	5.1832	0	4.29372	0
III:7467177:7470176	WBGene00019197	H14A12.5	H14A12.5	127.54	101.77	108.57	113.08	5.1832	3.06423	3.41001	3.89274
I:1331198:1334197	WBGene00044896	K12C11.5	K12C11.5	136.57	120.98	184.5	76.98	5.1832	3.61142	3.73136	0
X:86037:89036	WBGene00198345	Y73B3A.25	Y73B3A.25	155.14	98.88	152.78	91.25	5.1832	3.91237	4.29372	2.97996
X:88782:91781	WBGene00196692	Y73B3A.24	Y73B3A.24	155.14	98.88	152.78	91.25	5.1832	3.91237	4.29372	2.97996
X:89087:92086	WBGene00200021	Y73B3A.27	Y73B3A.27	155.14	98.88	152.78	91.25	5.1832	3.91237	4.29372	2.97996
X:89134:92133	WBGene00199279	Y73B3A.26	Y73B3A.26	155.14	98.88	152.78	91.25	5.1832	3.91237	4.29372	2.97996
V:13952777:13955776	WBGene00011190;	swt-6	R10D12.9.1;	126.58	107.03	121.04	76.17	5.1832	3.31047	2.84764	0
V:13952856:13955855	WBGene00011190;	swt-6	R10D12.9.2;	126.58	107.03	121.04	70.27	5.1832	3.31047	2.84764	0
X:5204260:5207259	WBGene00019250;WBGene00019250;	H28G03.2	H28G03.2a.1;H28G03.2a.2;	125.51	110.72	100.08	93.91	5.1832	4.32276	2.28661	2.88459
II:12579599:12582598	WBGene00012583	clec-4	Y38E10A.5	138.5	114.49	137.03	81.63	5.1832	4.73315	3.24933	0
X:6667512:6670511	WBGene00003727;	nhr-137	C56E10.4b;	105.06	100.3	126.67	75.1	4.15718	5.18021	3.23989	1.93294
X:6667523:6670522	WBGene00200597	F38B6.18	F38B6.18	105.06	100.3	126.67	75.1	4.15718	5.18021	3.23989	1.93294
IV:671981:674980	WBGene00019659	K11H12.3	K11H12.3	124.03	93.35	160.78	82.52	4.97587	4.09837	5.17743	0
IV:12864609:12867608	WBGene00014138	clec-186	ZK896.7	150.17	149.94	110.88	95.55	5.17368	4.73959	2.50001	2.87108
V:6833843:6836842	WBGene00020526	T15B7.14	T15B7.14	108.63	99.52	119.25	130.57	5.15729	0	2.04427	4.02697
III:11615258:11618257	WBGene00013425	ceh-91	Y66A7A.5	108.64	96.42	120.03	92.79	5.15729	2.62649	2.81551	2.84572
III:8379443:8382442	WBGene00019884;	R05D3.12	R05D3.12c;	122.56	82.14	111.3	94.91	5.15729	3.00951	4.02057	2.68465
III:8379445:8382444	WBGene00019884;WBGene00019884;WBGene00019884;WBGene00019884;	R05D3.12	R05D3.12a;R05D3.12b;R05D3.12d.1;R05D3.12d.2;	122.56	82.14	111.3	94.91	5.15729	3.00951	4.02057	2.68465
V:6834135:6837134	WBGene00000716	col-143	T15B7.3	108.63	99.52	119.25	130.57	5.15729	3.09413	3.3189	4.02697
V:19206515:19209514	WBGene00199963	T26H2.15	T26H2.15	113.17	93.9	125.43	94.99	5.15729	3.44726	3.55461	2.49672
I:678908:681907	WBGene00021215;WBGene00021215;	Y18H1A.11	Y18H1A.11a;Y18H1A.11b;	117.39	118.48	147.91	91.36	5.15729	4.97938	4.32585	2.52357
I:678979:681978	WBGene00021215;	Y18H1A.11	Y18H1A.11c;	117.39	118.48	147.91	91.36	5.15729	4.97938	4.32585	2.52357
I:679855:682854	WBGene00021215;	Y18H1A.11	Y18H1A.11d;	117.39	118.48	147.91	91.36	5.15729	4.97938	4.32585	2.52357
IV:6816155:6819154	WBGene00015931	C17H12.5	C17H12.5	107.83	111.11	96.82	79.73	5.15009	4.88495	0	0
IV:6817106:6820105	WBGene00015933;WBGene00015933;	C17H12.8	C17H12.8.1;C17H12.8.2;	107.83	111.11	96.82	79.73	5.15009	4.88495	0	0
IV:6818170:6821169	WBGene00167648	21ur-13425	C17H12.20	107.83	111.11	96.82	79.73	5.15009	4.88495	0	0
X:15599567:15602566	WBGene00010701	ent-2	K09A9.3	106.7	115.79	128.23	82.68	5.10545	5.14353	3.69922	2.6578
III:10815345:10818344	WBGene00004736;WBGene00004736;WBGene00004736;WBGene00004736;	sca-1	K11D9.2a;K11D9.2b.1;K11D9.2b.2;K11D9.2b.3;	120.79	107.38	152.24	81.9	4.63897	5.14353	4.87215	2.22826
III:10815565:10818564	WBGene00197424	K11D9.6	K11D9.6	120.79	107.38	152.24	81.9	4.63897	5.14353	4.87215	2.22826
III:10815763:10818762	WBGene00219601	linc-129	K11D9.9	120.79	107.38	152.24	81.9	4.63897	5.14353	4.87215	2.22826
III:10818142:10821141	WBGene00202445	K11D9.8	K11D9.8	120.79	107.38	152.24	81.9	4.63897	5.14353	4.87215	2.22826
I:1126824:1129823	WBGene00022837;	ceh-45	ZK993.1a;	111.86	82.15	144.63	92.85	5.13137	2.24346	3.69922	2.09402
I:1127710:1130709	WBGene00022837;	ceh-45	ZK993.1b;	111.86	82.15	144.63	92.85	5.13137	2.24346	3.69922	2.09402
X:159421:162420	WBGene00044700	T08D2.9	T08D2.9	138.15	95.66	158.3	102.12	5.13137	3.17367	4.93642	2.6578
X:161635:164634	WBGene00011606	T08D2.1	T08D2.1	138.15	95.66	158.3	102.12	5.13137	3.17367	4.93642	2.6578
III:7577912:7580911	WBGene00020051	R13A5.9	R13A5.9	124.64	99.03	125.48	82.37	5.13137	4.59635	4.22945	2.89942
X:10767372:10770371	WBGene00199212	T05A10.8	T05A10.8	98.56	86.72	113.9	85.84	5.13137	2.13402	3.07259	0
II:4902297:4905296	WBGene00019893	sgt-1	R05F9.10	144.56	136.52	138.81	93	5.13137	4.48691	3.16899	2.95311
II:4902929:4905928	WBGene00196322	R05F9.14	R05F9.14	144.56	136.52	138.81	93	5.13137	4.48691	3.16899	2.95311
II:4903508:4906507	WBGene00019888;	btbd-10	R05F9.1b.1;	144.56	136.52	138.81	93	5.13137	4.48691	3.16899	2.95311
II:4903511:4906510	WBGene00019888;WBGene00019888;	btbd-10	R05F9.1b.2;R05F9.1d;	144.56	136.52	138.81	93	5.13137	4.48691	3.16899	2.95311
I:3735979:3738978	WBGene00004147;	larp-5	T12F5.5b.2;	121.44	122.13	115.56	95.99	5.13137	4.97938	2.75124	0
II:6587156:6590155	WBGene00002045;	icd-1	C56C10.8.2;	120.9	95.96	104.78	88.52	5.13137	4.97938	3.65102	2.44303
II:6587180:6590179	WBGene00002045;	icd-1	C56C10.8.1;	120.9	95.96	104.78	88.52	5.13137	4.97938	3.65102	2.44303
II:6587423:6590422	WBGene00199264	C56C10.14	C56C10.14	120.9	95.96	104.78	88.52	5.13137	4.97938	3.65102	2.44303
II:6587630:6590629	WBGene00200308	C56C10.15	C56C10.15	120.9	95.96	104.78	88.52	5.13137	4.97938	3.65102	2.44303
II:6587790:6590789	WBGene00016961;	vps-32.1	C56C10.3.1;	120.9	95.96	104.78	88.52	5.13137	4.97938	3.65102	2.44303
II:6588208:6591207	WBGene00016961;	vps-32.1	C56C10.3.2;	120.9	95.96	104.78	88.52	5.13137	4.97938	3.65102	2.44303
V:19703705:19706704	WBGene00012839	Y43F8C.18	Y43F8C.18	115.36	80.81	163.88	87.6	5.13051	0	3.3274	0
V:5079397:5082396	WBGene00021977;	Y58A7A.3	Y58A7A.3.2;	192.49	189.1	164.38	86.89	4.3968	5.11202	3.70848	2.13218
V:5079404:5082403	WBGene00021977;	Y58A7A.3	Y58A7A.3.1;	192.49	189.1	164.38	86.89	4.3968	5.11202	3.70848	2.13218
V:17978583:17981582	WBGene00013354;WBGene00013354;	snx-6	Y59A8B.22a.1;Y59A8B.22a.2;	135.04	87.39	98.04	72.9	5.10545	3.28311	2.44596	1.87925
X:6064487:6067486	WBGene00004219	ptr-4	C45B2.7	105.64	112.43	169.12	85.44	5.10545	4.2954	3.61888	2.73834
X:6064976:6067975	WBGene00198349	C45B2.12	C45B2.12	105.64	112.43	169.12	85.44	5.10545	4.2954	3.61888	2.73834
X:6065256:6068255	WBGene00195429	C45B2.9	C45B2.9	105.64	112.43	169.12	85.44	5.10545	4.2954	3.61888	2.73834
II:9115117:9118116	WBGene00012005;	jun-1	T24H10.7b;	93.46	92.46	108.98	90.64	5.10545	4.33673	3.14009	1.98664
III:5493769:5496768	WBGene00019837	R02F2.8	R02F2.8	133.28	95.63	106.14	93.99	5.09148	2.66043	2.336	1.96462
V:16125998:16128997	WBGene00044661	fbxa-143	F44G3.14	122.2	91.44	112.92	88.6	5.07954	2.38025	3.97237	2.41618
II:14523812:14526811	WBGene00010196	F57C2.4	F57C2.4	119.99	82.67	94.89	77.39	5.07954	2.62649	2.55843	0
II:14525810:14528809	WBGene00010197;	F57C2.5	F57C2.5c;	134.53	95.49	188.32	86.61	5.07954	2.62649	2.55843	0
II:10951666:10954665	WBGene00003783	nos-1	R03D7.7	129.26	90.95	188.98	107.04	5.07954	2.35289	4.98462	2.92626
I:832916:835915	WBGene00197264	ZC123.6	ZC123.6	149.71	129.76	197.93	112.01	5.07954	4.70579	4.72754	2.87257
I:2252978:2255977	WBGene00017398;	slc-17.6	F12B6.2f;	183.21	111.59	163.56	94.45	5.07275	4.51427	3.81169	2.60411
IV:289957:292956	WBGene00020648	T21D12.7	T21D12.7	159.45	117.21	156.72	123.26	5.06598	4.51442	3.37028	3.1555
I:13154843:13157842	WBGene00196907	F22G12.9	F22G12.9	113.44	101.44	164.82	125.01	3.26542	3.25575	5.06496	4.21489
I:13154930:13157929	WBGene00014345	F22G12.t2	F22G12.t2	113.44	101.44	164.82	125.01	3.26542	3.25575	5.06496	4.21489
II:9229957:9232956	WBGene00001761	gst-13	T26C5.1	98.34	125.88	116.75	103.67	4.1862	5.06151	3.51201	3.37357
III:3021598:3024597	WBGene00000898;	daf-2	Y55D5A.5d;	142.03	123.94	147.77	95.31	5.05751	3.53033	4.73687	2.39571
X:14705358:14708357	WBGene00009574;WBGene00009574;	F40E10.6	F40E10.6.2;F40E10.6.3;	87.6	109.66	112.39	83.49	3.96515	5.0341	4.06877	2.68465
X:14705360:14708359	WBGene00009574;	F40E10.6	F40E10.6.1;	87.6	109.66	112.39	83.49	3.96515	5.0341	4.06877	2.68465
X:14706164:14709163	WBGene00202049	F33C8.8	F33C8.8	87.6	109.66	112.39	83.49	3.96515	5.0341	4.06877	2.68465
X:14706238:14709237	WBGene00199335	F33C8.7	F33C8.7	87.6	109.66	112.39	83.49	3.96515	5.0341	4.06877	2.68465
X:14706595:14709594	WBGene00202150	F33C8.9	F33C8.9	87.6	109.66	112.39	83.49	3.96515	5.0341	4.06877	2.68465
II:15216729:15219728	WBGene00021597;WBGene00021597;	spsb-1	Y46E12BL.4c;Y46E12BL.4h;	125.4	87.14	127.08	86.75	5.02771	2.35289	3.24933	2.17456
IV:13464639:13467638	WBGene00012639	fezf-1	Y38H8A.5	117.98	143.92	173.9	103.94	5.02771	3.03687	3.77956	3.32896
III:10627007:10630006	WBGene00012647	swt-4	Y39A1A.8	96.97	109.63	108.24	89.04	5.02771	3.72085	2.81551	3.14103
V:8401170:8404169	WBGene00018697;	F52E1.9	F52E1.9.1;	92.96	95.96	113.15	91.69	5.02771	4.51427	3.98844	2.55041
V:8401788:8404787	WBGene00201805	F52E1.15	F52E1.15	92.96	95.96	113.15	91.69	5.02771	4.51427	3.98844	2.55041
V:8401887:8404886	WBGene00202261	F52E1.16	F52E1.16	92.96	95.96	113.15	91.69	5.02771	4.51427	3.98844	2.55041
V:16077941:16080940	WBGene00077608	F22B8.9	F22B8.9	110.75	88.74	121.49	80.37	5.02771	2.9548	3.94023	3.08734
V:18490765:18493764	WBGene00004830;	slo-1	Y51A2D.19m;	125.91	116.27	180.85	81.07	5.02771	3.17367	4.0045	0
V:18490767:18493766	WBGene00004830;WBGene00004830;WBGene00004830;WBGene00004830;WBGene00004830;WBGene00004830;WBGene00004830;WBGene00004830;WBGene00004830;WBGene00004830;WBGene00004830;WBGene00004830;	slo-1	Y51A2D.19a;Y51A2D.19b;Y51A2D.19c;Y51A2D.19d;Y51A2D.19e;Y51A2D.19f;Y51A2D.19g;Y51A2D.19h;Y51A2D.19i;Y51A2D.19j;Y51A2D.19k;Y51A2D.19l;	125.91	116.27	180.85	81.07	5.02771	3.17367	4.0045	0
X:11240515:11243514	WBGene00197484	C03A3.4	C03A3.4	122.74	96.51	121.74	94.65	5.02771	3.52934	3.60282	4.13435
I:5022389:5025388	WBGene00002979;	lfe-2	C46H11.4d;	101.95	91.86	95.82	79.56	5.02771	4.37748	2.10854	2.06718
V:7506766:7509765	WBGene00006097	str-31	C54F6.10	141.6	99.19	124.63	104.77	5.0187	4.60869	3.8165	2.40169
V:7507494:7510493	WBGene00016927	nhr-172	C54F6.9	141.6	99.19	124.63	104.77	5.0187	4.60869	3.8165	2.40169
II:10645980:10648979	WBGene00010901;	M28.10	M28.10.1;	112.74	143.75	146.69	83.17	5.01799	4.96372	4.71805	2.61241
II:10646016:10649015	WBGene00010901;	M28.10	M28.10.2;	112.74	143.75	146.69	83.17	5.01799	4.96372	4.71805	2.61241
II:10646191:10649190	WBGene00168444	21ur-14768	M28.12	112.74	143.75	146.69	83.17	5.01799	4.96372	4.71805	2.61241
V:9145400:9148399	WBGene00006418	tag-38	B0222.4	101.81	98.33	87.96	75.91	3.8874	5.00674	0	1.5152
II:619410:622409	WBGene00020207;	T04B8.5	T04B8.5d;	110.04	120.37	114.47	95.66	4.72411	5.00216	3.49613	3.96335
II:619831:622830	WBGene00020207;	T04B8.5	T04B8.5b;	110.04	120.37	114.47	95.66	4.72411	5.00216	3.49613	3.96335
I:12833615:12836614	WBGene00004231;	ptr-17	Y18D10A.7b;	98.95	101.56	104.83	87.69	5.00179	0	2.36562	0
V:13024587:13027586	WBGene00001475;	fmi-1	F15B9.7c;	118.21	78.41	128.94	124.62	5.00179	2.24346	3.97237	3.16788
V:13025481:13028480	WBGene00199926	W07G4.10	W07G4.10	118.21	78.41	128.94	124.62	5.00179	2.24346	3.97237	3.16788
V:13025601:13028600	WBGene00014551	W07G4.t1	W07G4.t1	118.21	78.41	128.94	124.62	5.00179	2.24346	3.97237	3.16788
V:13026671:13029670	WBGene00201879	W07G4.12	W07G4.12	118.21	78.41	128.94	124.62	5.00179	2.24346	3.97237	3.16788
I:12833165:12836164	WBGene00004231;WBGene00004231;	ptr-17	Y18D10A.7a;Y18D10A.7c;	98.95	101.56	104.83	87.69	5.00179	4.24068	2.6227	3.57058
IV:16410520:16413519	WBGene00013419;	Y65A5A.2	Y65A5A.2a;	149.01	152.9	155.3	120.85	5.00179	4.45955	4.32585	2.97996
IV:16410567:16413566	WBGene00013419;	Y65A5A.2	Y65A5A.2b;	149.01	152.9	155.3	120.85	5.00179	4.45955	4.32585	2.97996
IV:13391102:13394101	WBGene00013379;	Y62E10A.13	Y62E10A.13h;	102.21	83.63	98.5	75.14	5.00179	3.37215	2.88607	1.87925
IV:13391104:13394103	WBGene00013379;	Y62E10A.13	Y62E10A.13c;	102.21	83.63	98.5	75.14	5.00179	3.37215	2.88607	1.87925
IV:13391167:13394166	WBGene00013379;WBGene00013379;	Y62E10A.13	Y62E10A.13f;Y62E10A.13g;	102.21	83.63	98.5	75.14	5.00179	3.37215	2.88607	1.87925
I:4200917:4203916	WBGene00015973	C18E3.4	C18E3.4	105.94	116.95	117.03	113.57	4.48347	4.97938	3.60282	3.65112
II:6586070:6589069	WBGene00016964;WBGene00016964;	C56C10.7	C56C10.7a.1;C56C10.7b.1;	120.9	95.96	104.78	88.52	2.33244	4.97938	2.26921	2.20141
II:6585983:6588982	WBGene00016964;WBGene00016964;	C56C10.7	C56C10.7a.2;C56C10.7b.2;	120.9	95.96	104.78	88.52	0	4.97938	2.26921	0
IV:8846682:8849681	WBGene00000692;WBGene00000692;	col-118	T11B7.3a;T11B7.3b;	116.19	95.69	133.32	85.01	4.97587	2.13402	4.22945	0
IV:8849365:8852364	WBGene00044914	T11B7.6	T11B7.6	116.19	95.69	133.32	85.01	4.97587	2.13402	4.22945	2.37262
IV:6334495:6337494	WBGene00003237	mif-4	Y73B6BL.13	110.15	116.56	129.44	74.97	4.97587	3.77557	3.2654	0
IV:6336153:6339152	WBGene00022233	ipla-6	Y73B6BL.4	110.15	116.56	129.44	74.97	4.97587	3.77557	3.2654	0
V:15575388:15578387	WBGene00006446;	atx-3	F28F8.6.3;	114.62	102.54	126.72	92.94	4.97587	3.93973	3.68315	3.24842
V:15575501:15578500	WBGene00006446;	atx-3	F28F8.6.2;	114.62	102.54	126.72	92.94	4.97587	3.93973	3.68315	3.24842
V:15575944:15578943	WBGene00006446;	atx-3	F28F8.6.1;	114.62	102.54	126.72	92.94	4.97587	3.93973	3.68315	3.24842
V:15576906:15579905	WBGene00044188;	F28F8.9	F28F8.9a;	114.62	102.54	126.72	92.94	4.97587	3.93973	3.68315	3.24842
V:15576987:15579986	WBGene00044188;WBGene00044188;	F28F8.9	F28F8.9b;F28F8.9c;	114.62	102.54	126.72	92.94	4.97587	3.93973	3.68315	3.24842
IV:6090646:6093645	WBGene00171906	21ur-12442	K08B4.28	148.43	99.09	136.37	76.69	4.97587	0	4.02057	0
IV:6090914:6093913	WBGene00023486	K08B4.7	K08B4.7	148.43	99.09	136.37	76.69	4.97587	2.6812	4.02057	0
IV:6091702:6094701	WBGene00168047	21ur-14443	K08B4.18	148.43	99.09	136.37	76.69	4.97587	2.6812	4.02057	0
IV:6091703:6094702	WBGene00172269	21ur-9673	K08B4.29	148.43	99.09	136.37	76.69	4.97587	2.6812	4.02057	0
IV:6092181:6095180	WBGene00000535	cpi-1	K08B4.6	148.43	99.09	136.37	74.41	4.97587	2.6812	4.02057	0
IV:6092551:6095550	WBGene00169522	21ur-6515	K08B4.22	148.43	99.09	136.37	74.41	4.97587	2.6812	4.02057	0
IV:6093911:6096910	WBGene00002245;	lag-1	K08B4.1c;	148.43	99.09	136.37	74.41	4.97587	2.6812	4.02057	0
IV:6093913:6096912	WBGene00002245;WBGene00002245;	lag-1	K08B4.1a;K08B4.1b;	148.43	99.09	136.37	74.41	4.97587	2.6812	4.02057	0
X:4100626:4103625	WBGene00044724	R02E4.3	R02E4.3	113.05	80.76	97.25	75.91	4.97587	2.70856	2.30135	2.06718
IV:8140099:8143098	WBGene00004057;WBGene00004057;	pmk-3	F42G8.4b.1;F42G8.4b.2;	98.88	102.2	132.24	94.98	4.97195	2.47656	4.2778	3.34393
IV:8142000:8144999	WBGene00004056;WBGene00004056;	pmk-2	F42G8.3a;F42G8.3b;	98.88	102.2	132.24	94.98	4.97195	2.47656	4.2778	3.34393
IV:10292631:10295630	WBGene00011176	R09E10.6	R09E10.6	148.51	108.2	110.96	85.95	4.59343	4.96583	2.84133	1.99427
IV:10293768:10296767	WBGene00194658	R09E10.13	R09E10.13	148.51	108.2	110.96	85.95	4.59343	4.96583	2.84133	1.99427
II:4991578:4994577	WBGene00194986	T27F7.4	T27F7.4	98.96	100.2	105.04	89.7	2.95443	4.95202	2.87978	2.30879
II:4992081:4995080	WBGene00020868	eif-1	T27F7.3	98.96	100.2	105.04	89.7	2.95443	4.95202	2.87978	2.30879
II:4992502:4995501	WBGene00020866;	vps-24	T27F7.1.1;	98.96	100.2	105.04	89.7	2.95443	4.95202	2.87978	2.30879
II:4992539:4995538	WBGene00020866;	vps-24	T27F7.1.2;	98.96	100.2	105.04	89.7	2.95443	4.95202	2.87978	2.30879
II:4992717:4995716	WBGene00020866;	vps-24	T27F7.1.3;	98.96	100.2	105.04	89.7	2.95443	4.95202	2.87978	2.30879
I:9265622:9268621	WBGene00014325	F14B4.t1	F14B4.t1	169.04	155.73	163.87	128.6	4.95163	3.84171	4.58934	2.51248
X:1369287:1372286	WBGene00018944	F56C3.7	F56C3.7	209.86	186.73	205.52	118.89	4.95148	4.31882	3.72236	2.06148
X:1370512:1373511	WBGene00018939	fbxa-190	F56C3.2	209.86	186.73	205.52	125.47	4.95148	4.31882	3.72236	2.9061
II:2578096:2581095	WBGene00005587	sri-75	F33H12.3	125.32	98.37	123.6	84.93	4.94996	2.76328	3.79563	1.93294
IV:8042511:8045510	WBGene00219832	C26B2.14	C26B2.14	129.14	107.91	116.23	106.64	4.94996	3.93973	4.08484	4.59074
IV:8043545:8046544	WBGene00016126	nhr-258	C26B2.4	129.14	107.91	116.23	106.64	4.94996	3.93973	4.08484	4.59074
X:3946889:3949888	WBGene00202404	T19D2.11	T19D2.11	99.03	108.15	108.67	89.5	4.94902	4.59635	2.13229	3.41016
X:3948042:3951041	WBGene00201377	T19D2.10	T19D2.10	99.03	108.15	108.67	89.5	4.94902	4.59635	2.13229	3.41016
X:15167222:15170221	WBGene00003840	ocr-3	T10B10.7	117.02	96.35	110.09	75.96	4.92404	4.93975	4.43832	2.2728
IV:8150945:8153944	WBGene00015048	faah-2	B0218.2	113.92	96.2	126.88	78.56	4.45755	3.80293	4.93642	2.14772
V:13802782:13805781	WBGene00009976;	swan-2	F53C11.7.2;	80.51	106.45	87.76	97.9	2.85076	4.92466	2.01213	3.03365
V:13802783:13805782	WBGene00009976;	swan-2	F53C11.7.1;	80.51	106.45	87.76	97.9	2.85076	4.92466	2.01213	3.03365
IV:15687690:15690689	WBGene00171006	21ur-13151	Y105C5A.977	112.56	101.42	110.74	107.71	4.92404	1.86344	4.21338	0
IV:15687701:15690700	WBGene00013639;WBGene00013639;WBGene00013639;	Y105C5A.15	Y105C5A.15c;Y105C5A.15d;Y105C5A.15e;	112.56	101.42	110.74	107.71	4.92404	1.86344	4.21338	0
V:12793807:12796806	WBGene00013905;	ugt-4	ZC455.5b;	96.08	80.97	113.63	82.9	4.92404	2.18874	3.05652	2.6578
V:12793837:12796836	WBGene00013905;	ugt-4	ZC455.5a;	96.08	80.97	113.63	82.9	4.92404	2.18874	3.05652	2.6578
V:12796655:12799654	WBGene00013904	ugt-6	ZC455.4	96.08	80.97	113.63	82.9	4.92404	2.18874	3.05652	2.6578
I:10970523:10973522	WBGene00013123;	Y52B11A.3	Y52B11A.3b;	90.47	88.16	157.62	105.23	4.92404	2.79064	4.21338	3.24842
X:5975173:5978172	WBGene00195795	R07E4.7	R07E4.7	97.9	97.07	113.69	81.82	4.92404	2.92744	4.47046	3.0605
IV:15684822:15687821	WBGene00171551	21ur-7997	Y105C5A.1011	112.56	101.42	110.74	107.71	4.92404	3.28311	4.21338	2.73834
IV:15684823:15687822	WBGene00050077	21ur-1405	Y105C5A.447	112.56	101.42	110.74	107.71	4.92404	3.28311	4.21338	2.73834
IV:15685514:15688513	WBGene00172028	21ur-11727	Y105C5A.1046	112.56	101.42	110.74	107.71	4.92404	3.28311	4.21338	2.73834
IV:15686320:15689319	WBGene00046396	21ur-5414	Y105C5A.117	112.56	101.42	110.74	107.71	4.92404	3.28311	4.21338	2.73834
IV:15686323:15689322	WBGene00165659	21ur-9270	Y105C5A.557	112.56	101.42	110.74	107.71	4.92404	3.28311	4.21338	2.73834
IV:15686324:15689323	WBGene00170207	21ur-15203	Y105C5A.914	112.56	101.42	110.74	107.71	4.92404	3.28311	4.21338	2.73834
IV:15686630:15689629	WBGene00174983	21ur-12333	Y105C5A.1265	112.56	101.42	110.74	107.71	4.92404	3.28311	4.21338	2.73834
IV:15686633:15689632	WBGene00048029	21ur-5022	Y105C5A.258	112.56	101.42	110.74	107.71	4.92404	3.28311	4.21338	2.73834
IV:15686634:15689633	WBGene00169315	21ur-14183	Y105C5A.836	112.56	101.42	110.74	107.71	4.92404	3.28311	4.21338	2.73834
IV:15686755:15689754	WBGene00050178	21ur-5437	Y105C5A.451	112.56	101.42	110.74	107.71	4.92404	3.28311	4.21338	2.73834
IV:15686901:15689900	WBGene00050217	21ur-4076	Y105C5A.456	112.56	101.42	110.74	107.71	4.92404	3.28311	4.21338	2.73834
V:2721156:2724155	WBGene00005217	srg-60	C24B9.15	108.2	87.55	112.16	85.54	4.92404	2.79064	3.68315	2.68465
III:6351884:6354883	WBGene00016977;	akap-1	C56G2.1a;	101.15	98.81	129.32	95.66	4.92404	3.14631	2.83158	2.2551
V:18716878:18719877	WBGene00196033	Y17D7C.7	Y17D7C.7	387.14	275.74	420.99	329.38	4.91973	4.09014	3.25224	3.41521
V:18718445:18721444	WBGene00012456	Y17D7C.2	Y17D7C.2	387.14	275.74	420.99	329.38	4.91973	4.09014	3.25224	3.41521
I:11929204:11932203	WBGene00011059	R06C1.4	R06C1.4	132.11	147.65	149.72	125.18	4.91936	3.5994	3.24214	3.01446
III:8152258:8155257	WBGene00017042;	D2007.2	D2007.2d;	163.89	120.77	129.45	99.15	3.2133	4.91261	2.49935	2.06034
III:8153970:8156969	WBGene00017041	D2007.1	D2007.1	163.89	120.77	129.45	99.15	3.2133	4.91261	2.49935	2.06034
IV:9370008:9373007	WBGene00007506	C10C5.2	C10C5.2	112.06	100.22	99.89	92.28	4.90931	2.87219	2.49416	1.95979
II:12745335:12748334	WBGene00012898	Y46G5A.6	Y46G5A.6	120.17	124.21	148.64	109.66	4.62771	3.57271	4.90428	4.0046
V:20827440:20830439	WBGene00011392	sbt-1	T03D8.3	122.5	120.9	148.65	87.56	3.55027	3.2945	4.8985	2.87578
V:20828311:20831310	WBGene00003830;	num-1	T03D8.1d;	122.5	120.9	148.65	87.56	3.55027	3.2945	4.8985	2.87578
II:3813959:3816958	WBGene00018807	fbxa-146	F54D10.6	108.42	84.16	101.43	79.47	4.89813	3.17367	2.59056	2.57726
IV:11405387:11408386	WBGene00201441	F22B3.19	F22B3.19	135.31	92.53	172.29	95.87	4.89813	3.00951	4.21338	2.41618
IV:11405394:11408393	WBGene00001937	his-63	F22B3.2	135.31	92.53	172.29	95.87	4.89813	3.00951	4.21338	2.41618
IV:11405584:11408583	WBGene00001938	his-64	F22B3.1	135.31	92.53	172.29	95.87	4.89813	3.00951	4.21338	2.41618
V:6428415:6431414	WBGene00000110;WBGene00000110;WBGene00000110;	alh-4	T05H4.13a.2;T05H4.13b.2;T05H4.13c.2;	99.49	104.28	105.52	96.48	4.89813	3.77557	3.58675	3.32896
[truncated: 24,888 more rows]
