# Supplementary material for: Global transcriptional regulation of innate immunity by ATF-7 in C. elegans
Source: PLoS Genet. 2019 Feb 21;15(2):e1007830. doi: 10.1371/journal.pgen.1007830 (PMC6400416; doi:10.1371/journal.pgen.1007830)
Supplement: S4 Table — (XLSX) [file pgen.1007830.s010.xlsx]

## Sheet: Sheet1
Target gene	Library	Plate	Well
asp-12	Ahringer- Main	144	G7
atf-7	Vidal	11007	F4
C06B3.6	Ahringer- Main	157	G4
C17H12.8	Ahringer- Main	101	D10
C32H11.4	Ahringer- Main	115	E1
clec-65	Ahringer- Main	61	A11
comt-2	Ahringer- Main	165	C3
endu-2	Ahringer- Main	188	H8
F28B4.3	Ahringer- Main	180	F7
F52B11.5	Ahringer- Main	117	G5
F55G11.2	Ahringer- Main	115	E12
gly-18	Ahringer- Main	11	A6
lys-2	Ahringer- Main	149	F4
pmk-1	Vidal	10003	A2
ZK1290.10	Ahringer- Main	49	G11
